# Supplementary material for: Genome-wide identification of new reference genes for RT-qPCR normalization in CGMMV-infected Lagenaria siceraria
Source: PeerJ. 2018 Oct 12;6:e5642. doi: 10.7717/peerj.5642 (PMC6188008; doi:10.7717/peerj.5642)
Supplement: Data S1 [file peerj-06-5642-s014.zip]

Archive with 5 entries (4 files):
- The raw datas and materialsl of RT-qPCT/Table M1 The sequence information of reference genes of bottle gourd leaves and fruits.xls
- The raw datas and materialsl of RT-qPCT/Table M2 The raw Cq  values of standard curves of the RGs and related standard curves.xls
- The raw datas and materialsl of RT-qPCT/Table M3 The raw Cq values of the RGs of bottle gourd leaves and fruits.xls
- The raw datas and materialsl of RT-qPCT/Table M4 The raw Cq values of the selected RGs, LsIPT and LsDdRP genes.xls
- The raw datas and materialsl of RT-qPCT/
