# Supplementary material for: Genome-wide identification of new reference genes for RT-qPCR normalization in CGMMV-infected Lagenaria siceraria
Source: PeerJ. 2018 Oct 12;6:e5642. doi: 10.7717/peerj.5642 (PMC6188008; doi:10.7717/peerj.5642)
Supplement: Data S1 [file peerj-06-5642-s014.zip › The raw datas and materialsl of RT-qPCT/Table M1 The sequence information of reference genes of bottle gourd leaves and fruits.xls]

## Sheet: Sheet1
		Gene name	Description	gene_ID	Amplification length (bp)	扩增序列	对应COMP号的序列
The commonly-used candidate reference genes of bottle gourd leaves and fruits	1	LsH3	histone H3	comp17031_c0	101	CAAACTGCCCGTAAGTCCACCGGAGGAAAGGCTCCAAGGAAGCAGCTGGCCACAAAGGCTGCTCGTAAGTCTGCCCCAACCACAGGAGGAGTGAAGAAGCC	GATCCTCGTCTACCCTTTCAATGTCACATCGTGGCCGTTCACTCTACTCGAGAAAACACAACTCAAGCCCTCATTTACCGTTAGATTCGTACACCTAAAAAACACACGGATATGCTCTCAGAACCGTCCGATCCTCAGATTCTTTCTTCATTTACGACGCTATAAATATACCCTAACTGCACTTCTCGTTGAACTTTTGGCTTCTTTGACGGAGAGAGAGATCTGCTCGAGAGAGAAGAACGAACCGCCGAAGCGACATCAGATGGCTCGTACCAAGCAAACTGCCCGTAAGTCCACCGGAGGAAAGGCTCCAAGGAAGCAGCTGGCCACAAAGGCTGCTCGTAAGTCTGCCCCAACCACAGGAGGAGTGAAGAAGCCCCACAGATACCGTCCTGGTAC…
	2	LsWD	WD repeat-containing protein	comp19078_c0	95	TCTGTGGTACTCGAGAAGGCTACCATATGTTCGATCCCATACTCCAATGAAAAGTGATTCTGTGTCTGGACTAAACGACACACCGGAGATTTCTC	TTTTTTTGCAAAGAGGTGACACCCTGGCCATCTATATTCATTATCATCCCCCACAAGCCTTTTCTTTACACTCCCTTCAGCATACAATCAAATTCTCTTTGAAAACCAAAGTGTCATCAAATCATAATACATAAAGCTATTGTTTCACAACACACTAAATATACACTTACAAATTACAAGAACATATCCACTACATGTTACTATGTTAATTAAACAATTTTCATTTTCACCACCCACCTTATTCCCAAGTTTGTTTCTTTATACTTCCAAACTTAGTACAACGAATCTAGGTAACTGTAATTTCTGCGTCTGTGGTACTCGAGAAGGCTACCATATGTTCGATCCCATACTCCAATGAAAAGTGATTCTGTGTCTGGACTAAACGACACACCGGAGATT…
	3	LsACT	actin-7	comp16983_c0	98	GGCAGTGGTTGTGAACATGTACCCTCTCTCAGTGAGAATCTTCATTAAAGCATCAGTTAGATCACGACCAGCAAGGTCAAGACGGAGGATAGCATGGG	GGGGGGGAATTAAGAAGCAAAAATTGGAGAAATGAATATTAATAGAGAATTAAGAGGATGGAAAGAAGTAATATAAATATGAATATGATGATGCCCTTATAAAAAGCTTCAAAGCCAATAATAAAATATCATTTTGCATAGCAAGTTTATGACGGCAAGGAGCAAACTGACTAATATTTGTCTTACAATAACTATTAACATTAATGTTCTCGAAAAAAGAAAGAACTTGGAATAGGAAATAGGAGAGAAAAAGGGAGAAGGATAAAGGGGGAAAAAACATCACAATCATCTCCTACTAAAAAAAAGACATGGTTGCATCACAGATTTGGCAAAGGCAGGCAGGGAAAGATTTTGGAAGAAAAGTTGTTTTTTGCCCACCAACAACATAAACATCCAGAG…
	4	LsUBA52	ubiquitin-60S ribosomal protein L40	comp17108_c0	255	AAGTGTGGACACAGCAACCAGTTGAGGCCAAAGAAGAAGATTAAGTAGACTGTTGATTTTGAGAGAGGAAATCTATGCAGAAGTTTATGCTTTGATTTATTTTATGGATCGCTTGTGCCTAGAACTATTTGCTTTATACTCATTAGGAGTTTGAATTGTTATGTTTTTTGCTTTTTAACATTCTCGAGTAATGGCATGTTTTGTTCTTGACTTTTGAGTACCAAATCTTCAGCTTGTCGTATTTCCTATTTTTGG	GATCTTCGTGAAAACCCTAACGGGGAAGACGATTACGTTGGAAGTTGAGTCCAGCGATACCATCGACAATGTCAAAGCTAAGATCCAGGATAAGGAAGGTATTCCCCCGGACCAGCAGAGACTTATCTTTGCTGGGAAGCAGCTTGAGGATGGGCGAACGCTCGCTGACTACAACATCCAGAAAGAGTCAACTCTTCACTTGGTGCTCAGGCTTCGTGGTGGTATTATTGAGCCGTCATTGATGGCATTGGCTAGGAAATACAATCAGGACAAGATGATCTGCCGGAAATGCTATGCCCGCCTGCACCCTCGTGCTGTCAACTGTAGGAAAAAGAAGTGTGGACACAGCAACCAGTTGAGGCCAAAGAAGAAGATTAAGTAGACTGTTGATTTTGAGAG…
	5	LsRPL23	60S ribosomal protein L23	comp15323_c0	100	CATGACCATATCACCAACACAAGCTGATGGCAAACGGTTGAGGCGTCCCTTGATCCCCTTCACCGAAATGATGTAAAGGTTCTTAGCTCCTGTATTGTCG	TTCACCCAGAAAAACATTTAATTAATAAATTCACCAACTCAGCAATACAAATCACCAACTTAACTACCATGTCACTCTCTGTTACTCAATTTACGATCCAAGGACCATTTTGAACTATTATACAAACTTCAAAGACCAAAGACACTGTGCACCTATGTATTTGTTTTTGTTATACCAAAATCTGAACCTAATTCATGTCGCATTCCTCTAGAGTAAGAAATGTACGACGTTTTTCCAGCCATCTCCCTCCAGGGTCTCTATCACTAAAAGCTCATTACATGGAAGGCCTTCATCTTCATTTCTTCAATTACAATATTCAATTCAAAATCCAGATCCAAATGCTTAAGCCCTTTGATCTTAATATACTTAAGTAGGCCAAGCCAAAAATGCTGATTCGAT…
	6	LsRAN	Ran-GTPase	comp4285_c0	145	TCTACTGTTGGGATACCGCTGGTCAGGAGAAGTTTGGTGGACTTAGAGATGGTTACTATATTCACGGGCAATGTGCCATTATCATGTTTGATGTCACTGCTCGTTTAACATACAAAAATGTCCCAACATGGCATCGTGATCTCTG	AATGCCTCTCACGACCGTCGTTTACACTGTGCTTGCCTCTGCCTTGCATTTGCCGACCTCTGTTCGTCTAAAATCGCAGTTCTCTTCATCTTCTTAATCCTCAGTTTCATATAGACATTGCCGATGGCGCTGCCAAATCAGGCCACCGTAGATTACCCTAGCTTCAAGCTTGTAATAGTCGGAGATGGTGGAACAGGGAAGACAACCTTTGTTAAACGTCATCTTACTGGAGAGTTCGAGAAGAAATATGAACCGACAATTGGAGTTGAAGTTCATCCACTGGACTTCTTTACGAACTATGGAAAAATAAGGTTCTACTGTTGGGATACCGCTGGTCAGGAGAAGTTTGGTGGACTTAGAGATGGTTACTATATTCACGGGCAATGTGCCATTATCATG…
	7	LsPP2A	serine/threonine-protein phosphatase PP2A catalytic subunit	comp12607_c0	109	GGCAGATAACTCAAGTTTATGGATTCTATGACGAGTGTTTGAGAAAATATGGAAATGCAAATGTCTGGAAGCACTTTACCGACCTCTTTGATTATTTACCTCTTACAGC	AAGTTTAATTTTGGAGGGTCTCCCATCTGGCAAATCTCCCTTTCCCTTTTCCCTCTTTCAATTTTCCTCTACACATAAATACAATTTCCATTTCGATTTTACGAATTTTCCCGAGAAAACTCTCAAAACTCAAATCCCGAACGAGCTAACAGATGATCCCAGCTTTCGCACTTCAAACCATCTCCATCTGCTTTCTTCTTCCTCGATTCTCCTAGCTCAACAAATTCCTTCCCATTCATTCTCATGGTTTTCCAGTCCGATTGACAAAACGACGGATTCTTTTTTCTCTCTCTTTCTCTCCCGGACCGTGGAGAGATCGCTAGCTTCTCGATCCACTCCCTTCACAATCTTCGATCTCTAATTGCGGATCTGAAGAGTTCCCATTAGACCATGCCGTCT…
	8	LsGAPDH	Glyceraldehyde-3-phosphate dehydrogenase	comp5093_c1	109	CCCAGGGGATATCTGCAGGGTCCCTTTTGCTCACAACTTTGATCTGCTTCCCATTAATTTCCAAGGTCGAATCACTGAGAACTTTGATGGTTCCATTGAAAACACCATG	GTATCCCCATTCATTGTCGTACCAAGTCACCAGCTTCACGAATGAGGCACTGAGACCTATTCCAGCCTTTGCATCAAAAATACTTGACCTCGAGTCACCAAGAAAATCAGTAGAGACAACATCCTCGTCGGTGTATCCAAGAATGCCTTTCAATGGACCTTCGGATGCATACTTTACTGCTGCCTTTACATCTTCATAAGAAGCACTCTTTTGGAGTCGGCAAGTTAAGTCCACAACAGACACATTGGGTGTTGGGACACGGAAAGCCATTCCAGTAAGCTTTCCATTTAGCTCTGGAAGAACTTTGCCAACAGCCTTGGCAGCACCAGTAGAGCTAGGAATTATATTTTGTGCAGCACCACGGCCTCCTCTCCAATCCTTCATTGAAGGGCCATCGAC…
	9	LsEF1α	Elongation factor 1-α	comp17004_c0	118	CTGCTTGCTCCTGCGTGAAATTTAGGCTGCTTCTTTCTTTTGATTTCTCTGCAAATTCTTGTGGTTCGATTTGGTTAATATCAAATGGGTAAAGAGAAGATTCACATCAACATCGTGG	ATAAATATACCATAAATCTCATTGCTAATACCTCGCTGCTTGCTCCTGCGTGAAATTTAGGCTGCTTCTTTCTTTTGATTTCTCTGCAAATTCTTGTGGTTCGATTTGGTTAATATCAAATGGGTAAAGAGAAGATTCACATCAACATCGTGGTTATTGGCCATGTCGACTCTGGAAAGTCGACCACCACTGGTCATCTTATCTACAAGCTTGGAGGAATTGACAAGCGTGTGATCGAGAGATTCGAGAAGGAAGCTGCTGAGATGAACAAGAGGTCATTCAAGTATGCTTGGGTGCTCGACAAACTTAAGGCAGAGCGTGAACGTGGTATTACCATTGACATTGCTCTGTGGAAGTTTGAGACCACCAAGTACTACTGCACAGTCATTGATGCTCCCG…
	10	LsADP	ADP ribosylation factor	comp17106_c0	92	ATATTGCCAACAAGGCGTAGATGGGGTTTCTTTTGAGCTGGGATTGGTTCTGGAAATTCAAATTGATGTCATTTGTCCATTGTTTACGGGCA	AAATCGCGAAAGCGCATTTGATTGTGAAGGACAGCTTCTCTCTTGTGTGCAAGAGAGAGAGATCTATCATTCTATTTGGGGCCGATCTCTCTAATCCGCTCTCTTCAATTCCTTTACTTGAAAAATGGGGCTGTCTTTCACCAAGCTTTTCAGCCGGCTCTTTGCCAAGAAGGAGATGCGTATCCTCATGGTGGGTCTTGACGCAGCTGGTAAGACGACGATCCTGTACAAGCTCAAGCTGGGAGAAATTGTCACCACCATTCCTACCATTGGTTTTAATGTTGAGACTGTGGAATACAAGAACATCAGCTTCACCGTCTGGGATGTTGGGGGTCAAGACAAGATCCGACCATTGTGGAGGCATTATTTCCAAAATACCCAAGGACTTATTTTTGTGGT…
	11	LsTUA	tubulin alpha	comp16105_c0	145	AGGACTGGGACGTACCGACAGCTTTTCCATCCAGAACAGCTCATATCTGGTAAAGAAGATGCTGCAAATAATTTTGCCAGAGGACATTATACAGTGGGTAGGGAAATAGTTGATCTATGCCTTGACCGAGTGCGAAAATTAGCCG	ACAATTAACAATAACAAACTTCTTCATTTCTAAATCTCCCTTCCCATTTCCCTCTTACCCATTAATAATTGATTGATATTTATTCAATCAATTATCTCTATTTTCCCTCTGCGAGCCGGCAATCACATTCAGCGGCATCTTCCCCTCTTTTCCCTTTTCTCTCTCTGTTTTCTCTCTATCCTTCCCACCCGCCCCTTCTTCGAGAGAGATCGGATTCGGATTCGGGATGAGGGAAATTATCAGCCTTCACATTGGTCAAGCTGGAATTCAGGTCGGCAATTCTTGCTGGGAGCTTTACTGCCTCGAACATGGCATCCAGCCGGATGGTTTGATGCCCAGTGACACATCGGTCGGTGTTGCACATGATGCTTTCAACACGTTTTTCAGCGAAACTGGTTC…
	12	LsTBP	transcription initiation factor TFIID TATA-box-binding protein	comp16607_c0	143	AAACTCTTCCCGCTTCCTCACCCATCAATCCTTCCTCATTATCGTCTAAATTTCTCTTTCCGATCGACAGGAAATTCTTCGCCCAATTCTAGGGTTTCCCATTTGCAAGAGAGATTTCTTATAAGGAATGGCAGATCAAGGCT	AAAGGCTCCCCAAGAACTCCCATCCTCTCCCATATCGTTCTTCTCTCTCGAAACCAAAGCTCAAAACTCTCTCCCATTTATATAGCTCTCTCAAATAATTCGGATATAAAACTCATCGCTTTTCAAACTCTTCCCGCTTCCTCACCCATCAATCCTTCCTCATTATCGTCTAAATTTCTCTTTCCGATCGACAGGAAATTCTTCGCCCAATTCTAGGGTTTCCCATTTGCAAGAGAGATTTCTTATAAGGAATGGCAGATCAAGGCTTGGAAGGAGCCCAACCCGTAGATCTTAAAAAGCATCCTTCTGGGATTGTACCTACTCTTCAGAACATTGTGTCAACAGTGAATCTGGATTGCAAGTTGGATCTGAAGGCCATTGCTCTCCAAGCTCGCAATG…
	13	LsRPS15	40S ribosomal protein S15-4	comp17885_c0	135	GTCCTCTTCTTCGGCACTCCGGCCGCCGCCGCCGCCACATCGGGATTATCGTCCGCCATGGTTGGAGTTCAGAAATCAGAAGAAGCCGTAGGCTGAGTGCAAATGACGATTCTGGCTGCTAGGGTTTCGAGTGGA	GTTATTTAACCCAAAGACAATTTGTATACAAATACAATCAAGTATTTTTCGATTTCAAGCCCAATATATCAATCTCCTATTGACTACTTTGTGCCTATAAACATAAGTGAACATATAGTACTAGAAAGCATCCTCCAGTCAAATAAACAAGGCAACTCAAAACAATCGAAAACAGAGAACCTTAAAGGAACATACACAAACGCATCCCACTGATCGCTTAAGCATTCTTAGACAAAACAACTAGATGTCTTGCTTTAACTTTTAGATGGAAAAGGAAAACGAAGAACCTGCGTCTCAACCATCAAAATTATCTTCCATTGTTGATAGAAATTAAATTCCAGTCAAAAAGTAGTCAGAAATAGACTAATAAAGAAAAATAAATAAATATCCATAAAACTT…
	14	LsCYP20	peptidyl-prolyl cis-trans isomerase CYP20-1	comp4293_c0	134	TTTACCCTCGGCGATGGAAGAGGTGGAGAATCAATCTATGGAGAGAAGTTCGCTGACGAGAATTTCAAGCTGAAGCATACTGGCCCAGGCCTCCTCTCTATGGCAAACGCCGGTCCAGATACAAATGGTTCACA	GATTAATTCACCTAAGCGCAGGCTCTACTGTGAAGGAACTATTTTCCTGAAGTGAGACTTTCCCGGCGAAATGGCGCAAACGGCGTCCTTCATTTTATGTACCTTCCTCCTACTAGGAACCCTAACTCTCATCCAGGCAAAGAAGTCGAAGGAGAATCTGAAAGAAGTGACTCACAAAGTTTACTTCGATGTGGAAATTGACGGAAAGGCTGCTGGTCGTATTGAGATGGGTCTTTTTGGGAAGGCTGTTCCTAAAACCGCTGAAAATTTTCGAGCATTATGCACCGGTGAGAAGGGTGTTGGGCAGAGCGGAAAGCCTCTACACTTCAAGGGCAGTGCATTCCACAGGATTATTCCCAGCTTCATGATTCAAGGAGGAGACTTTACCCTCGGCGATGG…
	15	LsCYP	peptidyl-prolyl cis-trans isomerase 1-like	comp17066_c0	139	CACACCGGCCCTGGTATTTTATCCATGGCGAATGCTGGACCTGGAACCAACGGATCTCAGTTCTTCATTTGCACCGCTAAGACCGAGTGGCTCGATGGAAAGCACGTCGTGTTCGGTCAAGTCGTTGAAGGCATGGATG	AAATTCATATCGGTCTTCTTCTACTATAAGAAATTTCGGAACTCAGAGAAACTAACAACAATGCCAAACCCTAAAGTATTCTTCGACATGACAATCGGCGGCCAACCGGCAGGCCGGATCGTGATGGAGCTGTACGCCGATGTCACTCCCCGCACGGCCGAGAACTTCCGTGCACTGTGTACTGGTGAGAAAGGAGTCGGCAGAAGCGGCAAACCCCTTCATTACAAGGGATCTTCGTTCCACCGTGTGATCCCTAATTTCATGTGCCAAGGAGGCGATTTCACCGCCGGAAATGGTACAGGAGGTGAATCGATCTATGGCGCCAAGTTCGCCGACGAGAACTTCATCAAGAAGCACACCGGCCCTGGTATTTTATCCATGGCGAATGCTGGACCTGGA…
	16	LsL23A	60S ribosomal protein L23a	comp17854_c0	110	AAGGATGCCGTGAAGAAGATGTATGACATCCAGACCAAGAAAGTGAACACATTGATCAGGCCGGATGGAACCAAGAAGGCATATGTTAGGTTGACTCCTGACTACGATGC	GCGCATCATCTTCTCCCCTGCGTAAACCTAGCTTCCCGATAGCAGCTGTTCGTCTGGGTCGGAGTAGCGATTAGGTAGAGGGCTCTGCAATGGCTCCAAAAGCTGACAGTACCAAGAAGGCTGACCCTAAGGCTCAAGCCTTGAAAACTGCCAAGGCAGTAAAATCGGGTCCGACATTTAAGAAGAAAGCCAAGAAAATCAGGACATCTGTCACATTTCACCGTCCAAAGACATTGAAGAAGGACAGAAATCCCAAGTATCCACGCATCAGTGTTACACCACGGAACAAGTTGGACCAGTATCAGATTCTTAAATACCCTTTGACTACTGAGTCTGCAATGAAGAAGATCGAGGACAATAATACTTTGGTTTTCATTGTTGACATTCGTGCTGATAAGA…
LsIPT and LsDdRP	1	LsIPT	adenylate isopentenyltransferase (cytokinin synthase)	comp218659_c0_seq1	89	GCACTCCAATGGCTCGTTTAATCCCATGAGAATAATCCCCTTCCGGATCAAAAATCTGCCTCACTTCTTCGACAAATCCACCATCGACC	TTGCCACGTGGCACGCGGGAACGGTGTCAACGCGTTGATGGGGAGGAGCGTAGATTCTGTGGGGTCGACAAATTTGGGGGATTACTTCAACGACTTACGGCGGCGACGGCGCGGGGGACCGGATCCGGAGTGGCAATAGCGGTGGTGATACGGCGGCTATCGTCGCAGAGGAATTGGTCGACGATCCTCGAGCTCGGTTCGAGGACAAGTTTTTGCCATGCGTCATCGGAATCTCCACCGTCGGTTAAAAACACTCCGGTGGCATCAAGTCGCCGGAGATTCCAATTCCATTTATTCCGAAGGCGGCGAATTTTTTCCAGCTGCCGGAGTGCCAATCGAGAAGTATTATCTTTAATCTTCGAAATCGCCAATTCTAGAAGAATCGTCAAAATCCTCTCA…
	2	LsDdRP	DNA-directed RNA polymerase subunit	comp19482_c0_seq1	174	AAACTCCCTTTCAGCCTCGAGCCACTTCGTTCCAATTACAATAAAACGTACTACTACATCCTTCTCAATTTTTGAGAGCTTGTCATTCAAGAAGACAGGATTCTCACCCGGCACATAGCGGTAATCAGGCATTTTCAGGTAAGAAAGATATATGTTCTCAACAGGGCCACATCT	AAACATCCAAGATATTATATATTTGTATGCATGATACATAAGATTCGAAAAATCAGTAAAACAAACATAGATATTCAATATCCGTTGAAACAAATTTAGCATTAAAGCTTGATAAAGATGAAGAAAATAACAGGGTAGCATAACTGCATTACAGGCCTACTGTCCTTTGTCCAAGAAACGTCCTACAAACATTTAGCTTACATTGTTCCATCCTGAAGACGACTTGGTTTGGTCTATATATACAGAATACAAACTTAACAGTGCCAGAAATTCATGAAGAAACAGGCCCTAGATAATCACCCTCCAAACTTACCAGGGCCTGAAACTCCCTTTCAGCCTCGAGCCACTTCGTTCCAATTACAATAAAACGTACTACTACATCCTTCTCAATTTTTGAGA…
The candidate reference genes of bottle gourd leaves selected from bottle gourd RNA-seq	1	L-LsARL	ADP-ribosylation factor-like	comp18589_c0_seq1	109	GCTGGTCGAAAGTTGACTCCTCGACTTTGCAGATTTCAAATTGTAATCAGAATGTCTTGTTTTCCTTATCAAACTTGAAATTATCAGGTGCCTACTCTTTGGCCTTGAC	AAAAAAAAACCATTCATACGCTACTCTTTCTTCAAGGTTTCTTCCCAGAACATTCTCTTCCCTCTCTTCAATTTTCACCGTTTTTTTCTCTCTGAAAAGTAAACAAAGCCAAGAAAACTTCAAACCATTTTCCTGTACGTTGTTTCAGACTTAGACACAGAGATCGGGAGTTGAAAGCCAGAATTCGGAAGAAGATGGGCCAAGCCTTTCGCAAACTCTTCGACACATTTTTCGGCAACTCTGAGATGCGGGTTGTCATGCTTGGCTTGGATGCGGCTGGCAAGACAACTATATTGTACAAGCTGCACATTGGGGAAGTCTTATCGACGGTTCCTACAATTGGTTTCAATGTGGAGAAAGTCCAGTATAAAAATGTCGTGTTCACTGTTTGGGATGTTG…
	2	L-LsTPT	triose phosphate/phosphate translocator	comp18435_c0_seq1	140	ACCACCTACGATTGGCAGAAGGGATGCAACGACCCAGGGAGTAGGAGTCTCTCCAAGAAACATTGCTGACAGGATAACTGAAAAAAATGGCTCCATAGCTTTGATTGTGTGAGTGAACGATACCGCCACTTTTCCCAGAC	AAGTTTGCAACAAGTGGCAAACAGACTGGGTTTAAATCTGAAAGCTTAAAACGTCCACTAGCATTTCATTTCTACTATTGTGGATACTTAAAGGCTGGCGAATCGTGTGGTCATGCTAGTAAATTGAAATGGGCACAGGATTGTCCAGAGGGAATGAAGATGGCTATTTATCCACAAAGAATAAAAGTCATCCTGAAGGGCAGAGAAATAGCACAAAACTGAAATGAACAAAAACCTTACAGTTTGTTTTCTACAAGGATTGCAACTACAAACAAATCATTGATGGATTTTTCGTCGTGGATCGCAACTACCAACTTACCAAGGCAAAATTTCATGGGGAGCTTTTTTAAGCAGTCTTCGGCTTAGCTTTGATGCGCTTAACCCTTGAATACAGGAAAA…
	3	L-LsSRK2I	serine/threonine-protein kinase SRK2I	comp18229_c0_seq1	102	TTGACCACTACCCATCTTGCAATTGTAATGGAATATGCATCCGGAGGAGAGCTCTTTGAGCGTATTAGCAATGCAGGACGCTTTAGTGAGGATGAGGCTCGC	AAAAAAAAAAAAAAATCTTATTTCTCCGTTCACTGTCCACAGATATTTATCCGTCGCCGACCAACTCCCTCTCTCTCCGATTGCCTAATCTCCAAACTCACTGACAACCCCTTCACACTTCGTGGGAGAATTCATCCTACCGGTGAACCTCCGATACGAGCTGCGCCGATTCCAAAATCCGATCCACTGAACCCTTTCTTCAATTTCAGCACAACTATTCCATTTCTCTTTATGTGATCGGACTACATCGGAGCCTCTGAAGAATGGATCGGGCGACGATTACTGTGGGGCCGGCCATGGATATGCCGATTATGCACGACAGTGACCGCTACGATTTCGTCCGAGATATCGGTTCCGGGAACTTTGGGGTTGCCAGGCTGATGAGAGACAAGCATACCA…
	4	L-LsCNX	calnexin homolog	comp17694_c0_seq1	139	TCGCTCTCTCATCCCAATCCTCAGGTTTCTTGTCGTCTGGATCGGCAATGGTCTTGGCAGGAATTAGAGGAGGCTCAAAATCATCCTCAGAAAGAAAATTGGCCTTCTTCTTCTCACTCCCATCAATGAGAATGCGCAC	AAAAAAAAGAAATACCGAGTCACCGGATACACAAGCAAACTCAAAAAGATCGAAGAAAATAGACTCTGTATTCGTCAACTAAAAACGAAATTTGTAAAAGTAAATCAAGGAAAAAAAGCAAAGAGGAATAAATTTTAAAAAATAGTTATCCAAAGCAATTTTTTCCCTCAAAATTCTCCGATCCAGCCCCAAGTATCACAATCAGCACAAACATCTCAATATCTAAACCTCAAAATAGTATACTTCATGACTACCTCCAAAGAAAAAAAATTGAAGAATCAGCGTACAATCACAACTAGTTTTCTTTCAACATTTGCATTCTGAACCGCAAATTGCAAAAGATTCGATTCTTCCCTCTAATTATCTCGCCTAGCACCAGACCTCCTACGAGGGGGTGCA…
	5	L-LsPDI	protein disulfide-isomerase-like	comp17564_c0_seq1	199	AGGCCCACTTTGCTTCTTCAAGTAGTCAACAATACCATCTGCATCGCGAGGTCCCTTGTAATCCTGACTTGATTTGCCCCCATTTCTGAGTATCTTAATGGTGGGGAAACCCCTAATTTCAAATTGACTTGCCAGCTCTCTGTTTGACTCTTCATTTGCATCAACTTTGGCTAAAGCAATTGGAGGGTCATGACTGCTC	AAAAAAAAAAAAAAAAGGAAAAAGTGACATTTGGAGAAAACTGAAAAGGGGAATCACATGCTCTGTGCTAATACTTTGTCAACTTCCATGGGAATAGCAGCAGCTGCCAAAACATGCCCAACAACTAAAGCTCCCCCAGCTACCTTCCCCAGATGGCCTTCAGGTCTGCCTCTCCTCAATCAACAAAAATACTGACTTCCATATTTAGAGCTCATCCTTGGCTTCTGAATCTGGTTTTGAGTCCTTGGGTTTTGAATCTGCCTCTGTGTCCTTGGGTTTTGTTGCCTCTGCGATTTTATCACGGTTTGTCTCGATGAAATTTATGATGTCTTCCTTGGATCTATCACCGCTATACTCCACCAGCTTTCCGCTTGCTGACCTGAAATACAAAGTAGGGTA…
	6	L-LsSK	shaggy-related protein kinase	comp17353_c0_seq1	114	CTTGCTTCACGTCTGCTTCAATATTCTCCTAGCCTTCGCTGCACAGCTCTAGAAGCATGTGCACATCCTTTCTTTGATGAGCTACGGGAGCCCAATGTCCGCCTCCCTAACAAC	AACGAAAAATCGGAACAAAAATCGGAAAGAAAGAGAAATAGAGAGAGAAAGTAGAAAGAGAGAGACAGAGAGAAAGAGAGAGCTCTACTCTCACATGGCCTCCTTGCCATTAGGGCCTCGCCATCAACCTCCACCACAGCCACAGTCACAGCCACAGTCACAGCCACAAGTACAGCTGCTTCAACAGCCTCAACCTGAAAATGACCGTTTGAATCTCAACTCTCACCGTACCTCAGCAATGGACACCGATAAGGAAATGTCAGCTGCAGTGATTGAAGGGAGTGATGCAGTAACTGGTCATATCATTTCCACTACAATCGGTGGCAAAAATGGTGAACCAAAACAGACAATCAGTTACATGGCTGAGCGTGTGGTGGGTAGTGGTTCATTTGGAATTGT…
	7	L-LsUBC	ubiquitin C	comp17102_c0	98	CACTTGGTGCTTCGTCTCAGGGGTGGGATGCAGATCTTCGTGAAGACCTTGACCGGAAAGACCATCACCCTGGAGGTGGAGAGCTCTGACACGATCGA	GGCAAAGATCCAGGACAAGGAGGGTATTCCCCCAGACCAGCAAAGACTTATCTTCGCCGGGAAGCAACTAGAGGATGGTCGTACCCTTGCCGATTATAACATCCAGAAGGAGTCGACTCTTCACCTTGTGTTGCGTCTTCGTGGTGGTATGCAGATTTTCGTCAAGACGTTGACCGGCAAGACCATCACCTTAGAGGTTGAGAGTTCGGACACCATTGACAACGTCAAGGCTAAGATCCAAGACAAGGAGGGAATCCCACCAGACCAGCAGAGGCTGATCTTCGCTGGAAAGCAGCTGGAAGATGGTAGGACTTTGGCTGACTATAACATCCAGAAGGAGTCAACCCTGCACTTGGTGCTTCGTCTCAGGGGTGGGATGCAGATCTTCGTGAAGACCTT…
	8	L-LsGAD	glutamate decarboxylase	comp17092_c0_seq1	129	TGTCATAGGGCTTGCCTTCAGCCTTCCTTCTGTTCTGCCATTTTCTCTTGAAAGCCAAACCAGCCAACATTATGGCCTCTGACGATCCCACTGTTCCAACTCCCACTGCCGTCTCAGCATCACCCAATG	AATGTTTTAAGAGAATAGCAATTAAATCGAAATGATTATTAAAATTAAAAGACTATTGGAACACAAGCCTGAGCAATTAGGCTGGTATTGTTCAAAATATAAGTTAAACCTCAAAACAAGGATGACAAGTTTGCACTTGAATTGAAAAGTGGAGGTGTTCTGAATAGAAACAGCTTTAACCATGAAAAATACACAAAAAAAACTCTAAACAAACAAGCACCCTCATTCCCAAATACAAGCTTCATCCATTCTCAATTGACACATACATAATATATAAATCATCATAGACATAATCCTTTCCTTTCCAACTTTAACAAACTCCATTAGTCTTCTTCTTTTCCATCACAAACTTCCTCCAAGCAGTTGTGATCTCCCTCTGTGTCTCGAGTGCGCTCTTCT…
	9	L-LsRNC	ribonuclease III domain-containing protein RNC1	comp11127_c2_seq1	93	TACATCTTCAAGTTGCCTGCGTAACCTTGGTTCGCATTCCTCTGCATCTGGATCCATTCCAAACACCTCAAAAAGAACCCGGTACACTTCTGG	TTCAATGGTTCGCCAAATTGAAAAAACCCAAAACGGAAAAAAAAAAAAAAAAAAAGTATTTAAAAAAGAATTACCATACATATATATTTCACATCAGCTCCTTTGTTTGGCCAAGATTTTGCACCATACCTACTTCAATTATGTGTAACAAGACGCTCCTCCTACTTGAGAAAGGAAGAGAATCAAGGCTGAAGGGCATGAAAATAGAAACAGTTCCCCCTTTTTCCCTTCTTTGCCTTTGCTTGCATAATCTACCTTCAAGATTCTCATACAGCTTTAGGTTGGATTTGCTCAAAATCAAAAACCTCAAACATGAGACGTCTCACATCAGGCTTCCCATAAACTACATAAGAAAGTCCATGAAGAGCTTGCTGAACAGCCGTGGTGGCCGGGTTTCGA…
The candidate reference genes of bottle gourd fruits selected from bottle gourd RNA-seq	1	F-LsARIA	arm repeat protein interacting ABF2	comp17950_c0_seq1	82	CTCCCCAATGCAAAAGCTGACATTTCTCGAAGCTGTACATCAGGTGATTGAAGCATCTCAATTAAGGGTCGAACAGCACCTC	AAAAAAAAACAAAAAATTTTTTTTTTTTTTTTTTCAAAAGATAAACTCTTAAACCCCTGAAATTGATATTACTGGTGTCAAATTTACAGTGTTCTCCAACTGAATGCCTCCTCACCAGAGCTTAGTCATTTGGGAAGATACATCAATTCATAAAATAAATGCAATGCATTTCAAGGATAAGATTCTCGTAAGGACTAAGGTCATTCTATCTAGCAATGGTATTACTTAAGACTTTATACAAAAGATCAAAACCCTTACCATTAAGGGGGAAAAAAAATCAAAGGATCATGAGCCACATAAAACAAATCAGCTAATTCCAACCTCAATCTAGCTTGGCAGCAGCAACCAAATCTACCACTATCTGTACATCGTGTTTTTTGGTTAGCAATGATGAATAAC…
	2	F-LsP4H	prolyl 4-hydroxylase	comp18112_c0_seq1	126	AGAGAGAGAGAGGCCTTGGACTTTGGAGACGAAGACCAAAGAACAATCGATTACTCCCATCTAAACGGGTCTCTGCAATTCCAGATCTTGCTTCAAAGGGTCTTTGTTTCCATGGCGAAACACAGG	GAGAGAGAGAGAGAGAGAGAGAGGCCTTGGACTTTGGAGACGAAGACCAAAGAACAATCGATTACTCCCATCTAAACGGGTCTCTGCAATTCCAGATCTTGCTTCAAAGGGTCTTTGTTTCCATGGCGAAACACAGGCAATCTCGTTTCCCTACTCGGAAGTCCTCTTCTTCCTCTACTCTCGTCTTTACCTTGCTCATTATGTTCACCTTCGTCATTTTGATTCTTCTTGCCCTTGGAATCCTCTCGATCCCTGGGAATTCCGGCGGTTCGCCCAAGGTTCATGATCTGAGTTCGATTGTGCGGAAAACTTCCGACGATGTTGATGAGGAGAAAGGGGAGCAGTGGGTTGAAGTGATCTCATGGGAACCTAGAGCCTTTGTTTATCACAATTTTCTGA…
	3	F-LsXRN1	3'-5' exoribonuclease 1	comp4224_c1_seq1	129	ACCTTCCAGATCACACCAGGAGGGAATTTCAGAGGTAGATCTGATGTACTTGGTGGTCGATCTCAATTACTCTGAAGATCATGATGGCCCTTGAACGCAAAGAAAGTATGAAGAGGAACTGTGAGGCCT	ATATACTTTTTTTCGTTTCTTCTTTTCCAAACTGCTTCCCTCCTCTCTCTCTCCCGGCTCACCTTCCAGATCACACCAGGAGGGAATTTCAGAGGTAGATCTGATGTACTTGGTGGTCGATCTCAATTACTCTGAAGATCATGATGGCCCTTGAACGCAAAGAAAGTATGAAGAGGAACTGTGAGGCCTCTATAAAATGCCTCCAGAATAATGGAATGCCATTCAGTTTGCAACATAGTGGAAATTCTGCTGATGGTTTCCAAGAACTTACAGATGAAATCAGTTGTCATGGCAACAATGATATTCCTGAAACAAACCACCCATTGGCCAACAATTTCATTGAACGTCCAAATGAATTTCACAATAAACCTGCTTATCAGCATAATTCTGGATCATGGC…
	4	F-LsPARP	inactive poly [ADP-ribose] polymerase	comp18144_c0_seq1	143	TTGGAGTCTTCAGGGAGCTGGATCCATGGTCAAGCTTTTCTGTGCATCTCTTTTCAGGAGCTGGCGAAGACACACAATCCTCCTCTGATTCAATCGAAGAGCAATTTAACTGCAACTGGTCCTGTACCCCACGTTCAAGAGGA	TTTTTTTGGAAGAAGGCGGAAAATTCCAATGCAAAAGATAATATAAGAATAGAAGCAATTGACTGAGTATACATAAACAAGCAATTAACTGAGGTACATAAGAAATAGCAACTGTCTCATAAGCCTATATCGAGATGTCACACATCAGGTCGACAAATTCAAAGGCAAAATAACAGTAAGACACCATGTACATTAGTAACCCCCACGACGGAAAGCACCTAAATACAGACTCTTACCAACAGCCTCAACATTCTTTCTCCTCCTTCGGAACTTTGAAAGTACATGGAGACTTCGGAGGTAGCTTGCACTGGAGACTCGTTAGCGTAGACCTCAGTAACGGATCCCCAACAATGGACCTCAACCTTCTTATGAATTCGTCCCTACTGATCTTCTTTTCTC…
	5	F-LsYpgQ	uncharacterized protein YpgQ	comp17829_c0_seq1	83	ATGGCGAAAAGAGAAACGGTGAAGAAGGCGGAGGAGCTGGTGGAGATGGCAATGGGCGGTAACGACGCGTCACATGATCCTTC	AAAAAAAGAACAGAAAAAAATCCCTCTTCCTGGTCGGCTTCAGTTGGCCTGGCGGGGGCGACTGAGCGACGAAAAGAATGGCGAAAAGAGAAACGGTGAAGAAGGCGGAGGAGCTGGTGGAGATGGCAATGGGCGGTAACGACGCGTCACATGATCCTTCTCACGTCTGGAGAGTTCGAGACCTTGCTCTCTCACTGGCCGAAGAAGAAGGCCTCTCTTCCACCACCGATTCCATGGAAATCGTGGAACTTGCTGCGCTTCTCCACGATATAGGTGATTACAAGTATTTGAGAGACCCAAGTGAGGAAAAAATTGTGGAGAATTTTCTGACGGAAGAGGGAATAGAGGAAAACAAGAAACAGAAGATATTAGCAATCATAAAGGGCATGGGCTTCAAAG…
	6	F-LsEIF5	eukaryotic translation initiation factor 5-like	comp17647_c0_seq1	142	GCAGCCAATAGTCTCAGCACAACTGATCTTTTTCCTAGACGTAGGACAATACTCTCCAAGCAATCCAATCGATGACAAAAAGAGAGAGGCCCGTTCAGACATAAAAGGAGTTTCAAACTTAACGCCCTCCACTTTGAACTAC	AAGAACTGTAACAGTGTTTTCTGTAAATGGAAGAGATATATAGAAACGGCAGAGCAGGTCTTAAGAAGCGTTTTTAATAAAAACGTAAAAGCTCAACAAAGCAAAGTCTAAAGAAGTACAAGAACACAAATATCATTGTTCAAAGACACAGCTTCATAACCAAACACCAACAGAACAAGGAACTATGAGAAGACCGGACGACACAGAGCGCCAACACAATAGGAACAAACGATTTTCCCCTTATTCCAGACAACAACGTAACTTGCTCACAACTGCTAAACAAAAAACCTACGACAGTAAAATAAAAACCAACGCTTAGGCAGAGATACCACTATAAAAAGTGCAGTAAAATTCTTACTCGTCTTCTGTCTCCGACTCGGCATTCTGGAGCCATTCGAT…
	7	F-LsVAMP	vesicle-associated membrane protein 72	comp15199_c0_seq1	145	AACCTTCGATCTCAGGCACAAGATTTTAGGCAGCAAGGAACCAAAATGAGGAGAAAGATGTGGTATCAGAACATGAAGATGAAGCTGATAGTTCTTGCGATCGTACTCGCGTTGATTCTGATTATCATTTTGTCTGTCTGCGGCG	TAGTGGATAAGACAGAAAACCTTCGATCTCAGGCACAAGATTTTAGGCAGCAAGGAACCAAAATGAGGAGAAAGATGTGGTATCAGAACATGAAGATGAAGCTGATAGTTCTTGCGATCGTACTCGCGTTGATTCTGATTATCATTTTGTCTGTCTGCGGCGGCTTCAATTGTTGATGGATTATTCTCTGCAGCATTAGGATTTTGGTGATGGGATCAGTCTTACTCGGACAGTTTTATACATGCTTGTTTATTGTACAAATCTTTCAGTTCCAAGTTCAACTTACCCATACGTTACCTAAGGACTCTGCTTTTGTATAGGTTGTGCGGTTATATTCTTTTGACATTTTGTATGGAAATATATCATTCGTTTGCTAAATAATAAATACGCTTGGATATC…
	8	F-LsPL	Phospholipase-like	comp17987_c0_seq1	131	CGAATGGGACTCTGCTTTGGTGCATCCTCTGAATAGTCAGGCATTATGAGACTATCATATGAAGGAATTCGAGGTGTATCGAGTTGCTTTACACTAAGACTAGGATCTTCCGGATGGATTTCGTCGGAATA	AGTATTAAAAAGAAAAAGTGCTTTTTCTAAGCAATTTCTCAGCTTTTGGTACTTTGAAGAGAGAAAGATAAAGACAGATGAAGCTAAACAAACAAAACCCAGAAAGCTTAAGCTTTTTCTAAAACATGGAAGTAGCAGATATTCAAACTACATGATATGCTTTATTATGCAATACACTTAGATGATACAGCTTTAACAACATCTATATAACTAAATGACAGAATGATATGATACTATAAGCGATGTTATTACTAATCTACTAGTAATCTTTCCCTTCCCTCATCATAACAGTTCATCAGAGAATGATTTGCATCTAAAATTTTCTACCTTGGAATCAATTGATGTGATCATTTCTTTCAGCTGAGATGATTTCAGCTCTAATTCGCTTAACCGAGCTCG…
	9	F-LsISCA	iron-sulfur assembly protein IscA-like 1	comp20335_c0_seq1	127	ATGGCAGCTTCTTCGTCTTCCTTTTTCGCCGCAGCTTCTCAGAAGGTCGGACCAGCCGCTCGCCGCCAAATTCTCACTCTGACGGAGGCCGCCGCCGCTAGAATTCGACAACTTCTTCAACAGCGCC	AGAAATTGGGAGAGTAAATGAACCTTCGCGAGTGTATTTGCAGAGAGAAAATTGATTGATAGGCACTAAGAGGAGAGAAAATGGCAGCTTCTTCGTCTTCCTTTTTCGCCGCAGCTTCTCAGAAGGTCGGACCAGCCGCTCGCCGCCAAATTCTCACTCTGACGGAGGCCGCCGCCGCTAGAATTCGACAACTTCTTCAACAGCGCCAACGTCCATTCCTCCGTCTTGGCGTCAAGGCGCGCGGTTGTAATGGCTTGTCCTATACTCTCAACTACGCAGATGAGAAAGGGAAGTTTGATGAACTGGTTGAGGATCAAAATGTGAAGATACTGATTGATCCAAAGGCTTTGATGCACGTAATAGGAACAAAGATGGACTTTGTCGATGACAAATTGAGAT…
	10	F-LsclpC	ATP-dependent Clp protease ATP-binding subunit ClpC	comp4452_c0_seq1	90	TGTGGATGTTGATTCTGATGGAAACGTCACGGTGCTCAACGGTGGAGCTGCTCCGGAGTCTTTGGCGGATGCTATTCCTGTGTAACCTGT	GGCAAGGGAGATCAAGGAGGGTGACTCTGTAATTGTGGATGTTGATTCTGATGGAAACGTCACGGTGCTCAACGGTGGAGCTGCTCCGGAGTCTTTGGCGGATGCTATTCCTGTGTAACCTGTAAAGGTATGCGCCCATTTTTATTTGATAGAGAGAATAATAACAATCTTATTGTTTACCAAGTTACGAAATGAAATGTAATTCCATCCTTATTCAATGGGTTGTACTTGTATAGTCTATTTCTAACTAGATGGATGGGGCAGATGGTGTAGTGGATCTGGAAATGTGTAGTTGATTTATTACTTCTTTTTCTTTTCAAGTTGTATTTGATAATTTAATGGTTATTTCTTCCACTGCGAGGATTGGCATGACTTTGCAGAACTCTGTTGTAACAATAA…
	11	F-LsCRCK3	calmodulin-binding receptor-like cytoplasmic kinase 3	comp18530_c0_seq1	83	ACCGACTGTCCCTTTCACTTGGGTTGAAATGTGCGTTTGTTCAGTACCCAATGTGCCAAGCCTTGCAAATCCAAAATCCGCCA	GACAATGAAAGTAAGACCACAATCTTATACACCAACAAATTGGGAATGTAATTTCTTTTTATACAATACTCAAAAGAGAATTTTGATAGGCTTGAATCCTAGACAAAAATTATATATTGAAACAAGATAACTGATTTAAACAGGGGTTGAGCGAACTATGCAACTCTAATGACAGGGTAACTGAGTAAAATAACAAACGTGGAACAGAGTTGTGTGGAGGTGAACTGCAAATGACATGGTAAATTAATGAAATCACACGATCCTCTTTAAGGCAATCTAGCTTTTTCCTTCTTCTGTGACGATATATAATCTGCTCTTATTGCCCATAGCTGCTCCCCAACTAACTTCATGTCTGGACGGTCCGCTCGAACTGGTGCTGCGCATTGGATTGCCAATTCG…
