# Supplementary material for: Genome-wide identification of new reference genes for RT-qPCR normalization in CGMMV-infected Lagenaria siceraria
Source: PeerJ. 2018 Oct 12;6:e5642. doi: 10.7717/peerj.5642 (PMC6188008; doi:10.7717/peerj.5642)
Supplement: Data S1 [file peerj-06-5642-s014.zip › The raw datas and materialsl of RT-qPCT/Table M3 The raw Cq values of the RGs of bottle gourd leaves and fruits.xls]

## Sheet: Leaf
	ARL	TPT	SRK2I	CNX	PDI	SK	UBC	GAD	RNC	H3	WD	PP2A	ADP	TBP	EF1α	RPS15	CYP	RPL23
healthy control 1	21.564	20.774	24.411	19.665	20.88	21.816	19.639	19.072	23.068	18.444	22.119	24.922	20.393	24.243	18.339	18.571	16.565	21.605
	21.587	20.684	24.268	19.646	21.174	21.978	19.486	18.983	22.953	18.682	22.177	24.784	20.144	24.173	18.23	18.723	17.078	21.744
	21.427	20.73	24.131	19.719	21.254	22.252	19.521	19.15	23.051	18.731	22.341	24.552	20.084	24.07	18.218	18.691	17.05	21.536
healthy control 2	21.253	20.166	23.852	18.762	20.763	22.184	19.535	19.347	22.236	18.459	22.063	23.947	18.901	23.724	17.689	17.999	16.587	20.814
	21.062	20.267	23.605	18.541	20.766	22.212	19.693	19.4	22.127	18.375	21.979	23.765	19.018	23.517	17.807	17.764	16.318	20.758
	21.031	20.231	23.708	18.736	20.82	22.204	19.67	19.446	22.136	18.403	21.849	23.754	18.943	23.748	17.788	17.779	16.673	20.592
healthy control 3	20.927	20.659	24.338	19.38	20.922	21.792	19.483	19.444	22.218	17.989	21.744	24.091	19.051	23.546	18.428	17.941	16.619	21.467
	20.985	20.561	24.122	19.412	21.068	21.673	19.457	19.362	22.431	17.892	21.595	24.303	19.039	23.632	18.331	17.987	16.634	21.13
	21.153	20.921	24.138	19.457	21.006	21.689	19.438	19.527	22.484	17.929	21.801	23.971	18.968	23.598	18.341	17.972	16.291	20.822
leaf infected by CGMMV 1	21.539	22.401	24.98	20.81	22.453	22.879	20.242	20.069	24.165	19.156	22.178	24.502	19.637	24.47	20.505	19.257	17.611	22.65
	21.476	22.147	24.633	20.76	22.439	22.758	20.346	20.097	24.07	19.207	22.181	25.401	19.612	23.822	20.425	19.228	17.529	22.694
	21.458	22.182	24.661	20.798	22.75	22.65	20.235	20.121	24.062	19.193	22.101	25.241	19.607	24.407	20.389	19.27	17.579	22.516
leaf infected by CGMMV 2	22.041	22.473	24.956	21.744	22.797	22.62	20.056	19.989	24.504	19.761	22.674	25.495	20.67	25.428	19.84	20.825	18.126	24.098
	21.97	22.536	24.951	21.689	22.84	22.934	20.073	19.766	24.234	19.645	23.019	25.532	20.631	25.196	19.832	20.821	18.174	24.21
	21.907	22.469	24.988	21.748	22.378	22.975	19.912	19.148	24.696	19.988	23.137	25.668	20.625	25.404	19.929	20.194	18.152	24.16
leaf infected by CGMMV 3	22.409	22.27	25.233	21.26	22.603	23.076	20.215	20.29	24.831	19.919	23.498	25.445	21.117	25.792	19.947	20.87	18.609	23.711
	22.43	22.375	25.127	21.194	22.608	22.962	20.236	20.299	24.603	19.82	23.055	25.438	21.021	25.228	19.337	20.794	18.704	23.896
	22.377	22.414	25.143	21.103	22.205	22.829	20.284	20.345	24.798	19.764	23.477	25.526	21.11	25.861	19.93	20.142	18.526	24.071
NTCs	Undetermined	Undetermined	Undetermined	Undetermined	Undetermined	Undetermined	Undetermined	Undetermined	Undetermined	Undetermined	Undetermined	Undetermined	Undetermined	Undetermined	Undetermined	Undetermined	Undetermined	Undetermined
NTCs	Undetermined	Undetermined	Undetermined	Undetermined	Undetermined	Undetermined	Undetermined	Undetermined	Undetermined	Undetermined	Undetermined	Undetermined	Undetermined	Undetermined	Undetermined	Undetermined	Undetermined	Undetermined

## Sheet: Fruit
	ARIA	P4H	XRN1	PARP	YpgQ	EIF5	VAMP	PL	ISCA	clpC	CRCK3	H3	WD	PP2A	ADP	TBP	GAPDH	TUA
healthy control 1	24.546	25.52	24.128	23.555	21.602	23.341	22.653	27.384	24.24	25.415	25.832	21.185	25.17	26.219	21.295	27.542	25.943	23.601
	24.555	25.527	23.918	23.484	22.705	23.578	22.239	27.086	24.3	25.648	25.918	21.06	24.899	26.24	21.213	27.8	26.412	23.756
	24.321	25.519	23.865	23.423	23.09	23.809	22.381	27.518	24.4	25.638	25.99	20.84	24.867	26.25	21.267	27.834	26.371	23.572
healthy control 2	24.995	25.958	23.76	23.287	23.116	24.721	23.028	26.982	25.236	25.668	25.443	20.999	24.586	27.5	21.459	28.584	27.682	23.297
	24.996	26.104	23.6	23.515	23.693	24.829	23.186	26.769	25.13	25.533	25.534	20.941	24.684	27.225	21.647	28.263	27.606	23.262
	24.866	25.867	23.675	23.31	23.142	24.644	23.2	26.896	25.027	25.534	25.387	20.868	24.7	27.468	21.582	28.34	27.952	23.093
healthy control 3	24.64	25.506	23.448	22.984	22.183	24.257	22.843	26.128	24.793	24.988	24.817	21.022	24.287	26.689	21.358	27.446	27.699	23.221
	24.757	25.439	23.469	22.936	22.401	24.43	22.881	26.33	24.987	24.929	24.641	20.971	24.497	26.591	21.27	27.639	27.554	22.884
	24.948	25.933	23.512	23.024	22.047	24.361	22.783	26.414	24.974	24.953	24.698	20.886	24.338	26.751	21.307	27.656	27.317	22.696
fruit infected by CGMMV 1	25.845	26.94	25.087	25.019	24.341	24.824	24.254	26.463	25.634	27.215	26.123	21.114	25.154	27.865	22.571	28.953	28.777	24.609
	25.79	26.894	24.909	25.001	23.453	24.815	24.391	26.504	25.437	27.124	26.187	21.798	25.216	27.437	22.421	28.815	28.728	24.693
	25.829	27.026	24.743	25.033	23.525	24.92	24.261	26.508	25.493	27.122	26.482	21.761	25.239	28.006	22.399	28.874	28.805	24.357
fruit infected by CGMMV 2	25.96	26.648	24.312	23.81	23.948	24.58	23.494	26.569	25.8	25.487	25.538	21.377	25.59	27.82	21.656	28.61	28.243	24.572
	25.91	26.601	24.191	23.776	23.696	24.858	23.554	26.281	25.695	25.38	25.884	21.427	25.541	27.732	21.634	28.575	28.348	24.779
	25.913	26.531	24.293	23.798	20.72	24.816	23.295	25.723	25.743	25.21	25.985	21.488	25.545	27.918	21.718	27.888	28.568	24.635
fruit infected by CGMMV 3	26.303	26.387	24.58	23.919	24.173	24.605	24.017	27.212	25.819	26.193	25.972	22.086	25.784	27.18	21.716	28.884	28.088	24.927
	26.438	26.567	24.578	23.778	23.654	24.605	23.658	27.194	25.838	26.024	25.49	22.07	25.623	26.561	21.328	28.749	28.355	25.141
	26.306	26.451	24.523	23.948	21.817	24.398	23.733	27.04	25.732	25.925	25.989	22.103	25.608	27.061	21.95	28.192	28.025	25.362
NTCs	Undetermined	Undetermined	Undetermined	Undetermined	Undetermined	Undetermined	Undetermined	Undetermined	Undetermined	Undetermined	Undetermined	Undetermined	Undetermined	Undetermined	Undetermined	Undetermined	Undetermined	Undetermined
NTCs	Undetermined	Undetermined	Undetermined	Undetermined	Undetermined	Undetermined	Undetermined	Undetermined	Undetermined	Undetermined	Undetermined	Undetermined	Undetermined	Undetermined	Undetermined	Undetermined	Undetermined	Undetermined

## Sheet: Leaf and Fruit
	ACT	CYP20	RAN	UBA52	L23A	EF1α	RPS15	CYP	RPL23	H3	WD	PP2A	ADP	TBP	GAPDH	TUA
healthy control 1	18.716	21.535	20.362	21.942	19.6	17.972	18.458	16.077	20.582	17.491	20.993	23.209	18.432	23.428	23.514	18.367
	18.766	21.354	20.599	22.13	19.365	17.816	18.467	16.139	20.377	17.666	20.975	23.212	18.608	23.233	23.462	18.786
	18.612	21.284	20.696	22.272	19.25	17.851	18.379	15.841	20.467	17.773	20.993	23.262	18.764	23.107	23.445	18.778
healthy control 2	18.465	20.631	20.306	21.176	18.252	17.308	17.523	15.273	19.445	16.974	20.546	22.937	17.886	22.333	22.811	18.389
	18.187	20.459	20.415	21.258	18.414	17.482	17.581	15.139	19.303	16.965	20.686	22.809	17.96	22.507	23.005	18.208
	18.209	20.587	20.429	21.095	18.29	17.461	17.603	15.127	19.349	17.001	20.643	22.816	17.821	22.398	22.914	18.503
healthy control 3	18.445	20.518	20.943	21.557	18.479	18.306	17.691	15.396	19.729	16.847	20.745	23.111	18.447	22.505	23.449	18.535
	18.472	20.574	20.958	21.555	18.755	18.288	17.469	15.483	19.717	16.87	20.767	23.058	17.826	22.601	23.457	18.539
	18.663	20.712	20.927	21.545	18.595	18.341	17.775	15.637	19.815	16.834	20.727	23.091	17.97	22.549	23.423	18.258
leaf infected by CGMMV 1	19.871	23.802	20.599	23.891	21.515	19.538	20.681	16.873	23.426	18.753	22.495	24.708	19.505	24.308	25.341	20.185
	19.768	23.555	20.626	24.107	21.616	19.439	20.512	16.812	23.129	18.739	22.28	24.792	19.48	24.378	25.063	20.106
	19.852	23.515	20.634	24.22	21.596	19.422	20.684	16.874	23.047	18.835	22.471	24.827	19.529	24.364	25.293	20.166
leaf infected by CGMMV 2	19.492	22.56	22.023	23.659	21.47	19.539	20.634	17.466	22.878	18.793	22.143	24.45	19.737	24.933	24.76	20.149
	19.425	22.566	22.244	24.069	21.404	19.541	20.631	17.373	22.866	18.817	22.392	24.401	19.711	24.831	24.727	20.226
	19.414	22.508	21.432	24.097	21.428	19.609	20.623	17.39	22.826	18.307	22.144	24.51	20.003	24.825	24.917	20.206
leaf infected by CGMMV 3	18.701	21.335	21.833	23.074	20.176	18.944	19.244	16.513	21.534	18.167	21.273	25.41	18.611	23.789	23.743	19.331
	18.773	21.342	21.171	22.592	20.131	18.457	19.292	16.54	21.387	17.775	21.258	22.931	18.315	23.5	23.166	19.371
	18.694	21.304	20.749	23.07	20.269	18.969	19.2	16.465	21.337	17.403	21.412	23.704	18.739	23.538	23.759	19.223
healthy control 1	19.789	22.691	22.861	26.464	23.271	19.835	22.188	19.488	24.085	18.65	23.389	24.712	20.517	26.566	25.155	22.644
	19.958	22.688	23.064	26.06	23.278	19.941	22.106	19.493	23.912	18.795	23.332	24.894	20.334	26.509	25.283	22.705
	19.874	22.759	23.042	25.971	23.212	19.948	22.106	19.518	23.912	19.103	23.464	24.897	20.175	26.536	25.195	22.54
healthy control 2	19.826	24.161	25.034	27.748	24.199	21.675	23.793	21.287	25.815	20.178	23.716	26.292	20.577	27.425	26.557	22.184
	20.292	24.225	24.883	27.672	24.14	21.551	23.962	21.385	25.601	20.102	23.726	26.286	20.516	27.266	26.475	22.404
	20.308	23.899	24.96	27.318	24.383	21.57	23.811	21.369	25.872	19.985	23.828	26.384	20.523	27.472	26.458	22.204
healthy control 3	20.185	23.869	23.451	26.645	22.876	20.353	22.726	20.58	24.634	19.933	23.201	25.344	19.903	26.315	26.261	22.209
	20.218	23.916	23.626	26.672	22.992	20.294	23.02	20.658	24.644	19.941	23.149	25.231	19.928	26.263	26.248	22.225
	20.183	23.826	23.885	26.614	22.919	20.39	23.038	20.886	24.723	19.985	23.261	25.393	19.76	26.359	26.269	22.075
fruit infected by CGMMV 1	20.784	23.945	24.16	26.808	23.609	21.495	23.424	21.079	25.771	20.814	24.048	26.611	20.487	27.466	27.436	23.384
	20.866	23.826	24.28	27.64	23.093	21.446	23.324	20.915	25.833	20.724	24.11	26.65	21.252	26.758	27.253	23.096
	20.831	24.099	24.177	27.453	23.65	21.545	23.185	20.923	25.755	21.037	24.169	26.816	21.124	27.387	27.385	22.855
fruit infected by CGMMV 2	20.856	24.204	23.737	26.921	24.251	21.243	22.963	21.225	25.736	20.173	24.181	26.656	20.561	26.666	26.672	23.685
	20.866	24.351	23.899	26.617	24.123	21.269	23.18	21.288	25.614	20.489	24.947	26.492	20.5	26.596	26.867	23.63
	21.145	24.316	23.928	27.179	24.229	20.642	23.317	21.169	25.576	20.546	23.406	30.96	20.503	26.748	26.164	23.467
fruit infected by CGMMV 3	21.277	24.361	24.585	26.744	24.077	21.739	23.683	21.627	25.879	20.951	24.351	26.502	20.289	27.136	26.907	23.887
	21.241	24.449	24.594	26.777	23.585	21.658	23.865	21.663	25.901	20.848	24.437	26.125	20.495	26.6	26.763	24.171
	21.195	24.346	25.018	26.995	24.275	21.06	23.602	21.679	25.743	20.683	24.451	26.478	20.594	27.19	26.444	23.958
NTCs	Undetermined	Undetermined	Undetermined	Undetermined	Undetermined	Undetermined	Undetermined	Undetermined	Undetermined	Undetermined	Undetermined	Undetermined	Undetermined	Undetermined	Undetermined	Undetermined
NTCs	Undetermined	Undetermined	Undetermined	Undetermined	Undetermined	Undetermined	Undetermined	Undetermined	Undetermined	Undetermined	Undetermined	Undetermined	Undetermined	Undetermined	Undetermined	Undetermined
