# Supplementary material for: Genome-wide identification of new reference genes for RT-qPCR normalization in CGMMV-infected Lagenaria siceraria
Source: PeerJ. 2018 Oct 12;6:e5642. doi: 10.7717/peerj.5642 (PMC6188008; doi:10.7717/peerj.5642)
Supplement: Data S1 [file peerj-06-5642-s014.zip › The raw datas and materialsl of RT-qPCT/Table M4 The raw Cq values of the selected RGs, LsIPT and LsDdRP genes.xls]

## Sheet: Leaf
	H3	WD	TBP	GADPH	CYP	IPT	DdRP
healthy control 1	17.427	20.841	23.061	23.44	16.168	30.591	21.279
	17.356	20.998	22.834	23.342	16.281	29.862	21.432
	17.376	21.102	22.791	23.502	16.24	30.325	21.365
healthy control 2	17.356	21.206	23.166	24.046	16.285	30.283	21.555
	17.345	21.224	23.181	24.117	16.477	30.418	21.481
	17.564	21.548	23.3	24.147	16.42	30.513	21.548
healthy control 3	17.608	21.571	23.667	24.755	16.707	32.296	21.507
	17.738	21.567	23.561	24.607	16.653	30.73	21.759
	17.78	21.531	23.626	24.525	16.673	31.768	21.842
leaf infected by CGMMV 1	19.34	22.871	25.496	25.414	18.407	30.93	22.09
	19.424	22.851	25.621	25.501	18.464	30.281	22.096
	19.302	22.946	25.615	25.358	18.115	30.826	22.163
leaf infected by CGMMV 2	18.237	21.779	24.391	24.534	17.325	29.877	21.204
	18.457	21.568	24.185	24.406	17.435	29.708	21.187
	18.301	21.891	24.305	24.443	17.439	29.244	20.955
leaf infected by CGMMV 3	18.485	22.024	24.482	25.106	17.551	30.235	21.381
	18.94	21.794	24.535	25.089	17.582	30.175	21.451
	19.027	21.3	24.239	25.21	17.878	30.064	21.296
NTCs	Undetermined	Undetermined	Undetermined	Undetermined	Undetermined	Undetermined	Undetermined
NTCs	Undetermined	Undetermined	Undetermined	Undetermined	Undetermined	Undetermined	Undetermined

## Sheet: Fruit
	H3	WD	TBP	GAPDH	P4H	IPT
healthy control 1	20.089	24.103	27.661	26.787	25.547	29.985
	20.353	24.186	27.782	26.778	25.943	29.77
	20.267	24.213	27.519	26.814	25.645	29.916
healthy control 2	20.23	23.605	26.806	26.459	24.65	29.975
	20.11	23.573	26.713	26.42	24.566	29.834
	20.116	23.708	26.798	26.935	24.711	29.442
healthy control 3	19.474	24.4	26.938	25.692	24.749	28.745
	19.427	24.176	26.891	25.642	24.688	29.539
	19.355	24.242	26.937	25.559	24.876	28.754
fruit infected by CGMMV 1	20.673	24.572	27.767	27.653	25.706	32.242
	21.058	24.562	27.75	27.886	26.242	31.839
	20.938	23.854	27.913	27.333	26.061	31.828
fruit infected by CGMMV 2	21.408	24.587	27.934	27.15	25.925	31.81
	20.718	24.575	27.891	27.165	25.565	31.65
	20.756	24.744	28.054	27.009	26.002	32.835
fruit infected by CGMMV 3	19.798	23.374	26.537	26.176	24.817	31.254
	19.85	23.165	26.532	26.108	24.78	32.162
	19.859	23.227	26.559	26.153	24.185	31.46
NTCs	Undetermined	Undetermined	Undetermined	Undetermined	Undetermined	Undetermined
NTCs	Undetermined	Undetermined	Undetermined	Undetermined	Undetermined	Undetermined
	H3	WD	TBP	GAPDH	P4H	DdRP
healthy control 1	20.268	24.054	27.821	27.233	25.571	24.269
	20.168	24.125	27.676	27.127	25.652	24.327
	20.183	24.304	27.677	27.12	25.558	24.0703
healthy control 2	20.264	24.138	27.765	26.509	24.655	24.0783
	20.235	24.083	27.606	26.555	24.883	24.0897
	20.497	24.431	27.462	26.661	24.823	24.611
healthy control 3	20.359	24.238	27.543	27.302	25.665	24.269
	20.228	24.224	27.607	27.463	25.671	24.327
	20.238	24.319	27.521	27.212	25.601	24.0703
fruit infected by CGMMV 1	20.88	24.871	28.169	27.318	26.338	24.0783
	20.936	24.783	28.304	27.398	26.34	24.0897
	20.884	24.85	28.303	27.393	26.131	24.611
fruit infected by CGMMV 2	20.605	24.635	28.271	27.589	25.991	24.269
	20.995	24.567	28.479	27.496	26.021	24.327
	21.073	24.868	28.194	27.648	26.344	24.0703
fruit infected by CGMMV 3	21.156	24.648	28.136	28.24	26.524	24.0783
	21.053	24.745	28.295	28.089	26.325	24.0897
	21.065	24.633	28.119	28.096	25.783	24.611
NTCs	Undetermined	Undetermined	Undetermined	Undetermined	Undetermined	Undetermined
NTCs	Undetermined	Undetermined	Undetermined	Undetermined	Undetermined	Undetermined
