# Supplementary material for: Genome-wide identification of new reference genes for RT-qPCR normalization in CGMMV-infected Lagenaria siceraria
Source: PeerJ. 2018 Oct 12;6:e5642. doi: 10.7717/peerj.5642 (PMC6188008; doi:10.7717/peerj.5642)
Supplement: Supplemental Information S1 [file peerj-06-5642-s015.zip]

Archive with 45 entries (42 files):
- Detection result of leaf and fruit variation in bottle gourd/
- Detection result of leaf and fruit variation in bottle gourd/SNP/
- Detection result of leaf and fruit variation in bottle gourd/SNP/Description.docx
- Detection result of leaf and fruit variation in bottle gourd/SNP/F-LsXRN1_17247968.txt.snp.fa
- Detection result of leaf and fruit variation in bottle gourd/SNP/L-LsUBC_4979835.txt.snp.fa
- Detection result of leaf and fruit variation in bottle gourd/SNP/L-LsUBC_4979860.txt.snp.fa
- Detection result of leaf and fruit variation in bottle gourd/SNP/LsCYP_7027120.txt.snp.fa
- Detection result of leaf and fruit variation in bottle gourd/SNP/LsCYP_7027130.txt.snp.fa
- Detection result of leaf and fruit variation in bottle gourd/SNP/LsCYP_7027183.txt.snp.fa
- Detection result of leaf and fruit variation in bottle gourd/SNP/LsCYP_7027237.txt.snp.fa
- Detection result of leaf and fruit variation in bottle gourd/SNP/LsDdRP_19404891.txt.snp.fa
- Detection result of leaf and fruit variation in bottle gourd/SNP/LsTUA_2952142.txt.snp.fa
- Detection result of leaf and fruit variation in bottle gourd/UNSNP/
- Detection result of leaf and fruit variation in bottle gourd/UNSNP/F-LsCRCK3.txt.fa
- Detection result of leaf and fruit variation in bottle gourd/UNSNP/F-LsEIF5.txt.fa
- Detection result of leaf and fruit variation in bottle gourd/UNSNP/F-LsISCA.txt.fa
- Detection result of leaf and fruit variation in bottle gourd/UNSNP/F-LsP4H.txt.fa
- Detection result of leaf and fruit variation in bottle gourd/UNSNP/F-LsPARP.txt.fa
- Detection result of leaf and fruit variation in bottle gourd/UNSNP/F-LsPL.txt.fa
- Detection result of leaf and fruit variation in bottle gourd/UNSNP/F-LsVAMP.txt.fa
- Detection result of leaf and fruit variation in bottle gourd/UNSNP/F-LsYpgQ.txt.fa
- Detection result of leaf and fruit variation in bottle gourd/UNSNP/F-LsclpC.txt.fa
- Detection result of leaf and fruit variation in bottle gourd/UNSNP/L-LsARL.txt.fa
- Detection result of leaf and fruit variation in bottle gourd/UNSNP/L-LsCNX.txt.fa
- Detection result of leaf and fruit variation in bottle gourd/UNSNP/L-LsGAD.txt.fa
- Detection result of leaf and fruit variation in bottle gourd/UNSNP/L-LsPDI.txt.fa
- Detection result of leaf and fruit variation in bottle gourd/UNSNP/L-LsRNC.txt.fa
- Detection result of leaf and fruit variation in bottle gourd/UNSNP/L-LsSK.txt.fa
- Detection result of leaf and fruit variation in bottle gourd/UNSNP/L-LsSRK2I.txt.fa
- Detection result of leaf and fruit variation in bottle gourd/UNSNP/L-LsTPT.txt.fa
- Detection result of leaf and fruit variation in bottle gourd/UNSNP/LsACT.txt.fa
- Detection result of leaf and fruit variation in bottle gourd/UNSNP/LsADP.txt.fa
- Detection result of leaf and fruit variation in bottle gourd/UNSNP/LsCYP20.txt.fa
- Detection result of leaf and fruit variation in bottle gourd/UNSNP/LsEF1a┴.txt.fa
- Detection result of leaf and fruit variation in bottle gourd/UNSNP/LsGAPDH.txt.fa
- Detection result of leaf and fruit variation in bottle gourd/UNSNP/LsH3.txt.fa
- Detection result of leaf and fruit variation in bottle gourd/UNSNP/LsIPT.txt.fa
- Detection result of leaf and fruit variation in bottle gourd/UNSNP/LsL23A.txt.fa
- Detection result of leaf and fruit variation in bottle gourd/UNSNP/LsPP2A.txt.fa
- Detection result of leaf and fruit variation in bottle gourd/UNSNP/LsPRL23.txt.fa
- Detection result of leaf and fruit variation in bottle gourd/UNSNP/LsRAN.txt.fa
- Detection result of leaf and fruit variation in bottle gourd/UNSNP/LsRPS15.txt.fa
- Detection result of leaf and fruit variation in bottle gourd/UNSNP/LsTBP.txt.fa
- Detection result of leaf and fruit variation in bottle gourd/UNSNP/LsUBA52.txt.fa
- Detection result of leaf and fruit variation in bottle gourd/UNSNP/LsWD.txt.fa
