# Supplementary material for: Genome-wide identification of new reference genes for RT-qPCR normalization in CGMMV-infected Lagenaria siceraria
Source: PeerJ. 2018 Oct 12;6:e5642. doi: 10.7717/peerj.5642 (PMC6188008; doi:10.7717/peerj.5642)
Supplement: Supplemental Information S1 [file peerj-06-5642-s015.zip › Detection result of leaf and fruit variation in bottle gourd/SNP/F-LsXRN1_17247968.txt.snp.fa]

>F-LsXRN1_changhu-21_17247968	T=>C
ACCTTCCAGATCACACCAGGAGGGAATTTCAGAGGTAGATCTGATGTACTTGGTGGTCGATCTCAATTACTCTGAAGATCA(T//T)GATGGCCCTTGAACGCAAAGAAAGTATGAAGAGGAACTGTGAGGCCT
>F-LsXRN1_G32-22_17247968	T=>C
ACCTTCCAGATCACACCAGGAGGGAATTTCAGAGGTAGATCTGATGTACTTGGTGGTCGATCTCAATTACTCTGAAGATCA(T//T)GATGGCCCTTGAACGCAAAGAAAGTATGAAGAGGAACTGTGAGGCCT
>F-LsXRN1_shaoxing-211_17247968	T=>C
ACCTTCCAGATCACACCAGGAGGGAATTTCAGAGGTAGATCTGATGTACTTGGTGGTCGATCTCAATTACTCTGAAGATCA(T//T)GATGGCCCTTGAACGCAAAGAAAGTATGAAGAGGAACTGTGAGGCCT
>F-LsXRN1_I103-1_17247968	T=>C
ACCTTCCAGATCACACCAGGAGGGAATTTCAGAGGTAGATCTGATGTACTTGGTGGTCGATCTCAATTACTCTGAAGATCA(T//T)GATGGCCCTTGAACGCAAAGAAAGTATGAAGAGGAACTGTGAGGCCT
>F-LsXRN1_P15_17247968	T=>C
ACCTTCCAGATCACACCAGGAGGGAATTTCAGAGGTAGATCTGATGTACTTGGTGGTCGATCTCAATTACTCTGAAGATCA(T//T)GATGGCCCTTGAACGCAAAGAAAGTATGAAGAGGAACTGTGAGGCCT
>F-LsXRN1_qingzhan_17247968	T=>C
ACCTTCCAGATCACACCAGGAGGGAATTTCAGAGGTAGATCTGATGTACTTGGTGGTCGATCTCAATTACTCTGAAGATCA(T//T)GATGGCCCTTGAACGCAAAGAAAGTATGAAGAGGAACTGTGAGGCCT
>F-LsXRN1_13A-20_17247968	T=>C
ACCTTCCAGATCACACCAGGAGGGAATTTCAGAGGTAGATCTGATGTACTTGGTGGTCGATCTCAATTACTCTGAAGATCA(T//T)GATGGCCCTTGAACGCAAAGAAAGTATGAAGAGGAACTGTGAGGCCT
>F-LsXRN1_jiushanyuanpu-1_17247968	T=>C
ACCTTCCAGATCACACCAGGAGGGAATTTCAGAGGTAGATCTGATGTACTTGGTGGTCGATCTCAATTACTCTGAAGATCA(T//T)GATGGCCCTTGAACGCAAAGAAAGTATGAAGAGGAACTGTGAGGCCT
>F-LsXRN1_P25_17247968	T=>C
ACCTTCCAGATCACACCAGGAGGGAATTTCAGAGGTAGATCTGATGTACTTGGTGGTCGATCTCAATTACTCTGAAGATCA(T//T)GATGGCCCTTGAACGCAAAGAAAGTATGAAGAGGAACTGTGAGGCCT
>F-LsXRN1_J170-211_17247968	T=>C
ACCTTCCAGATCACACCAGGAGGGAATTTCAGAGGTAGATCTGATGTACTTGGTGGTCGATCTCAATTACTCTGAAGATCA(T//T)GATGGCCCTTGAACGCAAAGAAAGTATGAAGAGGAACTGTGAGGCCT
>F-LsXRN1_P14_17247968	T=>C
ACCTTCCAGATCACACCAGGAGGGAATTTCAGAGGTAGATCTGATGTACTTGGTGGTCGATCTCAATTACTCTGAAGATCA(T//T)GATGGCCCTTGAACGCAAAGAAAGTATGAAGAGGAACTGTGAGGCCT
>F-LsXRN1_13A-36_17247968	T=>C
ACCTTCCAGATCACACCAGGAGGGAATTTCAGAGGTAGATCTGATGTACTTGGTGGTCGATCTCAATTACTCTGAAGATCA(T//T)GATGGCCCTTGAACGCAAAGAAAGTATGAAGAGGAACTGTGAGGCCT
>F-LsXRN1_P02_17247968	T=>C
ACCTTCCAGATCACACCAGGAGGGAATTTCAGAGGTAGATCTGATGTACTTGGTGGTCGATCTCAATTACTCTGAAGATCA(T//T)GATGGCCCTTGAACGCAAAGAAAGTATGAAGAGGAACTGTGAGGCCT
>F-LsXRN1_13A-30_17247968	T=>C
ACCTTCCAGATCACACCAGGAGGGAATTTCAGAGGTAGATCTGATGTACTTGGTGGTCGATCTCAATTACTCTGAAGATCA(T//T)GATGGCCCTTGAACGCAAAGAAAGTATGAAGAGGAACTGTGAGGCCT
>F-LsXRN1_yuanpu-2_17247968	T=>C
ACCTTCCAGATCACACCAGGAGGGAATTTCAGAGGTAGATCTGATGTACTTGGTGGTCGATCTCAATTACTCTGAAGATCA(T//T)GATGGCCCTTGAACGCAAAGAAAGTATGAAGAGGAACTGTGAGGCCT
>F-LsXRN1_13A-34_17247968	T=>C
ACCTTCCAGATCACACCAGGAGGGAATTTCAGAGGTAGATCTGATGTACTTGGTGGTCGATCTCAATTACTCTGAAGATCA(C//T)GATGGCCCTTGAACGCAAAGAAAGTATGAAGAGGAACTGTGAGGCCT
>F-LsXRN1_I226-1_17247968	T=>C
ACCTTCCAGATCACACCAGGAGGGAATTTCAGAGGTAGATCTGATGTACTTGGTGGTCGATCTCAATTACTCTGAAGATCA(T//T)GATGGCCCTTGAACGCAAAGAAAGTATGAAGAGGAACTGTGAGGCCT
>F-LsXRN1_J7R6-1221_17247968	T=>C
ACCTTCCAGATCACACCAGGAGGGAATTTCAGAGGTAGATCTGATGTACTTGGTGGTCGATCTCAATTACTCTGAAGATCA(T//T)GATGGCCCTTGAACGCAAAGAAAGTATGAAGAGGAACTGTGAGGCCT
>F-LsXRN1_P04_17247968	T=>C
ACCTTCCAGATCACACCAGGAGGGAATTTCAGAGGTAGATCTGATGTACTTGGTGGTCGATCTCAATTACTCTGAAGATCA(T//T)GATGGCCCTTGAACGCAAAGAAAGTATGAAGAGGAACTGTGAGGCCT
>F-LsXRN1_P08_17247968	T=>C
ACCTTCCAGATCACACCAGGAGGGAATTTCAGAGGTAGATCTGATGTACTTGGTGGTCGATCTCAATTACTCTGAAGATCA(T//T)GATGGCCCTTGAACGCAAAGAAAGTATGAAGAGGAACTGTGAGGCCT
>F-LsXRN1_G8-212_17247968	T=>C
ACCTTCCAGATCACACCAGGAGGGAATTTCAGAGGTAGATCTGATGTACTTGGTGGTCGATCTCAATTACTCTGAAGATCA(T//T)GATGGCCCTTGAACGCAAAGAAAGTATGAAGAGGAACTGTGAGGCCT
>F-LsXRN1_I31-1_17247968	T=>C
ACCTTCCAGATCACACCAGGAGGGAATTTCAGAGGTAGATCTGATGTACTTGGTGGTCGATCTCAATTACTCTGAAGATCA(T//T)GATGGCCCTTGAACGCAAAGAAAGTATGAAGAGGAACTGTGAGGCCT
>F-LsXRN1_qingxiang-111_17247968	T=>C
ACCTTCCAGATCACACCAGGAGGGAATTTCAGAGGTAGATCTGATGTACTTGGTGGTCGATCTCAATTACTCTGAAGATCA(T//T)GATGGCCCTTGAACGCAAAGAAAGTATGAAGAGGAACTGTGAGGCCT
>F-LsXRN1_P29_17247968	T=>C
ACCTTCCAGATCACACCAGGAGGGAATTTCAGAGGTAGATCTGATGTACTTGGTGGTCGATCTCAATTACTCTGAAGATCA(T//T)GATGGCCCTTGAACGCAAAGAAAGTATGAAGAGGAACTGTGAGGCCT
>F-LsXRN1_P13_17247968	T=>C
ACCTTCCAGATCACACCAGGAGGGAATTTCAGAGGTAGATCTGATGTACTTGGTGGTCGATCTCAATTACTCTGAAGATCA(T//T)GATGGCCCTTGAACGCAAAGAAAGTATGAAGAGGAACTGTGAGGCCT
>F-LsXRN1_P24_17247968	T=>C
ACCTTCCAGATCACACCAGGAGGGAATTTCAGAGGTAGATCTGATGTACTTGGTGGTCGATCTCAATTACTCTGAAGATCA(T//T)GATGGCCCTTGAACGCAAAGAAAGTATGAAGAGGAACTGTGAGGCCT
>F-LsXRN1_13A-22_17247968	T=>C
ACCTTCCAGATCACACCAGGAGGGAATTTCAGAGGTAGATCTGATGTACTTGGTGGTCGATCTCAATTACTCTGAAGATCA(T//T)GATGGCCCTTGAACGCAAAGAAAGTATGAAGAGGAACTGTGAGGCCT
>F-LsXRN1_nanxiu-11_17247968	T=>C
ACCTTCCAGATCACACCAGGAGGGAATTTCAGAGGTAGATCTGATGTACTTGGTGGTCGATCTCAATTACTCTGAAGATCA(T//T)GATGGCCCTTGAACGCAAAGAAAGTATGAAGAGGAACTGTGAGGCCT
>F-LsXRN1_PS163-1_17247968	T=>C
ACCTTCCAGATCACACCAGGAGGGAATTTCAGAGGTAGATCTGATGTACTTGGTGGTCGATCTCAATTACTCTGAAGATCA(C//T)GATGGCCCTTGAACGCAAAGAAAGTATGAAGAGGAACTGTGAGGCCT
>F-LsXRN1_P11_17247968	T=>C
ACCTTCCAGATCACACCAGGAGGGAATTTCAGAGGTAGATCTGATGTACTTGGTGGTCGATCTCAATTACTCTGAAGATCA(T//T)GATGGCCCTTGAACGCAAAGAAAGTATGAAGAGGAACTGTGAGGCCT
>F-LsXRN1_08LS-121_17247968	T=>C
ACCTTCCAGATCACACCAGGAGGGAATTTCAGAGGTAGATCTGATGTACTTGGTGGTCGATCTCAATTACTCTGAAGATCA(T//T)GATGGCCCTTGAACGCAAAGAAAGTATGAAGAGGAACTGTGAGGCCT
>F-LsXRN1_yuanhu1hao-1_17247968	T=>C
ACCTTCCAGATCACACCAGGAGGGAATTTCAGAGGTAGATCTGATGTACTTGGTGGTCGATCTCAATTACTCTGAAGATCA(T//T)GATGGCCCTTGAACGCAAAGAAAGTATGAAGAGGAACTGTGAGGCCT
>F-LsXRN1_hanqing-212_17247968	T=>C
ACCTTCCAGATCACACCAGGAGGGAATTTCAGAGGTAGATCTGATGTACTTGGTGGTCGATCTCAATTACTCTGAAGATCA(T//T)GATGGCCCTTGAACGCAAAGAAAGTATGAAGAGGAACTGTGAGGCCT
>F-LsXRN1_P12_17247968	T=>C
ACCTTCCAGATCACACCAGGAGGGAATTTCAGAGGTAGATCTGATGTACTTGGTGGTCGATCTCAATTACTCTGAAGATCA(T//T)GATGGCCCTTGAACGCAAAGAAAGTATGAAGAGGAACTGTGAGGCCT
>F-LsXRN1_PS122-1_17247968	T=>C
ACCTTCCAGATCACACCAGGAGGGAATTTCAGAGGTAGATCTGATGTACTTGGTGGTCGATCTCAATTACTCTGAAGATCA(C//T)GATGGCCCTTGAACGCAAAGAAAGTATGAAGAGGAACTGTGAGGCCT
>F-LsXRN1_P01_17247968	T=>C
ACCTTCCAGATCACACCAGGAGGGAATTTCAGAGGTAGATCTGATGTACTTGGTGGTCGATCTCAATTACTCTGAAGATCA(-//T)GATGGCCCTTGAACGCAAAGAAAGTATGAAGAGGAACTGTGAGGCCT
>F-LsXRN1_P27_17247968	T=>C
ACCTTCCAGATCACACCAGGAGGGAATTTCAGAGGTAGATCTGATGTACTTGGTGGTCGATCTCAATTACTCTGAAGATCA(T//T)GATGGCCCTTGAACGCAAAGAAAGTATGAAGAGGAACTGTGAGGCCT
>F-LsXRN1_G17-1_17247968	T=>C
ACCTTCCAGATCACACCAGGAGGGAATTTCAGAGGTAGATCTGATGTACTTGGTGGTCGATCTCAATTACTCTGAAGATCA(T//T)GATGGCCCTTGAACGCAAAGAAAGTATGAAGAGGAACTGTGAGGCCT
>F-LsXRN1_P03_17247968	T=>C
ACCTTCCAGATCACACCAGGAGGGAATTTCAGAGGTAGATCTGATGTACTTGGTGGTCGATCTCAATTACTCTGAAGATCA(T//T)GATGGCCCTTGAACGCAAAGAAAGTATGAAGAGGAACTGTGAGGCCT
>F-LsXRN1_JH-1_17247968	T=>C
ACCTTCCAGATCACACCAGGAGGGAATTTCAGAGGTAGATCTGATGTACTTGGTGGTCGATCTCAATTACTCTGAAGATCA(T//T)GATGGCCCTTGAACGCAAAGAAAGTATGAAGAGGAACTGTGAGGCCT
>F-LsXRN1_13A-18_17247968	T=>C
ACCTTCCAGATCACACCAGGAGGGAATTTCAGAGGTAGATCTGATGTACTTGGTGGTCGATCTCAATTACTCTGAAGATCA(T//T)GATGGCCCTTGAACGCAAAGAAAGTATGAAGAGGAACTGTGAGGCCT
>F-LsXRN1_qingpiyuanpu_17247968	T=>C
ACCTTCCAGATCACACCAGGAGGGAATTTCAGAGGTAGATCTGATGTACTTGGTGGTCGATCTCAATTACTCTGAAGATCA(T//T)GATGGCCCTTGAACGCAAAGAAAGTATGAAGAGGAACTGTGAGGCCT
>F-LsXRN1_P18_17247968	T=>C
ACCTTCCAGATCACACCAGGAGGGAATTTCAGAGGTAGATCTGATGTACTTGGTGGTCGATCTCAATTACTCTGAAGATCA(T//T)GATGGCCCTTGAACGCAAAGAAAGTATGAAGAGGAACTGTGAGGCCT
>F-LsXRN1_PS1561-2_17247968	T=>C
ACCTTCCAGATCACACCAGGAGGGAATTTCAGAGGTAGATCTGATGTACTTGGTGGTCGATCTCAATTACTCTGAAGATCA(C//T)GATGGCCCTTGAACGCAAAGAAAGTATGAAGAGGAACTGTGAGGCCT
>F-LsXRN1_G3-11_17247968	T=>C
ACCTTCCAGATCACACCAGGAGGGAATTTCAGAGGTAGATCTGATGTACTTGGTGGTCGATCTCAATTACTCTGAAGATCA(T//T)GATGGCCCTTGAACGCAAAGAAAGTATGAAGAGGAACTGTGAGGCCT
>F-LsXRN1_P10_17247968	T=>C
ACCTTCCAGATCACACCAGGAGGGAATTTCAGAGGTAGATCTGATGTACTTGGTGGTCGATCTCAATTACTCTGAAGATCA(T//T)GATGGCCCTTGAACGCAAAGAAAGTATGAAGAGGAACTGTGAGGCCT
>F-LsXRN1_BYP_17247968	T=>C
ACCTTCCAGATCACACCAGGAGGGAATTTCAGAGGTAGATCTGATGTACTTGGTGGTCGATCTCAATTACTCTGAAGATCA(T//T)GATGGCCCTTGAACGCAAAGAAAGTATGAAGAGGAACTGTGAGGCCT
>F-LsXRN1_P07_17247968	T=>C
ACCTTCCAGATCACACCAGGAGGGAATTTCAGAGGTAGATCTGATGTACTTGGTGGTCGATCTCAATTACTCTGAAGATCA(T//T)GATGGCCCTTGAACGCAAAGAAAGTATGAAGAGGAACTGTGAGGCCT
>F-LsXRN1_P30_17247968	T=>C
ACCTTCCAGATCACACCAGGAGGGAATTTCAGAGGTAGATCTGATGTACTTGGTGGTCGATCTCAATTACTCTGAAGATCA(T//T)GATGGCCCTTGAACGCAAAGAAAGTATGAAGAGGAACTGTGAGGCCT
>F-LsXRN1_PS87-2_17247968	T=>C
ACCTTCCAGATCACACCAGGAGGGAATTTCAGAGGTAGATCTGATGTACTTGGTGGTCGATCTCAATTACTCTGAAGATCA(C//T)GATGGCCCTTGAACGCAAAGAAAGTATGAAGAGGAACTGTGAGGCCT
