# Supplementary material for: Genome-wide identification of new reference genes for RT-qPCR normalization in CGMMV-infected Lagenaria siceraria
Source: PeerJ. 2018 Oct 12;6:e5642. doi: 10.7717/peerj.5642 (PMC6188008; doi:10.7717/peerj.5642)
Supplement: Supplemental Information S1 [file peerj-06-5642-s015.zip › Detection result of leaf and fruit variation in bottle gourd/SNP/L-LsUBC_4979860.txt.snp.fa]

>L-LsUBC_PS163-1_4979860	C=>T
CACTTGGTGCTTCGTCTCAGGGGTGGGATGCAGATCTTCGTGAAGACCTTGACCGGAAAGACCATCACC(C//C)TGGAGGTGGAGAGCTCTGACACGATCGA
>L-LsUBC_P27_4979860	C=>T
CACTTGGTGCTTCGTCTCAGGGGTGGGATGCAGATCTTCGTGAAGACCTTGACCGGAAAGACCATCACC(C//C)TGGAGGTGGAGAGCTCTGACACGATCGA
>L-LsUBC_I103-1_4979860	C=>T
CACTTGGTGCTTCGTCTCAGGGGTGGGATGCAGATCTTCGTGAAGACCTTGACCGGAAAGACCATCACC(C//C)TGGAGGTGGAGAGCTCTGACACGATCGA
>L-LsUBC_P01_4979860	C=>T
CACTTGGTGCTTCGTCTCAGGGGTGGGATGCAGATCTTCGTGAAGACCTTGACCGGAAAGACCATCACC(C//C)TGGAGGTGGAGAGCTCTGACACGATCGA
>L-LsUBC_P15_4979860	C=>T
CACTTGGTGCTTCGTCTCAGGGGTGGGATGCAGATCTTCGTGAAGACCTTGACCGGAAAGACCATCACC(C//C)TGGAGGTGGAGAGCTCTGACACGATCGA
>L-LsUBC_G32-22_4979860	C=>T
CACTTGGTGCTTCGTCTCAGGGGTGGGATGCAGATCTTCGTGAAGACCTTGACCGGAAAGACCATCACC(C//C)TGGAGGTGGAGAGCTCTGACACGATCGA
>L-LsUBC_jiushanyuanpu-1_4979860	C=>T
CACTTGGTGCTTCGTCTCAGGGGTGGGATGCAGATCTTCGTGAAGACCTTGACCGGAAAGACCATCACC(C//C)TGGAGGTGGAGAGCTCTGACACGATCGA
>L-LsUBC_P14_4979860	C=>T
CACTTGGTGCTTCGTCTCAGGGGTGGGATGCAGATCTTCGTGAAGACCTTGACCGGAAAGACCATCACC(C//C)TGGAGGTGGAGAGCTCTGACACGATCGA
>L-LsUBC_P02_4979860	C=>T
CACTTGGTGCTTCGTCTCAGGGGTGGGATGCAGATCTTCGTGAAGACCTTGACCGGAAAGACCATCACC(C//C)TGGAGGTGGAGAGCTCTGACACGATCGA
>L-LsUBC_PS87-2_4979860	C=>T
CACTTGGTGCTTCGTCTCAGGGGTGGGATGCAGATCTTCGTGAAGACCTTGACCGGAAAGACCATCACC(C//C)TGGAGGTGGAGAGCTCTGACACGATCGA
>L-LsUBC_PS122-1_4979860	C=>T
CACTTGGTGCTTCGTCTCAGGGGTGGGATGCAGATCTTCGTGAAGACCTTGACCGGAAAGACCATCACC(C//C)TGGAGGTGGAGAGCTCTGACACGATCGA
>L-LsUBC_P03_4979860	C=>T
CACTTGGTGCTTCGTCTCAGGGGTGGGATGCAGATCTTCGTGAAGACCTTGACCGGAAAGACCATCACC(C//C)TGGAGGTGGAGAGCTCTGACACGATCGA
>L-LsUBC_shaoxing-211_4979860	C=>T
CACTTGGTGCTTCGTCTCAGGGGTGGGATGCAGATCTTCGTGAAGACCTTGACCGGAAAGACCATCACC(C//C)TGGAGGTGGAGAGCTCTGACACGATCGA
>L-LsUBC_P29_4979860	C=>T
CACTTGGTGCTTCGTCTCAGGGGTGGGATGCAGATCTTCGTGAAGACCTTGACCGGAAAGACCATCACC(C//C)TGGAGGTGGAGAGCTCTGACACGATCGA
>L-LsUBC_qingzhan_4979860	C=>T
CACTTGGTGCTTCGTCTCAGGGGTGGGATGCAGATCTTCGTGAAGACCTTGACCGGAAAGACCATCACC(Y//C)TGGAGGTGGAGAGCTCTGACACGATCGA
>L-LsUBC_P08_4979860	C=>T
CACTTGGTGCTTCGTCTCAGGGGTGGGATGCAGATCTTCGTGAAGACCTTGACCGGAAAGACCATCACC(C//C)TGGAGGTGGAGAGCTCTGACACGATCGA
>L-LsUBC_I31-1_4979860	C=>T
CACTTGGTGCTTCGTCTCAGGGGTGGGATGCAGATCTTCGTGAAGACCTTGACCGGAAAGACCATCACC(C//C)TGGAGGTGGAGAGCTCTGACACGATCGA
>L-LsUBC_08LS-121_4979860	C=>T
CACTTGGTGCTTCGTCTCAGGGGTGGGATGCAGATCTTCGTGAAGACCTTGACCGGAAAGACCATCACC(C//C)TGGAGGTGGAGAGCTCTGACACGATCGA
>L-LsUBC_13A-34_4979860	C=>T
CACTTGGTGCTTCGTCTCAGGGGTGGGATGCAGATCTTCGTGAAGACCTTGACCGGAAAGACCATCACC(C//C)TGGAGGTGGAGAGCTCTGACACGATCGA
>L-LsUBC_P10_4979860	C=>T
CACTTGGTGCTTCGTCTCAGGGGTGGGATGCAGATCTTCGTGAAGACCTTGACCGGAAAGACCATCACC(C//C)TGGAGGTGGAGAGCTCTGACACGATCGA
>L-LsUBC_qingxiang-111_4979860	C=>T
CACTTGGTGCTTCGTCTCAGGGGTGGGATGCAGATCTTCGTGAAGACCTTGACCGGAAAGACCATCACC(C//C)TGGAGGTGGAGAGCTCTGACACGATCGA
>L-LsUBC_P11_4979860	C=>T
CACTTGGTGCTTCGTCTCAGGGGTGGGATGCAGATCTTCGTGAAGACCTTGACCGGAAAGACCATCACC(C//C)TGGAGGTGGAGAGCTCTGACACGATCGA
>L-LsUBC_P30_4979860	C=>T
CACTTGGTGCTTCGTCTCAGGGGTGGGATGCAGATCTTCGTGAAGACCTTGACCGGAAAGACCATCACC(C//C)TGGAGGTGGAGAGCTCTGACACGATCGA
>L-LsUBC_J7R6-1221_4979860	C=>T
CACTTGGTGCTTCGTCTCAGGGGTGGGATGCAGATCTTCGTGAAGACCTTGACCGGAAAGACCATCACC(C//C)TGGAGGTGGAGAGCTCTGACACGATCGA
>L-LsUBC_changhu-21_4979860	C=>T
CACTTGGTGCTTCGTCTCAGGGGTGGGATGCAGATCTTCGTGAAGACCTTGACCGGAAAGACCATCACC(C//C)TGGAGGTGGAGAGCTCTGACACGATCGA
>L-LsUBC_P13_4979860	C=>T
CACTTGGTGCTTCGTCTCAGGGGTGGGATGCAGATCTTCGTGAAGACCTTGACCGGAAAGACCATCACC(C//C)TGGAGGTGGAGAGCTCTGACACGATCGA
>L-LsUBC_13A-18_4979860	C=>T
CACTTGGTGCTTCGTCTCAGGGGTGGGATGCAGATCTTCGTGAAGACCTTGACCGGAAAGACCATCACC(C//C)TGGAGGTGGAGAGCTCTGACACGATCGA
>L-LsUBC_qingpiyuanpu_4979860	C=>T
CACTTGGTGCTTCGTCTCAGGGGTGGGATGCAGATCTTCGTGAAGACCTTGACCGGAAAGACCATCACC(C//C)TGGAGGTGGAGAGCTCTGACACGATCGA
>L-LsUBC_13A-20_4979860	C=>T
CACTTGGTGCTTCGTCTCAGGGGTGGGATGCAGATCTTCGTGAAGACCTTGACCGGAAAGACCATCACC(C//C)TGGAGGTGGAGAGCTCTGACACGATCGA
>L-LsUBC_13A-30_4979860	C=>T
CACTTGGTGCTTCGTCTCAGGGGTGGGATGCAGATCTTCGTGAAGACCTTGACCGGAAAGACCATCACC(C//C)TGGAGGTGGAGAGCTCTGACACGATCGA
>L-LsUBC_nanxiu-11_4979860	C=>T
CACTTGGTGCTTCGTCTCAGGGGTGGGATGCAGATCTTCGTGAAGACCTTGACCGGAAAGACCATCACC(-//C)TGGAGGTGGAGAGCTCTGACACGATCGA
>L-LsUBC_yuanhu1hao-1_4979860	C=>T
CACTTGGTGCTTCGTCTCAGGGGTGGGATGCAGATCTTCGTGAAGACCTTGACCGGAAAGACCATCACC(C//C)TGGAGGTGGAGAGCTCTGACACGATCGA
>L-LsUBC_BYP_4979860	C=>T
CACTTGGTGCTTCGTCTCAGGGGTGGGATGCAGATCTTCGTGAAGACCTTGACCGGAAAGACCATCACC(C//C)TGGAGGTGGAGAGCTCTGACACGATCGA
>L-LsUBC_yuanpu-2_4979860	C=>T
CACTTGGTGCTTCGTCTCAGGGGTGGGATGCAGATCTTCGTGAAGACCTTGACCGGAAAGACCATCACC(C//C)TGGAGGTGGAGAGCTCTGACACGATCGA
>L-LsUBC_P25_4979860	C=>T
CACTTGGTGCTTCGTCTCAGGGGTGGGATGCAGATCTTCGTGAAGACCTTGACCGGAAAGACCATCACC(C//C)TGGAGGTGGAGAGCTCTGACACGATCGA
>L-LsUBC_G8-212_4979860	C=>T
CACTTGGTGCTTCGTCTCAGGGGTGGGATGCAGATCTTCGTGAAGACCTTGACCGGAAAGACCATCACC(C//C)TGGAGGTGGAGAGCTCTGACACGATCGA
>L-LsUBC_I226-1_4979860	C=>T
CACTTGGTGCTTCGTCTCAGGGGTGGGATGCAGATCTTCGTGAAGACCTTGACCGGAAAGACCATCACC(C//C)TGGAGGTGGAGAGCTCTGACACGATCGA
>L-LsUBC_PS1561-2_4979860	C=>T
CACTTGGTGCTTCGTCTCAGGGGTGGGATGCAGATCTTCGTGAAGACCTTGACCGGAAAGACCATCACC(C//C)TGGAGGTGGAGAGCTCTGACACGATCGA
>L-LsUBC_G3-11_4979860	C=>T
CACTTGGTGCTTCGTCTCAGGGGTGGGATGCAGATCTTCGTGAAGACCTTGACCGGAAAGACCATCACC(C//C)TGGAGGTGGAGAGCTCTGACACGATCGA
>L-LsUBC_hanqing-212_4979860	C=>T
CACTTGGTGCTTCGTCTCAGGGGTGGGATGCAGATCTTCGTGAAGACCTTGACCGGAAAGACCATCACC(-//C)TGGAGGTGGAGAGCTCTGACACGATCGA
>L-LsUBC_P04_4979860	C=>T
CACTTGGTGCTTCGTCTCAGGGGTGGGATGCAGATCTTCGTGAAGACCTTGACCGGAAAGACCATCACC(C//C)TGGAGGTGGAGAGCTCTGACACGATCGA
>L-LsUBC_G17-1_4979860	C=>T
CACTTGGTGCTTCGTCTCAGGGGTGGGATGCAGATCTTCGTGAAGACCTTGACCGGAAAGACCATCACC(C//C)TGGAGGTGGAGAGCTCTGACACGATCGA
>L-LsUBC_13A-36_4979860	C=>T
CACTTGGTGCTTCGTCTCAGGGGTGGGATGCAGATCTTCGTGAAGACCTTGACCGGAAAGACCATCACC(C//C)TGGAGGTGGAGAGCTCTGACACGATCGA
>L-LsUBC_P12_4979860	C=>T
CACTTGGTGCTTCGTCTCAGGGGTGGGATGCAGATCTTCGTGAAGACCTTGACCGGAAAGACCATCACC(C//C)TGGAGGTGGAGAGCTCTGACACGATCGA
>L-LsUBC_P24_4979860	C=>T
CACTTGGTGCTTCGTCTCAGGGGTGGGATGCAGATCTTCGTGAAGACCTTGACCGGAAAGACCATCACC(C//C)TGGAGGTGGAGAGCTCTGACACGATCGA
>L-LsUBC_P18_4979860	C=>T
CACTTGGTGCTTCGTCTCAGGGGTGGGATGCAGATCTTCGTGAAGACCTTGACCGGAAAGACCATCACC(C//C)TGGAGGTGGAGAGCTCTGACACGATCGA
>L-LsUBC_P07_4979860	C=>T
CACTTGGTGCTTCGTCTCAGGGGTGGGATGCAGATCTTCGTGAAGACCTTGACCGGAAAGACCATCACC(C//C)TGGAGGTGGAGAGCTCTGACACGATCGA
>L-LsUBC_JH-1_4979860	C=>T
CACTTGGTGCTTCGTCTCAGGGGTGGGATGCAGATCTTCGTGAAGACCTTGACCGGAAAGACCATCACC(C//C)TGGAGGTGGAGAGCTCTGACACGATCGA
>L-LsUBC_13A-22_4979860	C=>T
CACTTGGTGCTTCGTCTCAGGGGTGGGATGCAGATCTTCGTGAAGACCTTGACCGGAAAGACCATCACC(C//C)TGGAGGTGGAGAGCTCTGACACGATCGA
>L-LsUBC_J170-211_4979860	C=>T
CACTTGGTGCTTCGTCTCAGGGGTGGGATGCAGATCTTCGTGAAGACCTTGACCGGAAAGACCATCACC(C//C)TGGAGGTGGAGAGCTCTGACACGATCGA
