# Supplementary material for: Genome-wide identification of new reference genes for RT-qPCR normalization in CGMMV-infected Lagenaria siceraria
Source: PeerJ. 2018 Oct 12;6:e5642. doi: 10.7717/peerj.5642 (PMC6188008; doi:10.7717/peerj.5642)
Supplement: Supplemental Information S1 [file peerj-06-5642-s015.zip › Detection result of leaf and fruit variation in bottle gourd/SNP/LsCYP_7027130.txt.snp.fa]

>LsCYP_I31-1_7027130	T=>C
CACACCGGCCCTGGTATT(T//T)TATCCATGGCGAATGCTGGACCTGGAACCAACGGATCTCAGTTCTTCATTTGCACCGCTAAGACCGAGTGGCTCGATGGAAAGCACGTCGTGTTCGGTCAAGTCGTTGAAGGCATGGATG
>LsCYP_P03_7027130	T=>C
CACACCGGCCCTGGTATT(T//T)TATCCATGGCGAATGCTGGACCTGGAACCAACGGATCTCAGTTCTTCATTTGCACCGCTAAGACCGAGTGGCTCGATGGAAAGCACGTCGTGTTCGGTCAAGTCGTTGAAGGCATGGATG
>LsCYP_13A-36_7027130	T=>C
CACACCGGCCCTGGTATT(T//T)TATCCATGGCGAATGCTGGACCTGGAACCAACGGATCTCAGTTCTTCATTTGCACCGCTAAGACCGAGTGGCTCGATGGAAAGCACGTCGTGTTCGGTCAAGTCGTTGAAGGCATGGATG
>LsCYP_P29_7027130	T=>C
CACACCGGCCCTGGTATT(T//T)TATCCATGGCGAATGCTGGACCTGGAACCAACGGATCTCAGTTCTTCATTTGCACCGCTAAGACCGAGTGGCTCGATGGAAAGCACGTCGTGTTCGGTCAAGTCGTTGAAGGCATGGATG
>LsCYP_qingxiang-111_7027130	T=>C
CACACCGGCCCTGGTATT(T//T)TATCCATGGCGAATGCTGGACCTGGAACCAACGGATCTCAGTTCTTCATTTGCACCGCTAAGACCGAGTGGCTCGATGGAAAGCACGTCGTGTTCGGTCAAGTCGTTGAAGGCATGGATG
>LsCYP_13A-30_7027130	T=>C
CACACCGGCCCTGGTATT(T//T)TATCCATGGCGAATGCTGGACCTGGAACCAACGGATCTCAGTTCTTCATTTGCACCGCTAAGACCGAGTGGCTCGATGGAAAGCACGTCGTGTTCGGTCAAGTCGTTGAAGGCATGGATG
>LsCYP_JH-1_7027130	T=>C
CACACCGGCCCTGGTATT(T//T)TATCCATGGCGAATGCTGGACCTGGAACCAACGGATCTCAGTTCTTCATTTGCACCGCTAAGACCGAGTGGCTCGATGGAAAGCACGTCGTGTTCGGTCAAGTCGTTGAAGGCATGGATG
>LsCYP_G32-22_7027130	T=>C
CACACCGGCCCTGGTATT(T//T)TATCCATGGCGAATGCTGGACCTGGAACCAACGGATCTCAGTTCTTCATTTGCACCGCTAAGACCGAGTGGCTCGATGGAAAGCACGTCGTGTTCGGTCAAGTCGTTGAAGGCATGGATG
>LsCYP_P14_7027130	T=>C
CACACCGGCCCTGGTATT(T//T)TATCCATGGCGAATGCTGGACCTGGAACCAACGGATCTCAGTTCTTCATTTGCACCGCTAAGACCGAGTGGCTCGATGGAAAGCACGTCGTGTTCGGTCAAGTCGTTGAAGGCATGGATG
>LsCYP_13A-34_7027130	T=>C
CACACCGGCCCTGGTATT(T//T)TATCCATGGCGAATGCTGGACCTGGAACCAACGGATCTCAGTTCTTCATTTGCACCGCTAAGACCGAGTGGCTCGATGGAAAGCACGTCGTGTTCGGTCAAGTCGTTGAAGGCATGGATG
>LsCYP_P30_7027130	T=>C
CACACCGGCCCTGGTATT(T//T)TATCCATGGCGAATGCTGGACCTGGAACCAACGGATCTCAGTTCTTCATTTGCACCGCTAAGACCGAGTGGCTCGATGGAAAGCACGTCGTGTTCGGTCAAGTCGTTGAAGGCATGGATG
>LsCYP_PS122-1_7027130	T=>C
CACACCGGCCCTGGTATT(T//T)TATCCATGGCGAATGCTGGACCTGGAACCAACGGATCTCAGTTCTTCATTTGCACCGCTAAGACCGAGTGGCTCGATGGAAAGCACGTCGTGTTCGGTCAAGTCGTTGAAGGCATGGATG
>LsCYP_P08_7027130	T=>C
CACACCGGCCCTGGTATT(T//T)TATCCATGGCGAATGCTGGACCTGGAACCAACGGATCTCAGTTCTTCATTTGCACCGCTAAGACCGAGTGGCTCGATGGAAAGCACGTCGTGTTCGGTCAAGTCGTTGAAGGCATGGATG
>LsCYP_J7R6-1221_7027130	T=>C
CACACCGGCCCTGGTATT(T//T)TATCCATGGCGAATGCTGGACCTGGAACCAACGGATCTCAGTTCTTCATTTGCACCGCTAAGACCGAGTGGCTCGATGGAAAGCACGTCGTGTTCGGTCAAGTCGTTGAAGGCATGGATG
>LsCYP_BYP_7027130	T=>C
CACACCGGCCCTGGTATT(T//T)TATCCATGGCGAATGCTGGACCTGGAACCAACGGATCTCAGTTCTTCATTTGCACCGCTAAGACCGAGTGGCTCGATGGAAAGCACGTCGTGTTCGGTCAAGTCGTTGAAGGCATGGATG
>LsCYP_changhu-21_7027130	T=>C
CACACCGGCCCTGGTATT(Y//T)TATCCATGGCGAATGCTGGACCTGGAACCAACGGATCTCAGTTCTTCATTTGCACCGCTAAGACCGAGTGGCTCGATGGAAAGCACGTCGTGTTCGGTCAAGTCGTTGAAGGCATGGATG
>LsCYP_yuanhu1hao-1_7027130	T=>C
CACACCGGCCCTGGTATT(T//T)TATCCATGGCGAATGCTGGACCTGGAACCAACGGATCTCAGTTCTTCATTTGCACCGCTAAGACCGAGTGGCTCGATGGAAAGCACGTCGTGTTCGGTCAAGTCGTTGAAGGCATGGATG
>LsCYP_PS87-2_7027130	T=>C
CACACCGGCCCTGGTATT(T//T)TATCCATGGCGAATGCTGGACCTGGAACCAACGGATCTCAGTTCTTCATTTGCACCGCTAAGACCGAGTGGCTCGATGGAAAGCACGTCGTGTTCGGTCAAGTCGTTGAAGGCATGGATG
>LsCYP_P18_7027130	T=>C
CACACCGGCCCTGGTATT(T//T)TATCCATGGCGAATGCTGGACCTGGAACCAACGGATCTCAGTTCTTCATTTGCACCGCTAAGACCGAGTGGCTCGATGGAAAGCACGTCGTGTTCGGTCAAGTCGTTGAAGGCATGGATG
>LsCYP_G8-212_7027130	T=>C
CACACCGGCCCTGGTATT(T//T)TATCCATGGCGAATGCTGGACCTGGAACCAACGGATCTCAGTTCTTCATTTGCACCGCTAAGACCGAGTGGCTCGATGGAAAGCACGTCGTGTTCGGTCAAGTCGTTGAAGGCATGGATG
>LsCYP_qingzhan_7027130	T=>C
CACACCGGCCCTGGTATT(Y//T)TATCCATGGCGAATGCTGGACCTGGAACCAACGGATCTCAGTTCTTCATTTGCACCGCTAAGACCGAGTGGCTCGATGGAAAGCACGTCGTGTTCGGTCAAGTCGTTGAAGGCATGGATG
>LsCYP_PS1561-2_7027130	T=>C
CACACCGGCCCTGGTATT(T//T)TATCCATGGCGAATGCTGGACCTGGAACCAACGGATCTCAGTTCTTCATTTGCACCGCTAAGACCGAGTGGCTCGATGGAAAGCACGTCGTGTTCGGTCAAGTCGTTGAAGGCATGGATG
>LsCYP_P25_7027130	T=>C
CACACCGGCCCTGGTATT(-//T)TATCCATGGCGAATGCTGGACCTGGAACCAACGGATCTCAGTTCTTCATTTGCACCGCTAAGACCGAGTGGCTCGATGGAAAGCACGTCGTGTTCGGTCAAGTCGTTGAAGGCATGGATG
>LsCYP_P27_7027130	T=>C
CACACCGGCCCTGGTATT(T//T)TATCCATGGCGAATGCTGGACCTGGAACCAACGGATCTCAGTTCTTCATTTGCACCGCTAAGACCGAGTGGCTCGATGGAAAGCACGTCGTGTTCGGTCAAGTCGTTGAAGGCATGGATG
>LsCYP_P01_7027130	T=>C
CACACCGGCCCTGGTATT(T//T)TATCCATGGCGAATGCTGGACCTGGAACCAACGGATCTCAGTTCTTCATTTGCACCGCTAAGACCGAGTGGCTCGATGGAAAGCACGTCGTGTTCGGTCAAGTCGTTGAAGGCATGGATG
>LsCYP_nanxiu-11_7027130	T=>C
CACACCGGCCCTGGTATT(Y//T)TATCCATGGCGAATGCTGGACCTGGAACCAACGGATCTCAGTTCTTCATTTGCACCGCTAAGACCGAGTGGCTCGATGGAAAGCACGTCGTGTTCGGTCAAGTCGTTGAAGGCATGGATG
>LsCYP_G17-1_7027130	T=>C
CACACCGGCCCTGGTATT(T//T)TATCCATGGCGAATGCTGGACCTGGAACCAACGGATCTCAGTTCTTCATTTGCACCGCTAAGACCGAGTGGCTCGATGGAAAGCACGTCGTGTTCGGTCAAGTCGTTGAAGGCATGGATG
>LsCYP_13A-18_7027130	T=>C
CACACCGGCCCTGGTATT(T//T)TATCCATGGCGAATGCTGGACCTGGAACCAACGGATCTCAGTTCTTCATTTGCACCGCTAAGACCGAGTGGCTCGATGGAAAGCACGTCGTGTTCGGTCAAGTCGTTGAAGGCATGGATG
>LsCYP_PS163-1_7027130	T=>C
CACACCGGCCCTGGTATT(T//T)TATCCATGGCGAATGCTGGACCTGGAACCAACGGATCTCAGTTCTTCATTTGCACCGCTAAGACCGAGTGGCTCGATGGAAAGCACGTCGTGTTCGGTCAAGTCGTTGAAGGCATGGATG
>LsCYP_13A-22_7027130	T=>C
CACACCGGCCCTGGTATT(T//T)TATCCATGGCGAATGCTGGACCTGGAACCAACGGATCTCAGTTCTTCATTTGCACCGCTAAGACCGAGTGGCTCGATGGAAAGCACGTCGTGTTCGGTCAAGTCGTTGAAGGCATGGATG
>LsCYP_P04_7027130	T=>C
CACACCGGCCCTGGTATT(T//T)TATCCATGGCGAATGCTGGACCTGGAACCAACGGATCTCAGTTCTTCATTTGCACCGCTAAGACCGAGTGGCTCGATGGAAAGCACGTCGTGTTCGGTCAAGTCGTTGAAGGCATGGATG
>LsCYP_P12_7027130	T=>C
CACACCGGCCCTGGTATT(T//T)TATCCATGGCGAATGCTGGACCTGGAACCAACGGATCTCAGTTCTTCATTTGCACCGCTAAGACCGAGTGGCTCGATGGAAAGCACGTCGTGTTCGGTCAAGTCGTTGAAGGCATGGATG
>LsCYP_08LS-121_7027130	T=>C
CACACCGGCCCTGGTATT(T//T)TATCCATGGCGAATGCTGGACCTGGAACCAACGGATCTCAGTTCTTCATTTGCACCGCTAAGACCGAGTGGCTCGATGGAAAGCACGTCGTGTTCGGTCAAGTCGTTGAAGGCATGGATG
>LsCYP_P10_7027130	T=>C
CACACCGGCCCTGGTATT(T//T)TATCCATGGCGAATGCTGGACCTGGAACCAACGGATCTCAGTTCTTCATTTGCACCGCTAAGACCGAGTGGCTCGATGGAAAGCACGTCGTGTTCGGTCAAGTCGTTGAAGGCATGGATG
>LsCYP_shaoxing-211_7027130	T=>C
CACACCGGCCCTGGTATT(T//T)TATCCATGGCGAATGCTGGACCTGGAACCAACGGATCTCAGTTCTTCATTTGCACCGCTAAGACCGAGTGGCTCGATGGAAAGCACGTCGTGTTCGGTCAAGTCGTTGAAGGCATGGATG
>LsCYP_P02_7027130	T=>C
CACACCGGCCCTGGTATT(T//T)TATCCATGGCGAATGCTGGACCTGGAACCAACGGATCTCAGTTCTTCATTTGCACCGCTAAGACCGAGTGGCTCGATGGAAAGCACGTCGTGTTCGGTCAAGTCGTTGAAGGCATGGATG
>LsCYP_G3-11_7027130	T=>C
CACACCGGCCCTGGTATT(T//T)TATCCATGGCGAATGCTGGACCTGGAACCAACGGATCTCAGTTCTTCATTTGCACCGCTAAGACCGAGTGGCTCGATGGAAAGCACGTCGTGTTCGGTCAAGTCGTTGAAGGCATGGATG
>LsCYP_P11_7027130	T=>C
CACACCGGCCCTGGTATT(T//T)TATCCATGGCGAATGCTGGACCTGGAACCAACGGATCTCAGTTCTTCATTTGCACCGCTAAGACCGAGTGGCTCGATGGAAAGCACGTCGTGTTCGGTCAAGTCGTTGAAGGCATGGATG
>LsCYP_jiushanyuanpu-1_7027130	T=>C
CACACCGGCCCTGGTATT(T//T)TATCCATGGCGAATGCTGGACCTGGAACCAACGGATCTCAGTTCTTCATTTGCACCGCTAAGACCGAGTGGCTCGATGGAAAGCACGTCGTGTTCGGTCAAGTCGTTGAAGGCATGGATG
>LsCYP_13A-20_7027130	T=>C
CACACCGGCCCTGGTATT(T//T)TATCCATGGCGAATGCTGGACCTGGAACCAACGGATCTCAGTTCTTCATTTGCACCGCTAAGACCGAGTGGCTCGATGGAAAGCACGTCGTGTTCGGTCAAGTCGTTGAAGGCATGGATG
>LsCYP_P24_7027130	T=>C
CACACCGGCCCTGGTATT(T//T)TATCCATGGCGAATGCTGGACCTGGAACCAACGGATCTCAGTTCTTCATTTGCACCGCTAAGACCGAGTGGCTCGATGGAAAGCACGTCGTGTTCGGTCAAGTCGTTGAAGGCATGGATG
>LsCYP_P13_7027130	T=>C
CACACCGGCCCTGGTATT(T//T)TATCCATGGCGAATGCTGGACCTGGAACCAACGGATCTCAGTTCTTCATTTGCACCGCTAAGACCGAGTGGCTCGATGGAAAGCACGTCGTGTTCGGTCAAGTCGTTGAAGGCATGGATG
>LsCYP_J170-211_7027130	T=>C
CACACCGGCCCTGGTATT(T//T)TATCCATGGCGAATGCTGGACCTGGAACCAACGGATCTCAGTTCTTCATTTGCACCGCTAAGACCGAGTGGCTCGATGGAAAGCACGTCGTGTTCGGTCAAGTCGTTGAAGGCATGGATG
>LsCYP_I226-1_7027130	T=>C
CACACCGGCCCTGGTATT(T//T)TATCCATGGCGAATGCTGGACCTGGAACCAACGGATCTCAGTTCTTCATTTGCACCGCTAAGACCGAGTGGCTCGATGGAAAGCACGTCGTGTTCGGTCAAGTCGTTGAAGGCATGGATG
>LsCYP_I103-1_7027130	T=>C
CACACCGGCCCTGGTATT(T//T)TATCCATGGCGAATGCTGGACCTGGAACCAACGGATCTCAGTTCTTCATTTGCACCGCTAAGACCGAGTGGCTCGATGGAAAGCACGTCGTGTTCGGTCAAGTCGTTGAAGGCATGGATG
>LsCYP_P15_7027130	T=>C
CACACCGGCCCTGGTATT(T//T)TATCCATGGCGAATGCTGGACCTGGAACCAACGGATCTCAGTTCTTCATTTGCACCGCTAAGACCGAGTGGCTCGATGGAAAGCACGTCGTGTTCGGTCAAGTCGTTGAAGGCATGGATG
>LsCYP_qingpiyuanpu_7027130	T=>C
CACACCGGCCCTGGTATT(T//T)TATCCATGGCGAATGCTGGACCTGGAACCAACGGATCTCAGTTCTTCATTTGCACCGCTAAGACCGAGTGGCTCGATGGAAAGCACGTCGTGTTCGGTCAAGTCGTTGAAGGCATGGATG
>LsCYP_yuanpu-2_7027130	T=>C
CACACCGGCCCTGGTATT(T//T)TATCCATGGCGAATGCTGGACCTGGAACCAACGGATCTCAGTTCTTCATTTGCACCGCTAAGACCGAGTGGCTCGATGGAAAGCACGTCGTGTTCGGTCAAGTCGTTGAAGGCATGGATG
>LsCYP_hanqing-212_7027130	T=>C
CACACCGGCCCTGGTATT(Y//T)TATCCATGGCGAATGCTGGACCTGGAACCAACGGATCTCAGTTCTTCATTTGCACCGCTAAGACCGAGTGGCTCGATGGAAAGCACGTCGTGTTCGGTCAAGTCGTTGAAGGCATGGATG
>LsCYP_P07_7027130	T=>C
CACACCGGCCCTGGTATT(T//T)TATCCATGGCGAATGCTGGACCTGGAACCAACGGATCTCAGTTCTTCATTTGCACCGCTAAGACCGAGTGGCTCGATGGAAAGCACGTCGTGTTCGGTCAAGTCGTTGAAGGCATGGATG
