# Supplementary material for: Genome-wide identification of new reference genes for RT-qPCR normalization in CGMMV-infected Lagenaria siceraria
Source: PeerJ. 2018 Oct 12;6:e5642. doi: 10.7717/peerj.5642 (PMC6188008; doi:10.7717/peerj.5642)
Supplement: Supplemental Information S1 [file peerj-06-5642-s015.zip › Detection result of leaf and fruit variation in bottle gourd/SNP/LsDdRP_19404891.txt.snp.fa]

>LsDdRP_PS163-1_19404891	G=>A
AAACTCCCTTTCAGCCTCGAGCCACTTCGTTCCAATTACAATAAAACGTACTACTACATCCTTCTCAATTTTTGAGAGCTTGTCATTCAAGAAGACAGGATTCTCACCC(A//G)GCACATAGCGGTAATCAGGCATTTTCAGGTAAGAAAGATATATGTTCTCAACAGGGCCACATCT
>LsDdRP_yuanhu1hao-1_19404891	G=>A
AAACTCCCTTTCAGCCTCGAGCCACTTCGTTCCAATTACAATAAAACGTACTACTACATCCTTCTCAATTTTTGAGAGCTTGTCATTCAAGAAGACAGGATTCTCACCC(G//G)GCACATAGCGGTAATCAGGCATTTTCAGGTAAGAAAGATATATGTTCTCAACAGGGCCACATCT
>LsDdRP_PS1561-2_19404891	G=>A
AAACTCCCTTTCAGCCTCGAGCCACTTCGTTCCAATTACAATAAAACGTACTACTACATCCTTCTCAATTTTTGAGAGCTTGTCATTCAAGAAGACAGGATTCTCACCC(A//G)GCACATAGCGGTAATCAGGCATTTTCAGGTAAGAAAGATATATGTTCTCAACAGGGCCACATCT
>LsDdRP_P13_19404891	G=>A
AAACTCCCTTTCAGCCTCGAGCCACTTCGTTCCAATTACAATAAAACGTACTACTACATCCTTCTCAATTTTTGAGAGCTTGTCATTCAAGAAGACAGGATTCTCACCC(G//G)GCACATAGCGGTAATCAGGCATTTTCAGGTAAGAAAGATATATGTTCTCAACAGGGCCACATCT
>LsDdRP_P18_19404891	G=>A
AAACTCCCTTTCAGCCTCGAGCCACTTCGTTCCAATTACAATAAAACGTACTACTACATCCTTCTCAATTTTTGAGAGCTTGTCATTCAAGAAGACAGGATTCTCACCC(G//G)GCACATAGCGGTAATCAGGCATTTTCAGGTAAGAAAGATATATGTTCTCAACAGGGCCACATCT
>LsDdRP_qingzhan_19404891	G=>A
AAACTCCCTTTCAGCCTCGAGCCACTTCGTTCCAATTACAATAAAACGTACTACTACATCCTTCTCAATTTTTGAGAGCTTGTCATTCAAGAAGACAGGATTCTCACCC(G//G)GCACATAGCGGTAATCAGGCATTTTCAGGTAAGAAAGATATATGTTCTCAACAGGGCCACATCT
>LsDdRP_BYP_19404891	G=>A
AAACTCCCTTTCAGCCTCGAGCCACTTCGTTCCAATTACAATAAAACGTACTACTACATCCTTCTCAATTTTTGAGAGCTTGTCATTCAAGAAGACAGGATTCTCACCC(G//G)GCACATAGCGGTAATCAGGCATTTTCAGGTAAGAAAGATATATGTTCTCAACAGGGCCACATCT
>LsDdRP_P04_19404891	G=>A
AAACTCCCTTTCAGCCTCGAGCCACTTCGTTCCAATTACAATAAAACGTACTACTACATCCTTCTCAATTTTTGAGAGCTTGTCATTCAAGAAGACAGGATTCTCACCC(G//G)GCACATAGCGGTAATCAGGCATTTTCAGGTAAGAAAGATATATGTTCTCAACAGGGCCACATCT
>LsDdRP_J170-211_19404891	G=>A
AAACTCCCTTTCAGCCTCGAGCCACTTCGTTCCAATTACAATAAAACGTACTACTACATCCTTCTCAATTTTTGAGAGCTTGTCATTCAAGAAGACAGGATTCTCACCC(G//G)GCACATAGCGGTAATCAGGCATTTTCAGGTAAGAAAGATATATGTTCTCAACAGGGCCACATCT
>LsDdRP_P03_19404891	G=>A
AAACTCCCTTTCAGCCTCGAGCCACTTCGTTCCAATTACAATAAAACGTACTACTACATCCTTCTCAATTTTTGAGAGCTTGTCATTCAAGAAGACAGGATTCTCACCC(G//G)GCACATAGCGGTAATCAGGCATTTTCAGGTAAGAAAGATATATGTTCTCAACAGGGCCACATCT
>LsDdRP_I226-1_19404891	G=>A
AAACTCCCTTTCAGCCTCGAGCCACTTCGTTCCAATTACAATAAAACGTACTACTACATCCTTCTCAATTTTTGAGAGCTTGTCATTCAAGAAGACAGGATTCTCACCC(G//G)GCACATAGCGGTAATCAGGCATTTTCAGGTAAGAAAGATATATGTTCTCAACAGGGCCACATCT
>LsDdRP_JH-1_19404891	G=>A
AAACTCCCTTTCAGCCTCGAGCCACTTCGTTCCAATTACAATAAAACGTACTACTACATCCTTCTCAATTTTTGAGAGCTTGTCATTCAAGAAGACAGGATTCTCACCC(G//G)GCACATAGCGGTAATCAGGCATTTTCAGGTAAGAAAGATATATGTTCTCAACAGGGCCACATCT
>LsDdRP_qingxiang-111_19404891	G=>A
AAACTCCCTTTCAGCCTCGAGCCACTTCGTTCCAATTACAATAAAACGTACTACTACATCCTTCTCAATTTTTGAGAGCTTGTCATTCAAGAAGACAGGATTCTCACCC(G//G)GCACATAGCGGTAATCAGGCATTTTCAGGTAAGAAAGATATATGTTCTCAACAGGGCCACATCT
>LsDdRP_P27_19404891	G=>A
AAACTCCCTTTCAGCCTCGAGCCACTTCGTTCCAATTACAATAAAACGTACTACTACATCCTTCTCAATTTTTGAGAGCTTGTCATTCAAGAAGACAGGATTCTCACCC(G//G)GCACATAGCGGTAATCAGGCATTTTCAGGTAAGAAAGATATATGTTCTCAACAGGGCCACATCT
>LsDdRP_I31-1_19404891	G=>A
AAACTCCCTTTCAGCCTCGAGCCACTTCGTTCCAATTACAATAAAACGTACTACTACATCCTTCTCAATTTTTGAGAGCTTGTCATTCAAGAAGACAGGATTCTCACCC(G//G)GCACATAGCGGTAATCAGGCATTTTCAGGTAAGAAAGATATATGTTCTCAACAGGGCCACATCT
>LsDdRP_13A-20_19404891	G=>A
AAACTCCCTTTCAGCCTCGAGCCACTTCGTTCCAATTACAATAAAACGTACTACTACATCCTTCTCAATTTTTGAGAGCTTGTCATTCAAGAAGACAGGATTCTCACCC(G//G)GCACATAGCGGTAATCAGGCATTTTCAGGTAAGAAAGATATATGTTCTCAACAGGGCCACATCT
>LsDdRP_P15_19404891	G=>A
AAACTCCCTTTCAGCCTCGAGCCACTTCGTTCCAATTACAATAAAACGTACTACTACATCCTTCTCAATTTTTGAGAGCTTGTCATTCAAGAAGACAGGATTCTCACCC(G//G)GCACATAGCGGTAATCAGGCATTTTCAGGTAAGAAAGATATATGTTCTCAACAGGGCCACATCT
>LsDdRP_13A-34_19404891	G=>A
AAACTCCCTTTCAGCCTCGAGCCACTTCGTTCCAATTACAATAAAACGTACTACTACATCCTTCTCAATTTTTGAGAGCTTGTCATTCAAGAAGACAGGATTCTCACCC(G//G)GCACATAGCGGTAATCAGGCATTTTCAGGTAAGAAAGATATATGTTCTCAACAGGGCCACATCT
>LsDdRP_G3-11_19404891	G=>A
AAACTCCCTTTCAGCCTCGAGCCACTTCGTTCCAATTACAATAAAACGTACTACTACATCCTTCTCAATTTTTGAGAGCTTGTCATTCAAGAAGACAGGATTCTCACCC(G//G)GCACATAGCGGTAATCAGGCATTTTCAGGTAAGAAAGATATATGTTCTCAACAGGGCCACATCT
>LsDdRP_P12_19404891	G=>A
AAACTCCCTTTCAGCCTCGAGCCACTTCGTTCCAATTACAATAAAACGTACTACTACATCCTTCTCAATTTTTGAGAGCTTGTCATTCAAGAAGACAGGATTCTCACCC(G//G)GCACATAGCGGTAATCAGGCATTTTCAGGTAAGAAAGATATATGTTCTCAACAGGGCCACATCT
>LsDdRP_qingpiyuanpu_19404891	G=>A
AAACTCCCTTTCAGCCTCGAGCCACTTCGTTCCAATTACAATAAAACGTACTACTACATCCTTCTCAATTTTTGAGAGCTTGTCATTCAAGAAGACAGGATTCTCACCC(G//G)GCACATAGCGGTAATCAGGCATTTTCAGGTAAGAAAGATATATGTTCTCAACAGGGCCACATCT
>LsDdRP_P14_19404891	G=>A
AAACTCCCTTTCAGCCTCGAGCCACTTCGTTCCAATTACAATAAAACGTACTACTACATCCTTCTCAATTTTTGAGAGCTTGTCATTCAAGAAGACAGGATTCTCACCC(G//G)GCACATAGCGGTAATCAGGCATTTTCAGGTAAGAAAGATATATGTTCTCAACAGGGCCACATCT
>LsDdRP_yuanpu-2_19404891	G=>A
AAACTCCCTTTCAGCCTCGAGCCACTTCGTTCCAATTACAATAAAACGTACTACTACATCCTTCTCAATTTTTGAGAGCTTGTCATTCAAGAAGACAGGATTCTCACCC(G//G)GCACATAGCGGTAATCAGGCATTTTCAGGTAAGAAAGATATATGTTCTCAACAGGGCCACATCT
>LsDdRP_G8-212_19404891	G=>A
AAACTCCCTTTCAGCCTCGAGCCACTTCGTTCCAATTACAATAAAACGTACTACTACATCCTTCTCAATTTTTGAGAGCTTGTCATTCAAGAAGACAGGATTCTCACCC(G//G)GCACATAGCGGTAATCAGGCATTTTCAGGTAAGAAAGATATATGTTCTCAACAGGGCCACATCT
>LsDdRP_nanxiu-11_19404891	G=>A
AAACTCCCTTTCAGCCTCGAGCCACTTCGTTCCAATTACAATAAAACGTACTACTACATCCTTCTCAATTTTTGAGAGCTTGTCATTCAAGAAGACAGGATTCTCACCC(G//G)GCACATAGCGGTAATCAGGCATTTTCAGGTAAGAAAGATATATGTTCTCAACAGGGCCACATCT
>LsDdRP_P25_19404891	G=>A
AAACTCCCTTTCAGCCTCGAGCCACTTCGTTCCAATTACAATAAAACGTACTACTACATCCTTCTCAATTTTTGAGAGCTTGTCATTCAAGAAGACAGGATTCTCACCC(G//G)GCACATAGCGGTAATCAGGCATTTTCAGGTAAGAAAGATATATGTTCTCAACAGGGCCACATCT
>LsDdRP_J7R6-1221_19404891	G=>A
AAACTCCCTTTCAGCCTCGAGCCACTTCGTTCCAATTACAATAAAACGTACTACTACATCCTTCTCAATTTTTGAGAGCTTGTCATTCAAGAAGACAGGATTCTCACCC(G//G)GCACATAGCGGTAATCAGGCATTTTCAGGTAAGAAAGATATATGTTCTCAACAGGGCCACATCT
>LsDdRP_P08_19404891	G=>A
AAACTCCCTTTCAGCCTCGAGCCACTTCGTTCCAATTACAATAAAACGTACTACTACATCCTTCTCAATTTTTGAGAGCTTGTCATTCAAGAAGACAGGATTCTCACCC(G//G)GCACATAGCGGTAATCAGGCATTTTCAGGTAAGAAAGATATATGTTCTCAACAGGGCCACATCT
>LsDdRP_P24_19404891	G=>A
AAACTCCCTTTCAGCCTCGAGCCACTTCGTTCCAATTACAATAAAACGTACTACTACATCCTTCTCAATTTTTGAGAGCTTGTCATTCAAGAAGACAGGATTCTCACCC(G//G)GCACATAGCGGTAATCAGGCATTTTCAGGTAAGAAAGATATATGTTCTCAACAGGGCCACATCT
>LsDdRP_P01_19404891	G=>A
AAACTCCCTTTCAGCCTCGAGCCACTTCGTTCCAATTACAATAAAACGTACTACTACATCCTTCTCAATTTTTGAGAGCTTGTCATTCAAGAAGACAGGATTCTCACCC(G//G)GCACATAGCGGTAATCAGGCATTTTCAGGTAAGAAAGATATATGTTCTCAACAGGGCCACATCT
>LsDdRP_08LS-121_19404891	G=>A
AAACTCCCTTTCAGCCTCGAGCCACTTCGTTCCAATTACAATAAAACGTACTACTACATCCTTCTCAATTTTTGAGAGCTTGTCATTCAAGAAGACAGGATTCTCACCC(G//G)GCACATAGCGGTAATCAGGCATTTTCAGGTAAGAAAGATATATGTTCTCAACAGGGCCACATCT
>LsDdRP_P07_19404891	G=>A
AAACTCCCTTTCAGCCTCGAGCCACTTCGTTCCAATTACAATAAAACGTACTACTACATCCTTCTCAATTTTTGAGAGCTTGTCATTCAAGAAGACAGGATTCTCACCC(G//G)GCACATAGCGGTAATCAGGCATTTTCAGGTAAGAAAGATATATGTTCTCAACAGGGCCACATCT
>LsDdRP_G32-22_19404891	G=>A
AAACTCCCTTTCAGCCTCGAGCCACTTCGTTCCAATTACAATAAAACGTACTACTACATCCTTCTCAATTTTTGAGAGCTTGTCATTCAAGAAGACAGGATTCTCACCC(G//G)GCACATAGCGGTAATCAGGCATTTTCAGGTAAGAAAGATATATGTTCTCAACAGGGCCACATCT
>LsDdRP_jiushanyuanpu-1_19404891	G=>A
AAACTCCCTTTCAGCCTCGAGCCACTTCGTTCCAATTACAATAAAACGTACTACTACATCCTTCTCAATTTTTGAGAGCTTGTCATTCAAGAAGACAGGATTCTCACCC(G//G)GCACATAGCGGTAATCAGGCATTTTCAGGTAAGAAAGATATATGTTCTCAACAGGGCCACATCT
>LsDdRP_13A-22_19404891	G=>A
AAACTCCCTTTCAGCCTCGAGCCACTTCGTTCCAATTACAATAAAACGTACTACTACATCCTTCTCAATTTTTGAGAGCTTGTCATTCAAGAAGACAGGATTCTCACCC(G//G)GCACATAGCGGTAATCAGGCATTTTCAGGTAAGAAAGATATATGTTCTCAACAGGGCCACATCT
>LsDdRP_P02_19404891	G=>A
AAACTCCCTTTCAGCCTCGAGCCACTTCGTTCCAATTACAATAAAACGTACTACTACATCCTTCTCAATTTTTGAGAGCTTGTCATTCAAGAAGACAGGATTCTCACCC(G//G)GCACATAGCGGTAATCAGGCATTTTCAGGTAAGAAAGATATATGTTCTCAACAGGGCCACATCT
>LsDdRP_P10_19404891	G=>A
AAACTCCCTTTCAGCCTCGAGCCACTTCGTTCCAATTACAATAAAACGTACTACTACATCCTTCTCAATTTTTGAGAGCTTGTCATTCAAGAAGACAGGATTCTCACCC(G//G)GCACATAGCGGTAATCAGGCATTTTCAGGTAAGAAAGATATATGTTCTCAACAGGGCCACATCT
>LsDdRP_G17-1_19404891	G=>A
AAACTCCCTTTCAGCCTCGAGCCACTTCGTTCCAATTACAATAAAACGTACTACTACATCCTTCTCAATTTTTGAGAGCTTGTCATTCAAGAAGACAGGATTCTCACCC(G//G)GCACATAGCGGTAATCAGGCATTTTCAGGTAAGAAAGATATATGTTCTCAACAGGGCCACATCT
>LsDdRP_PS122-1_19404891	G=>A
AAACTCCCTTTCAGCCTCGAGCCACTTCGTTCCAATTACAATAAAACGTACTACTACATCCTTCTCAATTTTTGAGAGCTTGTCATTCAAGAAGACAGGATTCTCACCC(A//G)GCACATAGCGGTAATCAGGCATTTTCAGGTAAGAAAGATATATGTTCTCAACAGGGCCACATCT
>LsDdRP_P30_19404891	G=>A
AAACTCCCTTTCAGCCTCGAGCCACTTCGTTCCAATTACAATAAAACGTACTACTACATCCTTCTCAATTTTTGAGAGCTTGTCATTCAAGAAGACAGGATTCTCACCC(G//G)GCACATAGCGGTAATCAGGCATTTTCAGGTAAGAAAGATATATGTTCTCAACAGGGCCACATCT
>LsDdRP_shaoxing-211_19404891	G=>A
AAACTCCCTTTCAGCCTCGAGCCACTTCGTTCCAATTACAATAAAACGTACTACTACATCCTTCTCAATTTTTGAGAGCTTGTCATTCAAGAAGACAGGATTCTCACCC(G//G)GCACATAGCGGTAATCAGGCATTTTCAGGTAAGAAAGATATATGTTCTCAACAGGGCCACATCT
>LsDdRP_PS87-2_19404891	G=>A
AAACTCCCTTTCAGCCTCGAGCCACTTCGTTCCAATTACAATAAAACGTACTACTACATCCTTCTCAATTTTTGAGAGCTTGTCATTCAAGAAGACAGGATTCTCACCC(A//G)GCACATAGCGGTAATCAGGCATTTTCAGGTAAGAAAGATATATGTTCTCAACAGGGCCACATCT
>LsDdRP_changhu-21_19404891	G=>A
AAACTCCCTTTCAGCCTCGAGCCACTTCGTTCCAATTACAATAAAACGTACTACTACATCCTTCTCAATTTTTGAGAGCTTGTCATTCAAGAAGACAGGATTCTCACCC(G//G)GCACATAGCGGTAATCAGGCATTTTCAGGTAAGAAAGATATATGTTCTCAACAGGGCCACATCT
>LsDdRP_hanqing-212_19404891	G=>A
AAACTCCCTTTCAGCCTCGAGCCACTTCGTTCCAATTACAATAAAACGTACTACTACATCCTTCTCAATTTTTGAGAGCTTGTCATTCAAGAAGACAGGATTCTCACCC(G//G)GCACATAGCGGTAATCAGGCATTTTCAGGTAAGAAAGATATATGTTCTCAACAGGGCCACATCT
>LsDdRP_P29_19404891	G=>A
AAACTCCCTTTCAGCCTCGAGCCACTTCGTTCCAATTACAATAAAACGTACTACTACATCCTTCTCAATTTTTGAGAGCTTGTCATTCAAGAAGACAGGATTCTCACCC(G//G)GCACATAGCGGTAATCAGGCATTTTCAGGTAAGAAAGATATATGTTCTCAACAGGGCCACATCT
>LsDdRP_I103-1_19404891	G=>A
AAACTCCCTTTCAGCCTCGAGCCACTTCGTTCCAATTACAATAAAACGTACTACTACATCCTTCTCAATTTTTGAGAGCTTGTCATTCAAGAAGACAGGATTCTCACCC(G//G)GCACATAGCGGTAATCAGGCATTTTCAGGTAAGAAAGATATATGTTCTCAACAGGGCCACATCT
>LsDdRP_P11_19404891	G=>A
AAACTCCCTTTCAGCCTCGAGCCACTTCGTTCCAATTACAATAAAACGTACTACTACATCCTTCTCAATTTTTGAGAGCTTGTCATTCAAGAAGACAGGATTCTCACCC(G//G)GCACATAGCGGTAATCAGGCATTTTCAGGTAAGAAAGATATATGTTCTCAACAGGGCCACATCT
>LsDdRP_13A-18_19404891	G=>A
AAACTCCCTTTCAGCCTCGAGCCACTTCGTTCCAATTACAATAAAACGTACTACTACATCCTTCTCAATTTTTGAGAGCTTGTCATTCAAGAAGACAGGATTCTCACCC(-//G)GCACATAGCGGTAATCAGGCATTTTCAGGTAAGAAAGATATATGTTCTCAACAGGGCCACATCT
>LsDdRP_13A-30_19404891	G=>A
AAACTCCCTTTCAGCCTCGAGCCACTTCGTTCCAATTACAATAAAACGTACTACTACATCCTTCTCAATTTTTGAGAGCTTGTCATTCAAGAAGACAGGATTCTCACCC(G//G)GCACATAGCGGTAATCAGGCATTTTCAGGTAAGAAAGATATATGTTCTCAACAGGGCCACATCT
>LsDdRP_13A-36_19404891	G=>A
AAACTCCCTTTCAGCCTCGAGCCACTTCGTTCCAATTACAATAAAACGTACTACTACATCCTTCTCAATTTTTGAGAGCTTGTCATTCAAGAAGACAGGATTCTCACCC(G//G)GCACATAGCGGTAATCAGGCATTTTCAGGTAAGAAAGATATATGTTCTCAACAGGGCCACATCT
