# Supplementary material for: Genome-wide identification of new reference genes for RT-qPCR normalization in CGMMV-infected Lagenaria siceraria
Source: PeerJ. 2018 Oct 12;6:e5642. doi: 10.7717/peerj.5642 (PMC6188008; doi:10.7717/peerj.5642)
Supplement: Supplemental Information S1 [file peerj-06-5642-s015.zip › Detection result of leaf and fruit variation in bottle gourd/SNP/LsTUA_2952142.txt.snp.fa]

>LsTUA_nanxiu-11_2952142	T=>C
AGGACTGGGACGTACCGACAGCTTTTCCA(T//T)CCAGAACAGCTCATATCTGGTAAAGAAGATGCTGCAAATAATTTTGCCAGAGGACATTATACAGTGGGTAGGGAAATAGTTGATCTATGCCTTGACCGAGTGCGAAAATTAGCCG
>LsTUA_P29_2952142	T=>C
AGGACTGGGACGTACCGACAGCTTTTCCA(T//T)CCAGAACAGCTCATATCTGGTAAAGAAGATGCTGCAAATAATTTTGCCAGAGGACATTATACAGTGGGTAGGGAAATAGTTGATCTATGCCTTGACCGAGTGCGAAAATTAGCCG
>LsTUA_I226-1_2952142	T=>C
AGGACTGGGACGTACCGACAGCTTTTCCA(T//T)CCAGAACAGCTCATATCTGGTAAAGAAGATGCTGCAAATAATTTTGCCAGAGGACATTATACAGTGGGTAGGGAAATAGTTGATCTATGCCTTGACCGAGTGCGAAAATTAGCCG
>LsTUA_I31-1_2952142	T=>C
AGGACTGGGACGTACCGACAGCTTTTCCA(T//T)CCAGAACAGCTCATATCTGGTAAAGAAGATGCTGCAAATAATTTTGCCAGAGGACATTATACAGTGGGTAGGGAAATAGTTGATCTATGCCTTGACCGAGTGCGAAAATTAGCCG
>LsTUA_P04_2952142	T=>C
AGGACTGGGACGTACCGACAGCTTTTCCA(T//T)CCAGAACAGCTCATATCTGGTAAAGAAGATGCTGCAAATAATTTTGCCAGAGGACATTATACAGTGGGTAGGGAAATAGTTGATCTATGCCTTGACCGAGTGCGAAAATTAGCCG
>LsTUA_13A-36_2952142	T=>C
AGGACTGGGACGTACCGACAGCTTTTCCA(T//T)CCAGAACAGCTCATATCTGGTAAAGAAGATGCTGCAAATAATTTTGCCAGAGGACATTATACAGTGGGTAGGGAAATAGTTGATCTATGCCTTGACCGAGTGCGAAAATTAGCCG
>LsTUA_P24_2952142	T=>C
AGGACTGGGACGTACCGACAGCTTTTCCA(T//T)CCAGAACAGCTCATATCTGGTAAAGAAGATGCTGCAAATAATTTTGCCAGAGGACATTATACAGTGGGTAGGGAAATAGTTGATCTATGCCTTGACCGAGTGCGAAAATTAGCCG
>LsTUA_I103-1_2952142	T=>C
AGGACTGGGACGTACCGACAGCTTTTCCA(T//T)CCAGAACAGCTCATATCTGGTAAAGAAGATGCTGCAAATAATTTTGCCAGAGGACATTATACAGTGGGTAGGGAAATAGTTGATCTATGCCTTGACCGAGTGCGAAAATTAGCCG
>LsTUA_P03_2952142	T=>C
AGGACTGGGACGTACCGACAGCTTTTCCA(T//T)CCAGAACAGCTCATATCTGGTAAAGAAGATGCTGCAAATAATTTTGCCAGAGGACATTATACAGTGGGTAGGGAAATAGTTGATCTATGCCTTGACCGAGTGCGAAAATTAGCCG
>LsTUA_yuanhu1hao-1_2952142	T=>C
AGGACTGGGACGTACCGACAGCTTTTCCA(T//T)CCAGAACAGCTCATATCTGGTAAAGAAGATGCTGCAAATAATTTTGCCAGAGGACATTATACAGTGGGTAGGGAAATAGTTGATCTATGCCTTGACCGAGTGCGAAAATTAGCCG
>LsTUA_13A-30_2952142	T=>C
AGGACTGGGACGTACCGACAGCTTTTCCA(T//T)CCAGAACAGCTCATATCTGGTAAAGAAGATGCTGCAAATAATTTTGCCAGAGGACATTATACAGTGGGTAGGGAAATAGTTGATCTATGCCTTGACCGAGTGCGAAAATTAGCCG
>LsTUA_P25_2952142	T=>C
AGGACTGGGACGTACCGACAGCTTTTCCA(T//T)CCAGAACAGCTCATATCTGGTAAAGAAGATGCTGCAAATAATTTTGCCAGAGGACATTATACAGTGGGTAGGGAAATAGTTGATCTATGCCTTGACCGAGTGCGAAAATTAGCCG
>LsTUA_G32-22_2952142	T=>C
AGGACTGGGACGTACCGACAGCTTTTCCA(T//T)CCAGAACAGCTCATATCTGGTAAAGAAGATGCTGCAAATAATTTTGCCAGAGGACATTATACAGTGGGTAGGGAAATAGTTGATCTATGCCTTGACCGAGTGCGAAAATTAGCCG
>LsTUA_qingzhan_2952142	T=>C
AGGACTGGGACGTACCGACAGCTTTTCCA(T//T)CCAGAACAGCTCATATCTGGTAAAGAAGATGCTGCAAATAATTTTGCCAGAGGACATTATACAGTGGGTAGGGAAATAGTTGATCTATGCCTTGACCGAGTGCGAAAATTAGCCG
>LsTUA_BYP_2952142	T=>C
AGGACTGGGACGTACCGACAGCTTTTCCA(T//T)CCAGAACAGCTCATATCTGGTAAAGAAGATGCTGCAAATAATTTTGCCAGAGGACATTATACAGTGGGTAGGGAAATAGTTGATCTATGCCTTGACCGAGTGCGAAAATTAGCCG
>LsTUA_JH-1_2952142	T=>C
AGGACTGGGACGTACCGACAGCTTTTCCA(T//T)CCAGAACAGCTCATATCTGGTAAAGAAGATGCTGCAAATAATTTTGCCAGAGGACATTATACAGTGGGTAGGGAAATAGTTGATCTATGCCTTGACCGAGTGCGAAAATTAGCCG
>LsTUA_jiushanyuanpu-1_2952142	T=>C
AGGACTGGGACGTACCGACAGCTTTTCCA(T//T)CCAGAACAGCTCATATCTGGTAAAGAAGATGCTGCAAATAATTTTGCCAGAGGACATTATACAGTGGGTAGGGAAATAGTTGATCTATGCCTTGACCGAGTGCGAAAATTAGCCG
>LsTUA_P12_2952142	T=>C
AGGACTGGGACGTACCGACAGCTTTTCCA(T//T)CCAGAACAGCTCATATCTGGTAAAGAAGATGCTGCAAATAATTTTGCCAGAGGACATTATACAGTGGGTAGGGAAATAGTTGATCTATGCCTTGACCGAGTGCGAAAATTAGCCG
>LsTUA_P10_2952142	T=>C
AGGACTGGGACGTACCGACAGCTTTTCCA(T//T)CCAGAACAGCTCATATCTGGTAAAGAAGATGCTGCAAATAATTTTGCCAGAGGACATTATACAGTGGGTAGGGAAATAGTTGATCTATGCCTTGACCGAGTGCGAAAATTAGCCG
>LsTUA_G17-1_2952142	T=>C
AGGACTGGGACGTACCGACAGCTTTTCCA(T//T)CCAGAACAGCTCATATCTGGTAAAGAAGATGCTGCAAATAATTTTGCCAGAGGACATTATACAGTGGGTAGGGAAATAGTTGATCTATGCCTTGACCGAGTGCGAAAATTAGCCG
>LsTUA_qingxiang-111_2952142	T=>C
AGGACTGGGACGTACCGACAGCTTTTCCA(T//T)CCAGAACAGCTCATATCTGGTAAAGAAGATGCTGCAAATAATTTTGCCAGAGGACATTATACAGTGGGTAGGGAAATAGTTGATCTATGCCTTGACCGAGTGCGAAAATTAGCCG
>LsTUA_P08_2952142	T=>C
AGGACTGGGACGTACCGACAGCTTTTCCA(T//T)CCAGAACAGCTCATATCTGGTAAAGAAGATGCTGCAAATAATTTTGCCAGAGGACATTATACAGTGGGTAGGGAAATAGTTGATCTATGCCTTGACCGAGTGCGAAAATTAGCCG
>LsTUA_13A-34_2952142	T=>C
AGGACTGGGACGTACCGACAGCTTTTCCA(T//T)CCAGAACAGCTCATATCTGGTAAAGAAGATGCTGCAAATAATTTTGCCAGAGGACATTATACAGTGGGTAGGGAAATAGTTGATCTATGCCTTGACCGAGTGCGAAAATTAGCCG
>LsTUA_P27_2952142	T=>C
AGGACTGGGACGTACCGACAGCTTTTCCA(T//T)CCAGAACAGCTCATATCTGGTAAAGAAGATGCTGCAAATAATTTTGCCAGAGGACATTATACAGTGGGTAGGGAAATAGTTGATCTATGCCTTGACCGAGTGCGAAAATTAGCCG
>LsTUA_PS1561-2_2952142	T=>C
AGGACTGGGACGTACCGACAGCTTTTCCA(C//T)CCAGAACAGCTCATATCTGGTAAAGAAGATGCTGCAAATAATTTTGCCAGAGGACATTATACAGTGGGTAGGGAAATAGTTGATCTATGCCTTGACCGAGTGCGAAAATTAGCCG
>LsTUA_hanqing-212_2952142	T=>C
AGGACTGGGACGTACCGACAGCTTTTCCA(T//T)CCAGAACAGCTCATATCTGGTAAAGAAGATGCTGCAAATAATTTTGCCAGAGGACATTATACAGTGGGTAGGGAAATAGTTGATCTATGCCTTGACCGAGTGCGAAAATTAGCCG
>LsTUA_P14_2952142	T=>C
AGGACTGGGACGTACCGACAGCTTTTCCA(T//T)CCAGAACAGCTCATATCTGGTAAAGAAGATGCTGCAAATAATTTTGCCAGAGGACATTATACAGTGGGTAGGGAAATAGTTGATCTATGCCTTGACCGAGTGCGAAAATTAGCCG
>LsTUA_P30_2952142	T=>C
AGGACTGGGACGTACCGACAGCTTTTCCA(T//T)CCAGAACAGCTCATATCTGGTAAAGAAGATGCTGCAAATAATTTTGCCAGAGGACATTATACAGTGGGTAGGGAAATAGTTGATCTATGCCTTGACCGAGTGCGAAAATTAGCCG
>LsTUA_13A-22_2952142	T=>C
AGGACTGGGACGTACCGACAGCTTTTCCA(T//T)CCAGAACAGCTCATATCTGGTAAAGAAGATGCTGCAAATAATTTTGCCAGAGGACATTATACAGTGGGTAGGGAAATAGTTGATCTATGCCTTGACCGAGTGCGAAAATTAGCCG
>LsTUA_shaoxing-211_2952142	T=>C
AGGACTGGGACGTACCGACAGCTTTTCCA(T//T)CCAGAACAGCTCATATCTGGTAAAGAAGATGCTGCAAATAATTTTGCCAGAGGACATTATACAGTGGGTAGGGAAATAGTTGATCTATGCCTTGACCGAGTGCGAAAATTAGCCG
>LsTUA_P18_2952142	T=>C
AGGACTGGGACGTACCGACAGCTTTTCCA(T//T)CCAGAACAGCTCATATCTGGTAAAGAAGATGCTGCAAATAATTTTGCCAGAGGACATTATACAGTGGGTAGGGAAATAGTTGATCTATGCCTTGACCGAGTGCGAAAATTAGCCG
>LsTUA_G8-212_2952142	T=>C
AGGACTGGGACGTACCGACAGCTTTTCCA(T//T)CCAGAACAGCTCATATCTGGTAAAGAAGATGCTGCAAATAATTTTGCCAGAGGACATTATACAGTGGGTAGGGAAATAGTTGATCTATGCCTTGACCGAGTGCGAAAATTAGCCG
>LsTUA_13A-18_2952142	T=>C
AGGACTGGGACGTACCGACAGCTTTTCCA(T//T)CCAGAACAGCTCATATCTGGTAAAGAAGATGCTGCAAATAATTTTGCCAGAGGACATTATACAGTGGGTAGGGAAATAGTTGATCTATGCCTTGACCGAGTGCGAAAATTAGCCG
>LsTUA_J7R6-1221_2952142	T=>C
AGGACTGGGACGTACCGACAGCTTTTCCA(T//T)CCAGAACAGCTCATATCTGGTAAAGAAGATGCTGCAAATAATTTTGCCAGAGGACATTATACAGTGGGTAGGGAAATAGTTGATCTATGCCTTGACCGAGTGCGAAAATTAGCCG
>LsTUA_yuanpu-2_2952142	T=>C
AGGACTGGGACGTACCGACAGCTTTTCCA(T//T)CCAGAACAGCTCATATCTGGTAAAGAAGATGCTGCAAATAATTTTGCCAGAGGACATTATACAGTGGGTAGGGAAATAGTTGATCTATGCCTTGACCGAGTGCGAAAATTAGCCG
>LsTUA_P01_2952142	T=>C
AGGACTGGGACGTACCGACAGCTTTTCCA(T//T)CCAGAACAGCTCATATCTGGTAAAGAAGATGCTGCAAATAATTTTGCCAGAGGACATTATACAGTGGGTAGGGAAATAGTTGATCTATGCCTTGACCGAGTGCGAAAATTAGCCG
>LsTUA_G3-11_2952142	T=>C
AGGACTGGGACGTACCGACAGCTTTTCCA(T//T)CCAGAACAGCTCATATCTGGTAAAGAAGATGCTGCAAATAATTTTGCCAGAGGACATTATACAGTGGGTAGGGAAATAGTTGATCTATGCCTTGACCGAGTGCGAAAATTAGCCG
>LsTUA_PS122-1_2952142	T=>C
AGGACTGGGACGTACCGACAGCTTTTCCA(C//T)CCAGAACAGCTCATATCTGGTAAAGAAGATGCTGCAAATAATTTTGCCAGAGGACATTATACAGTGGGTAGGGAAATAGTTGATCTATGCCTTGACCGAGTGCGAAAATTAGCCG
>LsTUA_changhu-21_2952142	T=>C
AGGACTGGGACGTACCGACAGCTTTTCCA(T//T)CCAGAACAGCTCATATCTGGTAAAGAAGATGCTGCAAATAATTTTGCCAGAGGACATTATACAGTGGGTAGGGAAATAGTTGATCTATGCCTTGACCGAGTGCGAAAATTAGCCG
>LsTUA_P11_2952142	T=>C
AGGACTGGGACGTACCGACAGCTTTTCCA(T//T)CCAGAACAGCTCATATCTGGTAAAGAAGATGCTGCAAATAATTTTGCCAGAGGACATTATACAGTGGGTAGGGAAATAGTTGATCTATGCCTTGACCGAGTGCGAAAATTAGCCG
>LsTUA_J170-211_2952142	T=>C
AGGACTGGGACGTACCGACAGCTTTTCCA(T//T)CCAGAACAGCTCATATCTGGTAAAGAAGATGCTGCAAATAATTTTGCCAGAGGACATTATACAGTGGGTAGGGAAATAGTTGATCTATGCCTTGACCGAGTGCGAAAATTAGCCG
>LsTUA_08LS-121_2952142	T=>C
AGGACTGGGACGTACCGACAGCTTTTCCA(T//T)CCAGAACAGCTCATATCTGGTAAAGAAGATGCTGCAAATAATTTTGCCAGAGGACATTATACAGTGGGTAGGGAAATAGTTGATCTATGCCTTGACCGAGTGCGAAAATTAGCCG
>LsTUA_PS163-1_2952142	T=>C
AGGACTGGGACGTACCGACAGCTTTTCCA(C//T)CCAGAACAGCTCATATCTGGTAAAGAAGATGCTGCAAATAATTTTGCCAGAGGACATTATACAGTGGGTAGGGAAATAGTTGATCTATGCCTTGACCGAGTGCGAAAATTAGCCG
>LsTUA_P15_2952142	T=>C
AGGACTGGGACGTACCGACAGCTTTTCCA(T//T)CCAGAACAGCTCATATCTGGTAAAGAAGATGCTGCAAATAATTTTGCCAGAGGACATTATACAGTGGGTAGGGAAATAGTTGATCTATGCCTTGACCGAGTGCGAAAATTAGCCG
>LsTUA_P02_2952142	T=>C
AGGACTGGGACGTACCGACAGCTTTTCCA(T//T)CCAGAACAGCTCATATCTGGTAAAGAAGATGCTGCAAATAATTTTGCCAGAGGACATTATACAGTGGGTAGGGAAATAGTTGATCTATGCCTTGACCGAGTGCGAAAATTAGCCG
>LsTUA_13A-20_2952142	T=>C
AGGACTGGGACGTACCGACAGCTTTTCCA(T//T)CCAGAACAGCTCATATCTGGTAAAGAAGATGCTGCAAATAATTTTGCCAGAGGACATTATACAGTGGGTAGGGAAATAGTTGATCTATGCCTTGACCGAGTGCGAAAATTAGCCG
>LsTUA_qingpiyuanpu_2952142	T=>C
AGGACTGGGACGTACCGACAGCTTTTCCA(T//T)CCAGAACAGCTCATATCTGGTAAAGAAGATGCTGCAAATAATTTTGCCAGAGGACATTATACAGTGGGTAGGGAAATAGTTGATCTATGCCTTGACCGAGTGCGAAAATTAGCCG
>LsTUA_P13_2952142	T=>C
AGGACTGGGACGTACCGACAGCTTTTCCA(T//T)CCAGAACAGCTCATATCTGGTAAAGAAGATGCTGCAAATAATTTTGCCAGAGGACATTATACAGTGGGTAGGGAAATAGTTGATCTATGCCTTGACCGAGTGCGAAAATTAGCCG
>LsTUA_PS87-2_2952142	T=>C
AGGACTGGGACGTACCGACAGCTTTTCCA(C//T)CCAGAACAGCTCATATCTGGTAAAGAAGATGCTGCAAATAATTTTGCCAGAGGACATTATACAGTGGGTAGGGAAATAGTTGATCTATGCCTTGACCGAGTGCGAAAATTAGCCG
>LsTUA_P07_2952142	T=>C
AGGACTGGGACGTACCGACAGCTTTTCCA(T//T)CCAGAACAGCTCATATCTGGTAAAGAAGATGCTGCAAATAATTTTGCCAGAGGACATTATACAGTGGGTAGGGAAATAGTTGATCTATGCCTTGACCGAGTGCGAAAATTAGCCG
