# Supplementary material for: Genome-wide identification of new reference genes for RT-qPCR normalization in CGMMV-infected Lagenaria siceraria
Source: PeerJ. 2018 Oct 12;6:e5642. doi: 10.7717/peerj.5642 (PMC6188008; doi:10.7717/peerj.5642)
Supplement: Supplemental Information S1 [file peerj-06-5642-s015.zip › Detection result of leaf and fruit variation in bottle gourd/UNSNP/F-LsCRCK3.txt.fa]

>F-LsCRCK3_CHR
ACCGACTGTCCCTTTCACTTGGGTTGAAATGTGCGTTTGTTCAGTACCCAATGTGCCAAGCCTTGCAAATCCAAAATCCGCCA
>F-LsCRCK3_POS
ACCGACTGTCCCTTTCACTTGGGTTGAAATGTGCGTTTGTTCAGTACCCAATGTGCCAAGCCTTGCAAATCCAAAATCCGCCA
>F-LsCRCK3_Ref
ACCGACTGTCCCTTTCACTTGGGTTGAAATGTGCGTTTGTTCAGTACCCAATGTGCCAAGCCTTGCAAATCCAAAATCCGCCA
>F-LsCRCK3_ALT
ACCGACTGTCCCTTTCACTTGGGTTGAAATGTGCGTTTGTTCAGTACCCAATGTGCCAAGCCTTGCAAATCCAAAATCCGCCA
>F-LsCRCK3_08LS-121
ACCGACTGTCCCTTTCACTTGGGTTGAAATGTGCGTTTGTTCAGTACCCAATGTGCCAAGCCTTGCAAATCCAAAATCCGCCA
>F-LsCRCK3_13A-18
ACCGACTGTCCCTTTCACTTGGGTTGAAATGTGCGTTTGTTCAGTACCCAATGTGCCAAGCCTTGCAAATCCAAAATCCGCCA
>F-LsCRCK3_13A-20
ACCGACTGTCCCTTTCACTTGGGTTGAAATGTGCGTTTGTTCAGTACCCAATGTGCCAAGCCTTGCAAATCCAAAATCCGCCA
>F-LsCRCK3_13A-22
ACCGACTGTCCCTTTCACTTGGGTTGAAATGTGCGTTTGTTCAGTACCCAATGTGCCAAGCCTTGCAAATCCAAAATCCGCCA
>F-LsCRCK3_13A-30
ACCGACTGTCCCTTTCACTTGGGTTGAAATGTGCGTTTGTTCAGTACCCAATGTGCCAAGCCTTGCAAATCCAAAATCCGCCA
>F-LsCRCK3_13A-34
ACCGACTGTCCCTTTCACTTGGGTTGAAATGTGCGTTTGTTCAGTACCCAATGTGCCAAGCCTTGCAAATCCAAAATCCGCCA
>F-LsCRCK3_13A-36
ACCGACTGTCCCTTTCACTTGGGTTGAAATGTGCGTTTGTTCAGTACCCAATGTGCCAAGCCTTGCAAATCCAAAATCCGCCA
>F-LsCRCK3_BYP
ACCGACTGTCCCTTTCACTTGGGTTGAAATGTGCGTTTGTTCAGTACCCAATGTGCCAAGCCTTGCAAATCCAAAATCCGCCA
>F-LsCRCK3_G17-1
ACCGACTGTCCCTTTCACTTGGGTTGAAATGTGCGTTTGTTCAGTACCCAATGTGCCAAGCCTTGCAAATCCAAAATCCGCCA
>F-LsCRCK3_G3-11
ACCGACTGTCCCTTTCACTTGGGTTGAAATGTGCGTTTGTTCAGTACCCAATGTGCCAAGCCTTGCAAATCCAAAATCCGCCA
>F-LsCRCK3_G32-22
ACCGACTGTCCCTTTCACTTGGGTTGAAATGTGCGTTTGTTCAGTACCCAATGTGCCAAGCCTTGCAAATCCAAAATCCGCCA
>F-LsCRCK3_G8-212
ACCGACTGTCCCTTTCACTTGGGTTGAAATGTGCGTTTGTTCAGTACCCAATGTGCCAAGCCTTGCAAATCCAAAATCCGCCA
>F-LsCRCK3_I103-1
ACCGACTGTCCCTTTCACTTGGGTTGAAATGTGCGTTTGTTCAGTACCCAATGTGCCAAGCCTTGCAAATCCAAAATCCGCCA
>F-LsCRCK3_I226-1
ACCGACTGTCCCTTTCACTTGGGTTGAAATGTGCGTTTGTTCAGTACCCAATGTGCCAAGCCTTGCAAATCCAAAATCCGCCA
>F-LsCRCK3_I31-1
ACCGACTGTCCCTTTCACTTGGGTTGAAATGTGCGTTTGTTCAGTACCCAATGTGCCAAGCCTTGCAAATCCAAAATCCGCCA
>F-LsCRCK3_J170-211
ACCGACTGTCCCTTTCACTTGGGTTGAAATGTGCGTTTGTTCAGTACCCAATGTGCCAAGCCTTGCAAATCCAAAATCCGCCA
>F-LsCRCK3_J7R6-1221
ACCGACTGTCCCTTTCACTTGGGTTGAAATGTGCGTTTGTTCAGTACCCAATGTGCCAAGCCTTGCAAATCCAAAATCCGCCA
>F-LsCRCK3_JH-1
ACCGACTGTCCCTTTCACTTGGGTTGAAATGTGCGTTTGTTCAGTACCCAATGTGCCAAGCCTTGCAAATCCAAAATCCGCCA
>F-LsCRCK3_P01
ACCGACTGTCCCTTTCACTTGGGTTGAAATGTGCGTTTGTTCAGTACCCAATGTGCCAAGCCTTGCAAATCCAAAATCCGCCA
>F-LsCRCK3_P02
ACCGACTGTCCCTTTCACTTGGGTTGAAATGTGCGTTTGTTCAGTACCCAATGTGCCAAGCCTTGCAAATCCAAAATCCGCCA
>F-LsCRCK3_P03
ACCGACTGTCCCTTTCACTTGGGTTGAAATGTGCGTTTGTTCAGTACCCAATGTGCCAAGCCTTGCAAATCCAAAATCCGCCA
>F-LsCRCK3_P04
ACCGACTGTCCCTTTCACTTGGGTTGAAATGTGCGTTTGTTCAGTACCCAATGTGCCAAGCCTTGCAAATCCAAAATCCGCCA
>F-LsCRCK3_P07
ACCGACTGTCCCTTTCACTTGGGTTGAAATGTGCGTTTGTTCAGTACCCAATGTGCCAAGCCTTGCAAATCCAAAATCCGCCA
>F-LsCRCK3_P08
ACCGACTGTCCCTTTCACTTGGGTTGAAATGTGCGTTTGTTCAGTACCCAATGTGCCAAGCCTTGCAAATCCAAAATCCGCCA
>F-LsCRCK3_P10
ACCGACTGTCCCTTTCACTTGGGTTGAAATGTGCGTTTGTTCAGTACCCAATGTGCCAAGCCTTGCAAATCCAAAATCCGCCA
>F-LsCRCK3_P11
ACCGACTGTCCCTTTCACTTGGGTTGAAATGTGCGTTTGTTCAGTACCCAATGTGCCAAGCCTTGCAAATCCAAAATCCGCCA
>F-LsCRCK3_P12
ACCGACTGTCCCTTTCACTTGGGTTGAAATGTGCGTTTGTTCAGTACCCAATGTGCCAAGCCTTGCAAATCCAAAATCCGCCA
>F-LsCRCK3_P13
ACCGACTGTCCCTTTCACTTGGGTTGAAATGTGCGTTTGTTCAGTACCCAATGTGCCAAGCCTTGCAAATCCAAAATCCGCCA
>F-LsCRCK3_P14
ACCGACTGTCCCTTTCACTTGGGTTGAAATGTGCGTTTGTTCAGTACCCAATGTGCCAAGCCTTGCAAATCCAAAATCCGCCA
>F-LsCRCK3_P15
ACCGACTGTCCCTTTCACTTGGGTTGAAATGTGCGTTTGTTCAGTACCCAATGTGCCAAGCCTTGCAAATCCAAAATCCGCCA
>F-LsCRCK3_P18
ACCGACTGTCCCTTTCACTTGGGTTGAAATGTGCGTTTGTTCAGTACCCAATGTGCCAAGCCTTGCAAATCCAAAATCCGCCA
>F-LsCRCK3_P24
ACCGACTGTCCCTTTCACTTGGGTTGAAATGTGCGTTTGTTCAGTACCCAATGTGCCAAGCCTTGCAAATCCAAAATCCGCCA
>F-LsCRCK3_P25
ACCGACTGTCCCTTTCACTTGGGTTGAAATGTGCGTTTGTTCAGTACCCAATGTGCCAAGCCTTGCAAATCCAAAATCCGCCA
>F-LsCRCK3_P27
ACCGACTGTCCCTTTCACTTGGGTTGAAATGTGCGTTTGTTCAGTACCCAATGTGCCAAGCCTTGCAAATCCAAAATCCGCCA
>F-LsCRCK3_P29
ACCGACTGTCCCTTTCACTTGGGTTGAAATGTGCGTTTGTTCAGTACCCAATGTGCCAAGCCTTGCAAATCCAAAATCCGCCA
>F-LsCRCK3_P30
ACCGACTGTCCCTTTCACTTGGGTTGAAATGTGCGTTTGTTCAGTACCCAATGTGCCAAGCCTTGCAAATCCAAAATCCGCCA
>F-LsCRCK3_PS122-1
ACCGACTGTCCCTTTCACTTGGGTTGAAATGTGCGTTTGTTCAGTACCCAATGTGCCAAGCCTTGCAAATCCAAAATCCGCCA
>F-LsCRCK3_PS1561-2
ACCGACTGTCCCTTTCACTTGGGTTGAAATGTGCGTTTGTTCAGTACCCAATGTGCCAAGCCTTGCAAATCCAAAATCCGCCA
>F-LsCRCK3_PS163-1
ACCGACTGTCCCTTTCACTTGGGTTGAAATGTGCGTTTGTTCAGTACCCAATGTGCCAAGCCTTGCAAATCCAAAATCCGCCA
>F-LsCRCK3_PS87-2
ACCGACTGTCCCTTTCACTTGGGTTGAAATGTGCGTTTGTTCAGTACCCAATGTGCCAAGCCTTGCAAATCCAAAATCCGCCA
>F-LsCRCK3_changhu-21
ACCGACTGTCCCTTTCACTTGGGTTGAAATGTGCGTTTGTTCAGTACCCAATGTGCCAAGCCTTGCAAATCCAAAATCCGCCA
>F-LsCRCK3_hanqing-212
ACCGACTGTCCCTTTCACTTGGGTTGAAATGTGCGTTTGTTCAGTACCCAATGTGCCAAGCCTTGCAAATCCAAAATCCGCCA
>F-LsCRCK3_jiushanyuanpu-1
ACCGACTGTCCCTTTCACTTGGGTTGAAATGTGCGTTTGTTCAGTACCCAATGTGCCAAGCCTTGCAAATCCAAAATCCGCCA
>F-LsCRCK3_nanxiu-11
ACCGACTGTCCCTTTCACTTGGGTTGAAATGTGCGTTTGTTCAGTACCCAATGTGCCAAGCCTTGCAAATCCAAAATCCGCCA
>F-LsCRCK3_qingpiyuanpu
ACCGACTGTCCCTTTCACTTGGGTTGAAATGTGCGTTTGTTCAGTACCCAATGTGCCAAGCCTTGCAAATCCAAAATCCGCCA
>F-LsCRCK3_qingxiang-111
ACCGACTGTCCCTTTCACTTGGGTTGAAATGTGCGTTTGTTCAGTACCCAATGTGCCAAGCCTTGCAAATCCAAAATCCGCCA
>F-LsCRCK3_qingzhan
ACCGACTGTCCCTTTCACTTGGGTTGAAATGTGCGTTTGTTCAGTACCCAATGTGCCAAGCCTTGCAAATCCAAAATCCGCCA
>F-LsCRCK3_shaoxing-211
ACCGACTGTCCCTTTCACTTGGGTTGAAATGTGCGTTTGTTCAGTACCCAATGTGCCAAGCCTTGCAAATCCAAAATCCGCCA
>F-LsCRCK3_yuanhu1hao-1
ACCGACTGTCCCTTTCACTTGGGTTGAAATGTGCGTTTGTTCAGTACCCAATGTGCCAAGCCTTGCAAATCCAAAATCCGCCA
>F-LsCRCK3_yuanpu-2
ACCGACTGTCCCTTTCACTTGGGTTGAAATGTGCGTTTGTTCAGTACCCAATGTGCCAAGCCTTGCAAATCCAAAATCCGCCA
