# Supplementary material for: Genome-wide identification of new reference genes for RT-qPCR normalization in CGMMV-infected Lagenaria siceraria
Source: PeerJ. 2018 Oct 12;6:e5642. doi: 10.7717/peerj.5642 (PMC6188008; doi:10.7717/peerj.5642)
Supplement: Supplemental Information S1 [file peerj-06-5642-s015.zip › Detection result of leaf and fruit variation in bottle gourd/UNSNP/F-LsEIF5.txt.fa]

>F-LsEIF5_CHR
GCAGCCAATAGTCTCAGCACAACTGATCTTTTTCCTAGACGTAGGACAATACTCTCCAAGCAATCCAATCGATGACAAAAAGAGAGAGGCCCGTTCAGACATAAAAGGAGTTTCAAACTTAACGCCCTCCACTTTGAACTAC
>F-LsEIF5_POS
GCAGCCAATAGTCTCAGCACAACTGATCTTTTTCCTAGACGTAGGACAATACTCTCCAAGCAATCCAATCGATGACAAAAAGAGAGAGGCCCGTTCAGACATAAAAGGAGTTTCAAACTTAACGCCCTCCACTTTGAACTAC
>F-LsEIF5_Ref
GCAGCCAATAGTCTCAGCACAACTGATCTTTTTCCTAGACGTAGGACAATACTCTCCAAGCAATCCAATCGATGACAAAAAGAGAGAGGCCCGTTCAGACATAAAAGGAGTTTCAAACTTAACGCCCTCCACTTTGAACTAC
>F-LsEIF5_ALT
GCAGCCAATAGTCTCAGCACAACTGATCTTTTTCCTAGACGTAGGACAATACTCTCCAAGCAATCCAATCGATGACAAAAAGAGAGAGGCCCGTTCAGACATAAAAGGAGTTTCAAACTTAACGCCCTCCACTTTGAACTAC
>F-LsEIF5_08LS-121
GCAGCCAATAGTCTCAGCACAACTGATCTTTTTCCTAGACGTAGGACAATACTCTCCAAGCAATCCAATCGATGACAAAAAGAGAGAGGCCCGTTCAGACATAAAAGGAGTTTCAAACTTAACGCCCTCCACTTTGAACTAC
>F-LsEIF5_13A-18
GCAGCCAATAGTCTCAGCACAACTGATCTTTTTCCTAGACGTAGGACAATACTCTCCAAGCAATCCAATCGATGACAAAAAGAGAGAGGCCCGTTCAGACATAAAAGGAGTTTCAAACTTAACGCCCTCCACTTTGAACTAC
>F-LsEIF5_13A-20
GCAGCCAATAGTCTCAGCACAACTGATCTTTTTCCTAGACGTAGGACAATACTCTCCAAGCAATCCAATCGATGACAAAAAGAGAGAGGCCCGTTCAGACATAAAAGGAGTTTCAAACTTAACGCCCTCCACTTTGAACTAC
>F-LsEIF5_13A-22
GCAGCCAATAGTCTCAGCACAACTGATCTTTTTCCTAGACGTAGGACAATACTCTCCAAGCAATCCAATCGATGACAAAAAGAGAGAGGCCCGTTCAGACATAAAAGGAGTTTCAAACTTAACGCCCTCCACTTTGAACTAC
>F-LsEIF5_13A-30
GCAGCCAATAGTCTCAGCACAACTGATCTTTTTCCTAGACGTAGGACAATACTCTCCAAGCAATCCAATCGATGACAAAAAGAGAGAGGCCCGTTCAGACATAAAAGGAGTTTCAAACTTAACGCCCTCCACTTTGAACTAC
>F-LsEIF5_13A-34
GCAGCCAATAGTCTCAGCACAACTGATCTTTTTCCTAGACGTAGGACAATACTCTCCAAGCAATCCAATCGATGACAAAAAGAGAGAGGCCCGTTCAGACATAAAAGGAGTTTCAAACTTAACGCCCTCCACTTTGAACTAC
>F-LsEIF5_13A-36
GCAGCCAATAGTCTCAGCACAACTGATCTTTTTCCTAGACGTAGGACAATACTCTCCAAGCAATCCAATCGATGACAAAAAGAGAGAGGCCCGTTCAGACATAAAAGGAGTTTCAAACTTAACGCCCTCCACTTTGAACTAC
>F-LsEIF5_BYP
GCAGCCAATAGTCTCAGCACAACTGATCTTTTTCCTAGACGTAGGACAATACTCTCCAAGCAATCCAATCGATGACAAAAAGAGAGAGGCCCGTTCAGACATAAAAGGAGTTTCAAACTTAACGCCCTCCACTTTGAACTAC
>F-LsEIF5_G17-1
GCAGCCAATAGTCTCAGCACAACTGATCTTTTTCCTAGACGTAGGACAATACTCTCCAAGCAATCCAATCGATGACAAAAAGAGAGAGGCCCGTTCAGACATAAAAGGAGTTTCAAACTTAACGCCCTCCACTTTGAACTAC
>F-LsEIF5_G3-11
GCAGCCAATAGTCTCAGCACAACTGATCTTTTTCCTAGACGTAGGACAATACTCTCCAAGCAATCCAATCGATGACAAAAAGAGAGAGGCCCGTTCAGACATAAAAGGAGTTTCAAACTTAACGCCCTCCACTTTGAACTAC
>F-LsEIF5_G32-22
GCAGCCAATAGTCTCAGCACAACTGATCTTTTTCCTAGACGTAGGACAATACTCTCCAAGCAATCCAATCGATGACAAAAAGAGAGAGGCCCGTTCAGACATAAAAGGAGTTTCAAACTTAACGCCCTCCACTTTGAACTAC
>F-LsEIF5_G8-212
GCAGCCAATAGTCTCAGCACAACTGATCTTTTTCCTAGACGTAGGACAATACTCTCCAAGCAATCCAATCGATGACAAAAAGAGAGAGGCCCGTTCAGACATAAAAGGAGTTTCAAACTTAACGCCCTCCACTTTGAACTAC
>F-LsEIF5_I103-1
GCAGCCAATAGTCTCAGCACAACTGATCTTTTTCCTAGACGTAGGACAATACTCTCCAAGCAATCCAATCGATGACAAAAAGAGAGAGGCCCGTTCAGACATAAAAGGAGTTTCAAACTTAACGCCCTCCACTTTGAACTAC
>F-LsEIF5_I226-1
GCAGCCAATAGTCTCAGCACAACTGATCTTTTTCCTAGACGTAGGACAATACTCTCCAAGCAATCCAATCGATGACAAAAAGAGAGAGGCCCGTTCAGACATAAAAGGAGTTTCAAACTTAACGCCCTCCACTTTGAACTAC
>F-LsEIF5_I31-1
GCAGCCAATAGTCTCAGCACAACTGATCTTTTTCCTAGACGTAGGACAATACTCTCCAAGCAATCCAATCGATGACAAAAAGAGAGAGGCCCGTTCAGACATAAAAGGAGTTTCAAACTTAACGCCCTCCACTTTGAACTAC
>F-LsEIF5_J170-211
GCAGCCAATAGTCTCAGCACAACTGATCTTTTTCCTAGACGTAGGACAATACTCTCCAAGCAATCCAATCGATGACAAAAAGAGAGAGGCCCGTTCAGACATAAAAGGAGTTTCAAACTTAACGCCCTCCACTTTGAACTAC
>F-LsEIF5_J7R6-1221
GCAGCCAATAGTCTCAGCACAACTGATCTTTTTCCTAGACGTAGGACAATACTCTCCAAGCAATCCAATCGATGACAAAAAGAGAGAGGCCCGTTCAGACATAAAAGGAGTTTCAAACTTAACGCCCTCCACTTTGAACTAC
>F-LsEIF5_JH-1
GCAGCCAATAGTCTCAGCACAACTGATCTTTTTCCTAGACGTAGGACAATACTCTCCAAGCAATCCAATCGATGACAAAAAGAGAGAGGCCCGTTCAGACATAAAAGGAGTTTCAAACTTAACGCCCTCCACTTTGAACTAC
>F-LsEIF5_P01
GCAGCCAATAGTCTCAGCACAACTGATCTTTTTCCTAGACGTAGGACAATACTCTCCAAGCAATCCAATCGATGACAAAAAGAGAGAGGCCCGTTCAGACATAAAAGGAGTTTCAAACTTAACGCCCTCCACTTTGAACTAC
>F-LsEIF5_P02
GCAGCCAATAGTCTCAGCACAACTGATCTTTTTCCTAGACGTAGGACAATACTCTCCAAGCAATCCAATCGATGACAAAAAGAGAGAGGCCCGTTCAGACATAAAAGGAGTTTCAAACTTAACGCCCTCCACTTTGAACTAC
>F-LsEIF5_P03
GCAGCCAATAGTCTCAGCACAACTGATCTTTTTCCTAGACGTAGGACAATACTCTCCAAGCAATCCAATCGATGACAAAAAGAGAGAGGCCCGTTCAGACATAAAAGGAGTTTCAAACTTAACGCCCTCCACTTTGAACTAC
>F-LsEIF5_P04
GCAGCCAATAGTCTCAGCACAACTGATCTTTTTCCTAGACGTAGGACAATACTCTCCAAGCAATCCAATCGATGACAAAAAGAGAGAGGCCCGTTCAGACATAAAAGGAGTTTCAAACTTAACGCCCTCCACTTTGAACTAC
>F-LsEIF5_P07
GCAGCCAATAGTCTCAGCACAACTGATCTTTTTCCTAGACGTAGGACAATACTCTCCAAGCAATCCAATCGATGACAAAAAGAGAGAGGCCCGTTCAGACATAAAAGGAGTTTCAAACTTAACGCCCTCCACTTTGAACTAC
>F-LsEIF5_P08
GCAGCCAATAGTCTCAGCACAACTGATCTTTTTCCTAGACGTAGGACAATACTCTCCAAGCAATCCAATCGATGACAAAAAGAGAGAGGCCCGTTCAGACATAAAAGGAGTTTCAAACTTAACGCCCTCCACTTTGAACTAC
>F-LsEIF5_P10
GCAGCCAATAGTCTCAGCACAACTGATCTTTTTCCTAGACGTAGGACAATACTCTCCAAGCAATCCAATCGATGACAAAAAGAGAGAGGCCCGTTCAGACATAAAAGGAGTTTCAAACTTAACGCCCTCCACTTTGAACTAC
>F-LsEIF5_P11
GCAGCCAATAGTCTCAGCACAACTGATCTTTTTCCTAGACGTAGGACAATACTCTCCAAGCAATCCAATCGATGACAAAAAGAGAGAGGCCCGTTCAGACATAAAAGGAGTTTCAAACTTAACGCCCTCCACTTTGAACTAC
>F-LsEIF5_P12
GCAGCCAATAGTCTCAGCACAACTGATCTTTTTCCTAGACGTAGGACAATACTCTCCAAGCAATCCAATCGATGACAAAAAGAGAGAGGCCCGTTCAGACATAAAAGGAGTTTCAAACTTAACGCCCTCCACTTTGAACTAC
>F-LsEIF5_P13
GCAGCCAATAGTCTCAGCACAACTGATCTTTTTCCTAGACGTAGGACAATACTCTCCAAGCAATCCAATCGATGACAAAAAGAGAGAGGCCCGTTCAGACATAAAAGGAGTTTCAAACTTAACGCCCTCCACTTTGAACTAC
>F-LsEIF5_P14
GCAGCCAATAGTCTCAGCACAACTGATCTTTTTCCTAGACGTAGGACAATACTCTCCAAGCAATCCAATCGATGACAAAAAGAGAGAGGCCCGTTCAGACATAAAAGGAGTTTCAAACTTAACGCCCTCCACTTTGAACTAC
>F-LsEIF5_P15
GCAGCCAATAGTCTCAGCACAACTGATCTTTTTCCTAGACGTAGGACAATACTCTCCAAGCAATCCAATCGATGACAAAAAGAGAGAGGCCCGTTCAGACATAAAAGGAGTTTCAAACTTAACGCCCTCCACTTTGAACTAC
>F-LsEIF5_P18
GCAGCCAATAGTCTCAGCACAACTGATCTTTTTCCTAGACGTAGGACAATACTCTCCAAGCAATCCAATCGATGACAAAAAGAGAGAGGCCCGTTCAGACATAAAAGGAGTTTCAAACTTAACGCCCTCCACTTTGAACTAC
>F-LsEIF5_P24
GCAGCCAATAGTCTCAGCACAACTGATCTTTTTCCTAGACGTAGGACAATACTCTCCAAGCAATCCAATCGATGACAAAAAGAGAGAGGCCCGTTCAGACATAAAAGGAGTTTCAAACTTAACGCCCTCCACTTTGAACTAC
>F-LsEIF5_P25
GCAGCCAATAGTCTCAGCACAACTGATCTTTTTCCTAGACGTAGGACAATACTCTCCAAGCAATCCAATCGATGACAAAAAGAGAGAGGCCCGTTCAGACATAAAAGGAGTTTCAAACTTAACGCCCTCCACTTTGAACTAC
>F-LsEIF5_P27
GCAGCCAATAGTCTCAGCACAACTGATCTTTTTCCTAGACGTAGGACAATACTCTCCAAGCAATCCAATCGATGACAAAAAGAGAGAGGCCCGTTCAGACATAAAAGGAGTTTCAAACTTAACGCCCTCCACTTTGAACTAC
>F-LsEIF5_P29
GCAGCCAATAGTCTCAGCACAACTGATCTTTTTCCTAGACGTAGGACAATACTCTCCAAGCAATCCAATCGATGACAAAAAGAGAGAGGCCCGTTCAGACATAAAAGGAGTTTCAAACTTAACGCCCTCCACTTTGAACTAC
>F-LsEIF5_P30
GCAGCCAATAGTCTCAGCACAACTGATCTTTTTCCTAGACGTAGGACAATACTCTCCAAGCAATCCAATCGATGACAAAAAGAGAGAGGCCCGTTCAGACATAAAAGGAGTTTCAAACTTAACGCCCTCCACTTTGAACTAC
>F-LsEIF5_PS122-1
GCAGCCAATAGTCTCAGCACAACTGATCTTTTTCCTAGACGTAGGACAATACTCTCCAAGCAATCCAATCGATGACAAAAAGAGAGAGGCCCGTTCAGACATAAAAGGAGTTTCAAACTTAACGCCCTCCACTTTGAACTAC
>F-LsEIF5_PS1561-2
GCAGCCAATAGTCTCAGCACAACTGATCTTTTTCCTAGACGTAGGACAATACTCTCCAAGCAATCCAATCGATGACAAAAAGAGAGAGGCCCGTTCAGACATAAAAGGAGTTTCAAACTTAACGCCCTCCACTTTGAACTAC
>F-LsEIF5_PS163-1
GCAGCCAATAGTCTCAGCACAACTGATCTTTTTCCTAGACGTAGGACAATACTCTCCAAGCAATCCAATCGATGACAAAAAGAGAGAGGCCCGTTCAGACATAAAAGGAGTTTCAAACTTAACGCCCTCCACTTTGAACTAC
>F-LsEIF5_PS87-2
GCAGCCAATAGTCTCAGCACAACTGATCTTTTTCCTAGACGTAGGACAATACTCTCCAAGCAATCCAATCGATGACAAAAAGAGAGAGGCCCGTTCAGACATAAAAGGAGTTTCAAACTTAACGCCCTCCACTTTGAACTAC
>F-LsEIF5_changhu-21
GCAGCCAATAGTCTCAGCACAACTGATCTTTTTCCTAGACGTAGGACAATACTCTCCAAGCAATCCAATCGATGACAAAAAGAGAGAGGCCCGTTCAGACATAAAAGGAGTTTCAAACTTAACGCCCTCCACTTTGAACTAC
>F-LsEIF5_hanqing-212
GCAGCCAATAGTCTCAGCACAACTGATCTTTTTCCTAGACGTAGGACAATACTCTCCAAGCAATCCAATCGATGACAAAAAGAGAGAGGCCCGTTCAGACATAAAAGGAGTTTCAAACTTAACGCCCTCCACTTTGAACTAC
>F-LsEIF5_jiushanyuanpu-1
GCAGCCAATAGTCTCAGCACAACTGATCTTTTTCCTAGACGTAGGACAATACTCTCCAAGCAATCCAATCGATGACAAAAAGAGAGAGGCCCGTTCAGACATAAAAGGAGTTTCAAACTTAACGCCCTCCACTTTGAACTAC
>F-LsEIF5_nanxiu-11
GCAGCCAATAGTCTCAGCACAACTGATCTTTTTCCTAGACGTAGGACAATACTCTCCAAGCAATCCAATCGATGACAAAAAGAGAGAGGCCCGTTCAGACATAAAAGGAGTTTCAAACTTAACGCCCTCCACTTTGAACTAC
>F-LsEIF5_qingpiyuanpu
GCAGCCAATAGTCTCAGCACAACTGATCTTTTTCCTAGACGTAGGACAATACTCTCCAAGCAATCCAATCGATGACAAAAAGAGAGAGGCCCGTTCAGACATAAAAGGAGTTTCAAACTTAACGCCCTCCACTTTGAACTAC
>F-LsEIF5_qingxiang-111
GCAGCCAATAGTCTCAGCACAACTGATCTTTTTCCTAGACGTAGGACAATACTCTCCAAGCAATCCAATCGATGACAAAAAGAGAGAGGCCCGTTCAGACATAAAAGGAGTTTCAAACTTAACGCCCTCCACTTTGAACTAC
>F-LsEIF5_qingzhan
GCAGCCAATAGTCTCAGCACAACTGATCTTTTTCCTAGACGTAGGACAATACTCTCCAAGCAATCCAATCGATGACAAAAAGAGAGAGGCCCGTTCAGACATAAAAGGAGTTTCAAACTTAACGCCCTCCACTTTGAACTAC
>F-LsEIF5_shaoxing-211
GCAGCCAATAGTCTCAGCACAACTGATCTTTTTCCTAGACGTAGGACAATACTCTCCAAGCAATCCAATCGATGACAAAAAGAGAGAGGCCCGTTCAGACATAAAAGGAGTTTCAAACTTAACGCCCTCCACTTTGAACTAC
>F-LsEIF5_yuanhu1hao-1
GCAGCCAATAGTCTCAGCACAACTGATCTTTTTCCTAGACGTAGGACAATACTCTCCAAGCAATCCAATCGATGACAAAAAGAGAGAGGCCCGTTCAGACATAAAAGGAGTTTCAAACTTAACGCCCTCCACTTTGAACTAC
>F-LsEIF5_yuanpu-2
GCAGCCAATAGTCTCAGCACAACTGATCTTTTTCCTAGACGTAGGACAATACTCTCCAAGCAATCCAATCGATGACAAAAAGAGAGAGGCCCGTTCAGACATAAAAGGAGTTTCAAACTTAACGCCCTCCACTTTGAACTAC
