# Supplementary material for: Genome-wide identification of new reference genes for RT-qPCR normalization in CGMMV-infected Lagenaria siceraria
Source: PeerJ. 2018 Oct 12;6:e5642. doi: 10.7717/peerj.5642 (PMC6188008; doi:10.7717/peerj.5642)
Supplement: Supplemental Information S1 [file peerj-06-5642-s015.zip › Detection result of leaf and fruit variation in bottle gourd/UNSNP/F-LsISCA.txt.fa]

>F-LsISCA_CHR
ATGGCAGCTTCTTCGTCTTCCTTTTTCGCCGCAGCTTCTCAGAAGGTCGGACCAGCCGCTCGCCGCCAAATTCTCACTCTGACGGAGGCCGCCGCCGCTAGAATTCGACAACTTCTTCAACAGCGCC
>F-LsISCA_POS
ATGGCAGCTTCTTCGTCTTCCTTTTTCGCCGCAGCTTCTCAGAAGGTCGGACCAGCCGCTCGCCGCCAAATTCTCACTCTGACGGAGGCCGCCGCCGCTAGAATTCGACAACTTCTTCAACAGCGCC
>F-LsISCA_Ref
ATGGCAGCTTCTTCGTCTTCCTTTTTCGCCGCAGCTTCTCAGAAGGTCGGACCAGCCGCTCGCCGCCAAATTCTCACTCTGACGGAGGCCGCCGCCGCTAGAATTCGACAACTTCTTCAACAGCGCC
>F-LsISCA_ALT
ATGGCAGCTTCTTCGTCTTCCTTTTTCGCCGCAGCTTCTCAGAAGGTCGGACCAGCCGCTCGCCGCCAAATTCTCACTCTGACGGAGGCCGCCGCCGCTAGAATTCGACAACTTCTTCAACAGCGCC
>F-LsISCA_08LS-121
ATGGCAGCTTCTTCGTCTTCCTTTTTCGCCGCAGCTTCTCAGAAGGTCGGACCAGCCGCTCGCCGCCAAATTCTCACTCTGACGGAGGCCGCCGCCGCTAGAATTCGACAACTTCTTCAACAGCGCC
>F-LsISCA_13A-18
ATGGCAGCTTCTTCGTCTTCCTTTTTCGCCGCAGCTTCTCAGAAGGTCGGACCAGCCGCTCGCCGCCAAATTCTCACTCTGACGGAGGCCGCCGCCGCTAGAATTCGACAACTTCTTCAACAGCGCC
>F-LsISCA_13A-20
ATGGCAGCTTCTTCGTCTTCCTTTTTCGCCGCAGCTTCTCAGAAGGTCGGACCAGCCGCTCGCCGCCAAATTCTCACTCTGACGGAGGCCGCCGCCGCTAGAATTCGACAACTTCTTCAACAGCGCC
>F-LsISCA_13A-22
ATGGCAGCTTCTTCGTCTTCCTTTTTCGCCGCAGCTTCTCAGAAGGTCGGACCAGCCGCTCGCCGCCAAATTCTCACTCTGACGGAGGCCGCCGCCGCTAGAATTCGACAACTTCTTCAACAGCGCC
>F-LsISCA_13A-30
ATGGCAGCTTCTTCGTCTTCCTTTTTCGCCGCAGCTTCTCAGAAGGTCGGACCAGCCGCTCGCCGCCAAATTCTCACTCTGACGGAGGCCGCCGCCGCTAGAATTCGACAACTTCTTCAACAGCGCC
>F-LsISCA_13A-34
ATGGCAGCTTCTTCGTCTTCCTTTTTCGCCGCAGCTTCTCAGAAGGTCGGACCAGCCGCTCGCCGCCAAATTCTCACTCTGACGGAGGCCGCCGCCGCTAGAATTCGACAACTTCTTCAACAGCGCC
>F-LsISCA_13A-36
ATGGCAGCTTCTTCGTCTTCCTTTTTCGCCGCAGCTTCTCAGAAGGTCGGACCAGCCGCTCGCCGCCAAATTCTCACTCTGACGGAGGCCGCCGCCGCTAGAATTCGACAACTTCTTCAACAGCGCC
>F-LsISCA_BYP
ATGGCAGCTTCTTCGTCTTCCTTTTTCGCCGCAGCTTCTCAGAAGGTCGGACCAGCCGCTCGCCGCCAAATTCTCACTCTGACGGAGGCCGCCGCCGCTAGAATTCGACAACTTCTTCAACAGCGCC
>F-LsISCA_G17-1
ATGGCAGCTTCTTCGTCTTCCTTTTTCGCCGCAGCTTCTCAGAAGGTCGGACCAGCCGCTCGCCGCCAAATTCTCACTCTGACGGAGGCCGCCGCCGCTAGAATTCGACAACTTCTTCAACAGCGCC
>F-LsISCA_G3-11
ATGGCAGCTTCTTCGTCTTCCTTTTTCGCCGCAGCTTCTCAGAAGGTCGGACCAGCCGCTCGCCGCCAAATTCTCACTCTGACGGAGGCCGCCGCCGCTAGAATTCGACAACTTCTTCAACAGCGCC
>F-LsISCA_G32-22
ATGGCAGCTTCTTCGTCTTCCTTTTTCGCCGCAGCTTCTCAGAAGGTCGGACCAGCCGCTCGCCGCCAAATTCTCACTCTGACGGAGGCCGCCGCCGCTAGAATTCGACAACTTCTTCAACAGCGCC
>F-LsISCA_G8-212
ATGGCAGCTTCTTCGTCTTCCTTTTTCGCCGCAGCTTCTCAGAAGGTCGGACCAGCCGCTCGCCGCCAAATTCTCACTCTGACGGAGGCCGCCGCCGCTAGAATTCGACAACTTCTTCAACAGCGCC
>F-LsISCA_I103-1
ATGGCAGCTTCTTCGTCTTCCTTTTTCGCCGCAGCTTCTCAGAAGGTCGGACCAGCCGCTCGCCGCCAAATTCTCACTCTGACGGAGGCCGCCGCCGCTAGAATTCGACAACTTCTTCAACAGCGCC
>F-LsISCA_I226-1
ATGGCAGCTTCTTCGTCTTCCTTTTTCGCCGCAGCTTCTCAGAAGGTCGGACCAGCCGCTCGCCGCCAAATTCTCACTCTGACGGAGGCCGCCGCCGCTAGAATTCGACAACTTCTTCAACAGCGCC
>F-LsISCA_I31-1
ATGGCAGCTTCTTCGTCTTCCTTTTTCGCCGCAGCTTCTCAGAAGGTCGGACCAGCCGCTCGCCGCCAAATTCTCACTCTGACGGAGGCCGCCGCCGCTAGAATTCGACAACTTCTTCAACAGCGCC
>F-LsISCA_J170-211
ATGGCAGCTTCTTCGTCTTCCTTTTTCGCCGCAGCTTCTCAGAAGGTCGGACCAGCCGCTCGCCGCCAAATTCTCACTCTGACGGAGGCCGCCGCCGCTAGAATTCGACAACTTCTTCAACAGCGCC
>F-LsISCA_J7R6-1221
ATGGCAGCTTCTTCGTCTTCCTTTTTCGCCGCAGCTTCTCAGAAGGTCGGACCAGCCGCTCGCCGCCAAATTCTCACTCTGACGGAGGCCGCCGCCGCTAGAATTCGACAACTTCTTCAACAGCGCC
>F-LsISCA_JH-1
ATGGCAGCTTCTTCGTCTTCCTTTTTCGCCGCAGCTTCTCAGAAGGTCGGACCAGCCGCTCGCCGCCAAATTCTCACTCTGACGGAGGCCGCCGCCGCTAGAATTCGACAACTTCTTCAACAGCGCC
>F-LsISCA_P01
ATGGCAGCTTCTTCGTCTTCCTTTTTCGCCGCAGCTTCTCAGAAGGTCGGACCAGCCGCTCGCCGCCAAATTCTCACTCTGACGGAGGCCGCCGCCGCTAGAATTCGACAACTTCTTCAACAGCGCC
>F-LsISCA_P02
ATGGCAGCTTCTTCGTCTTCCTTTTTCGCCGCAGCTTCTCAGAAGGTCGGACCAGCCGCTCGCCGCCAAATTCTCACTCTGACGGAGGCCGCCGCCGCTAGAATTCGACAACTTCTTCAACAGCGCC
>F-LsISCA_P03
ATGGCAGCTTCTTCGTCTTCCTTTTTCGCCGCAGCTTCTCAGAAGGTCGGACCAGCCGCTCGCCGCCAAATTCTCACTCTGACGGAGGCCGCCGCCGCTAGAATTCGACAACTTCTTCAACAGCGCC
>F-LsISCA_P04
ATGGCAGCTTCTTCGTCTTCCTTTTTCGCCGCAGCTTCTCAGAAGGTCGGACCAGCCGCTCGCCGCCAAATTCTCACTCTGACGGAGGCCGCCGCCGCTAGAATTCGACAACTTCTTCAACAGCGCC
>F-LsISCA_P07
ATGGCAGCTTCTTCGTCTTCCTTTTTCGCCGCAGCTTCTCAGAAGGTCGGACCAGCCGCTCGCCGCCAAATTCTCACTCTGACGGAGGCCGCCGCCGCTAGAATTCGACAACTTCTTCAACAGCGCC
>F-LsISCA_P08
ATGGCAGCTTCTTCGTCTTCCTTTTTCGCCGCAGCTTCTCAGAAGGTCGGACCAGCCGCTCGCCGCCAAATTCTCACTCTGACGGAGGCCGCCGCCGCTAGAATTCGACAACTTCTTCAACAGCGCC
>F-LsISCA_P10
ATGGCAGCTTCTTCGTCTTCCTTTTTCGCCGCAGCTTCTCAGAAGGTCGGACCAGCCGCTCGCCGCCAAATTCTCACTCTGACGGAGGCCGCCGCCGCTAGAATTCGACAACTTCTTCAACAGCGCC
>F-LsISCA_P11
ATGGCAGCTTCTTCGTCTTCCTTTTTCGCCGCAGCTTCTCAGAAGGTCGGACCAGCCGCTCGCCGCCAAATTCTCACTCTGACGGAGGCCGCCGCCGCTAGAATTCGACAACTTCTTCAACAGCGCC
>F-LsISCA_P12
ATGGCAGCTTCTTCGTCTTCCTTTTTCGCCGCAGCTTCTCAGAAGGTCGGACCAGCCGCTCGCCGCCAAATTCTCACTCTGACGGAGGCCGCCGCCGCTAGAATTCGACAACTTCTTCAACAGCGCC
>F-LsISCA_P13
ATGGCAGCTTCTTCGTCTTCCTTTTTCGCCGCAGCTTCTCAGAAGGTCGGACCAGCCGCTCGCCGCCAAATTCTCACTCTGACGGAGGCCGCCGCCGCTAGAATTCGACAACTTCTTCAACAGCGCC
>F-LsISCA_P14
ATGGCAGCTTCTTCGTCTTCCTTTTTCGCCGCAGCTTCTCAGAAGGTCGGACCAGCCGCTCGCCGCCAAATTCTCACTCTGACGGAGGCCGCCGCCGCTAGAATTCGACAACTTCTTCAACAGCGCC
>F-LsISCA_P15
ATGGCAGCTTCTTCGTCTTCCTTTTTCGCCGCAGCTTCTCAGAAGGTCGGACCAGCCGCTCGCCGCCAAATTCTCACTCTGACGGAGGCCGCCGCCGCTAGAATTCGACAACTTCTTCAACAGCGCC
>F-LsISCA_P18
ATGGCAGCTTCTTCGTCTTCCTTTTTCGCCGCAGCTTCTCAGAAGGTCGGACCAGCCGCTCGCCGCCAAATTCTCACTCTGACGGAGGCCGCCGCCGCTAGAATTCGACAACTTCTTCAACAGCGCC
>F-LsISCA_P24
ATGGCAGCTTCTTCGTCTTCCTTTTTCGCCGCAGCTTCTCAGAAGGTCGGACCAGCCGCTCGCCGCCAAATTCTCACTCTGACGGAGGCCGCCGCCGCTAGAATTCGACAACTTCTTCAACAGCGCC
>F-LsISCA_P25
ATGGCAGCTTCTTCGTCTTCCTTTTTCGCCGCAGCTTCTCAGAAGGTCGGACCAGCCGCTCGCCGCCAAATTCTCACTCTGACGGAGGCCGCCGCCGCTAGAATTCGACAACTTCTTCAACAGCGCC
>F-LsISCA_P27
ATGGCAGCTTCTTCGTCTTCCTTTTTCGCCGCAGCTTCTCAGAAGGTCGGACCAGCCGCTCGCCGCCAAATTCTCACTCTGACGGAGGCCGCCGCCGCTAGAATTCGACAACTTCTTCAACAGCGCC
>F-LsISCA_P29
ATGGCAGCTTCTTCGTCTTCCTTTTTCGCCGCAGCTTCTCAGAAGGTCGGACCAGCCGCTCGCCGCCAAATTCTCACTCTGACGGAGGCCGCCGCCGCTAGAATTCGACAACTTCTTCAACAGCGCC
>F-LsISCA_P30
ATGGCAGCTTCTTCGTCTTCCTTTTTCGCCGCAGCTTCTCAGAAGGTCGGACCAGCCGCTCGCCGCCAAATTCTCACTCTGACGGAGGCCGCCGCCGCTAGAATTCGACAACTTCTTCAACAGCGCC
>F-LsISCA_PS122-1
ATGGCAGCTTCTTCGTCTTCCTTTTTCGCCGCAGCTTCTCAGAAGGTCGGACCAGCCGCTCGCCGCCAAATTCTCACTCTGACGGAGGCCGCCGCCGCTAGAATTCGACAACTTCTTCAACAGCGCC
>F-LsISCA_PS1561-2
ATGGCAGCTTCTTCGTCTTCCTTTTTCGCCGCAGCTTCTCAGAAGGTCGGACCAGCCGCTCGCCGCCAAATTCTCACTCTGACGGAGGCCGCCGCCGCTAGAATTCGACAACTTCTTCAACAGCGCC
>F-LsISCA_PS163-1
ATGGCAGCTTCTTCGTCTTCCTTTTTCGCCGCAGCTTCTCAGAAGGTCGGACCAGCCGCTCGCCGCCAAATTCTCACTCTGACGGAGGCCGCCGCCGCTAGAATTCGACAACTTCTTCAACAGCGCC
>F-LsISCA_PS87-2
ATGGCAGCTTCTTCGTCTTCCTTTTTCGCCGCAGCTTCTCAGAAGGTCGGACCAGCCGCTCGCCGCCAAATTCTCACTCTGACGGAGGCCGCCGCCGCTAGAATTCGACAACTTCTTCAACAGCGCC
>F-LsISCA_changhu-21
ATGGCAGCTTCTTCGTCTTCCTTTTTCGCCGCAGCTTCTCAGAAGGTCGGACCAGCCGCTCGCCGCCAAATTCTCACTCTGACGGAGGCCGCCGCCGCTAGAATTCGACAACTTCTTCAACAGCGCC
>F-LsISCA_hanqing-212
ATGGCAGCTTCTTCGTCTTCCTTTTTCGCCGCAGCTTCTCAGAAGGTCGGACCAGCCGCTCGCCGCCAAATTCTCACTCTGACGGAGGCCGCCGCCGCTAGAATTCGACAACTTCTTCAACAGCGCC
>F-LsISCA_jiushanyuanpu-1
ATGGCAGCTTCTTCGTCTTCCTTTTTCGCCGCAGCTTCTCAGAAGGTCGGACCAGCCGCTCGCCGCCAAATTCTCACTCTGACGGAGGCCGCCGCCGCTAGAATTCGACAACTTCTTCAACAGCGCC
>F-LsISCA_nanxiu-11
ATGGCAGCTTCTTCGTCTTCCTTTTTCGCCGCAGCTTCTCAGAAGGTCGGACCAGCCGCTCGCCGCCAAATTCTCACTCTGACGGAGGCCGCCGCCGCTAGAATTCGACAACTTCTTCAACAGCGCC
>F-LsISCA_qingpiyuanpu
ATGGCAGCTTCTTCGTCTTCCTTTTTCGCCGCAGCTTCTCAGAAGGTCGGACCAGCCGCTCGCCGCCAAATTCTCACTCTGACGGAGGCCGCCGCCGCTAGAATTCGACAACTTCTTCAACAGCGCC
>F-LsISCA_qingxiang-111
ATGGCAGCTTCTTCGTCTTCCTTTTTCGCCGCAGCTTCTCAGAAGGTCGGACCAGCCGCTCGCCGCCAAATTCTCACTCTGACGGAGGCCGCCGCCGCTAGAATTCGACAACTTCTTCAACAGCGCC
>F-LsISCA_qingzhan
ATGGCAGCTTCTTCGTCTTCCTTTTTCGCCGCAGCTTCTCAGAAGGTCGGACCAGCCGCTCGCCGCCAAATTCTCACTCTGACGGAGGCCGCCGCCGCTAGAATTCGACAACTTCTTCAACAGCGCC
>F-LsISCA_shaoxing-211
ATGGCAGCTTCTTCGTCTTCCTTTTTCGCCGCAGCTTCTCAGAAGGTCGGACCAGCCGCTCGCCGCCAAATTCTCACTCTGACGGAGGCCGCCGCCGCTAGAATTCGACAACTTCTTCAACAGCGCC
>F-LsISCA_yuanhu1hao-1
ATGGCAGCTTCTTCGTCTTCCTTTTTCGCCGCAGCTTCTCAGAAGGTCGGACCAGCCGCTCGCCGCCAAATTCTCACTCTGACGGAGGCCGCCGCCGCTAGAATTCGACAACTTCTTCAACAGCGCC
>F-LsISCA_yuanpu-2
ATGGCAGCTTCTTCGTCTTCCTTTTTCGCCGCAGCTTCTCAGAAGGTCGGACCAGCCGCTCGCCGCCAAATTCTCACTCTGACGGAGGCCGCCGCCGCTAGAATTCGACAACTTCTTCAACAGCGCC
