# Supplementary material for: Genome-wide identification of new reference genes for RT-qPCR normalization in CGMMV-infected Lagenaria siceraria
Source: PeerJ. 2018 Oct 12;6:e5642. doi: 10.7717/peerj.5642 (PMC6188008; doi:10.7717/peerj.5642)
Supplement: Supplemental Information S1 [file peerj-06-5642-s015.zip › Detection result of leaf and fruit variation in bottle gourd/UNSNP/F-LsP4H.txt.fa]

>F-LsP4H_CHR
AGAGAGAGAGAGGCCTTGGACTTTGGAGACGAAGACCAAAGAACAATCGATTACTCCCATCTAAACGGGTCTCTGCAATTCCAGATCTTGCTTCAAAGGGTCTTTGTTTCCATGGCGAAACACAGG
>F-LsP4H_POS
AGAGAGAGAGAGGCCTTGGACTTTGGAGACGAAGACCAAAGAACAATCGATTACTCCCATCTAAACGGGTCTCTGCAATTCCAGATCTTGCTTCAAAGGGTCTTTGTTTCCATGGCGAAACACAGG
>F-LsP4H_Ref
AGAGAGAGAGAGGCCTTGGACTTTGGAGACGAAGACCAAAGAACAATCGATTACTCCCATCTAAACGGGTCTCTGCAATTCCAGATCTTGCTTCAAAGGGTCTTTGTTTCCATGGCGAAACACAGG
>F-LsP4H_ALT
AGAGAGAGAGAGGCCTTGGACTTTGGAGACGAAGACCAAAGAACAATCGATTACTCCCATCTAAACGGGTCTCTGCAATTCCAGATCTTGCTTCAAAGGGTCTTTGTTTCCATGGCGAAACACAGG
>F-LsP4H_08LS-121
AGAGAGAGAGAGGCCTTGGACTTTGGAGACGAAGACCAAAGAACAATCGATTACTCCCATCTAAACGGGTCTCTGCAATTCCAGATCTTGCTTCAAAGGGTCTTTGTTTCCATGGCGAAACACAGG
>F-LsP4H_13A-18
AGAGAGAGAGAGGCCTTGGACTTTGGAGACGAAGACCAAAGAACAATCGATTACTCCCATCTAAACGGGTCTCTGCAATTCCAGATCTTGCTTCAAAGGGTCTTTGTTTCCATGGCGAAACACAGG
>F-LsP4H_13A-20
AGAGAGAGAGAGGCCTTGGACTTTGGAGACGAAGACCAAAGAACAATCGATTACTCCCATCTAAACGGGTCTCTGCAATTCCAGATCTTGCTTCAAAGGGTCTTTGTTTCCATGGCGAAACACAGG
>F-LsP4H_13A-22
AGAGAGAGAGAGGCCTTGGACTTTGGAGACGAAGACCAAAGAACAATCGATTACTCCCATCTAAACGGGTCTCTGCAATTCCAGATCTTGCTTCAAAGGGTCTTTGTTTCCATGGCGAAACACAGG
>F-LsP4H_13A-30
AGAGAGAGAGAGGCCTTGGACTTTGGAGACGAAGACCAAAGAACAATCGATTACTCCCATCTAAACGGGTCTCTGCAATTCCAGATCTTGCTTCAAAGGGTCTTTGTTTCCATGGCGAAACACAGG
>F-LsP4H_13A-34
AGAGAGAGAGAGGCCTTGGACTTTGGAGACGAAGACCAAAGAACAATCGATTACTCCCATCTAAACGGGTCTCTGCAATTCCAGATCTTGCTTCAAAGGGTCTTTGTTTCCATGGCGAAACACAGG
>F-LsP4H_13A-36
AGAGAGAGAGAGGCCTTGGACTTTGGAGACGAAGACCAAAGAACAATCGATTACTCCCATCTAAACGGGTCTCTGCAATTCCAGATCTTGCTTCAAAGGGTCTTTGTTTCCATGGCGAAACACAGG
>F-LsP4H_BYP
AGAGAGAGAGAGGCCTTGGACTTTGGAGACGAAGACCAAAGAACAATCGATTACTCCCATCTAAACGGGTCTCTGCAATTCCAGATCTTGCTTCAAAGGGTCTTTGTTTCCATGGCGAAACACAGG
>F-LsP4H_G17-1
AGAGAGAGAGAGGCCTTGGACTTTGGAGACGAAGACCAAAGAACAATCGATTACTCCCATCTAAACGGGTCTCTGCAATTCCAGATCTTGCTTCAAAGGGTCTTTGTTTCCATGGCGAAACACAGG
>F-LsP4H_G3-11
AGAGAGAGAGAGGCCTTGGACTTTGGAGACGAAGACCAAAGAACAATCGATTACTCCCATCTAAACGGGTCTCTGCAATTCCAGATCTTGCTTCAAAGGGTCTTTGTTTCCATGGCGAAACACAGG
>F-LsP4H_G32-22
AGAGAGAGAGAGGCCTTGGACTTTGGAGACGAAGACCAAAGAACAATCGATTACTCCCATCTAAACGGGTCTCTGCAATTCCAGATCTTGCTTCAAAGGGTCTTTGTTTCCATGGCGAAACACAGG
>F-LsP4H_G8-212
AGAGAGAGAGAGGCCTTGGACTTTGGAGACGAAGACCAAAGAACAATCGATTACTCCCATCTAAACGGGTCTCTGCAATTCCAGATCTTGCTTCAAAGGGTCTTTGTTTCCATGGCGAAACACAGG
>F-LsP4H_I103-1
AGAGAGAGAGAGGCCTTGGACTTTGGAGACGAAGACCAAAGAACAATCGATTACTCCCATCTAAACGGGTCTCTGCAATTCCAGATCTTGCTTCAAAGGGTCTTTGTTTCCATGGCGAAACACAGG
>F-LsP4H_I226-1
AGAGAGAGAGAGGCCTTGGACTTTGGAGACGAAGACCAAAGAACAATCGATTACTCCCATCTAAACGGGTCTCTGCAATTCCAGATCTTGCTTCAAAGGGTCTTTGTTTCCATGGCGAAACACAGG
>F-LsP4H_I31-1
AGAGAGAGAGAGGCCTTGGACTTTGGAGACGAAGACCAAAGAACAATCGATTACTCCCATCTAAACGGGTCTCTGCAATTCCAGATCTTGCTTCAAAGGGTCTTTGTTTCCATGGCGAAACACAGG
>F-LsP4H_J170-211
AGAGAGAGAGAGGCCTTGGACTTTGGAGACGAAGACCAAAGAACAATCGATTACTCCCATCTAAACGGGTCTCTGCAATTCCAGATCTTGCTTCAAAGGGTCTTTGTTTCCATGGCGAAACACAGG
>F-LsP4H_J7R6-1221
AGAGAGAGAGAGGCCTTGGACTTTGGAGACGAAGACCAAAGAACAATCGATTACTCCCATCTAAACGGGTCTCTGCAATTCCAGATCTTGCTTCAAAGGGTCTTTGTTTCCATGGCGAAACACAGG
>F-LsP4H_JH-1
AGAGAGAGAGAGGCCTTGGACTTTGGAGACGAAGACCAAAGAACAATCGATTACTCCCATCTAAACGGGTCTCTGCAATTCCAGATCTTGCTTCAAAGGGTCTTTGTTTCCATGGCGAAACACAGG
>F-LsP4H_P01
AGAGAGAGAGAGGCCTTGGACTTTGGAGACGAAGACCAAAGAACAATCGATTACTCCCATCTAAACGGGTCTCTGCAATTCCAGATCTTGCTTCAAAGGGTCTTTGTTTCCATGGCGAAACACAGG
>F-LsP4H_P02
AGAGAGAGAGAGGCCTTGGACTTTGGAGACGAAGACCAAAGAACAATCGATTACTCCCATCTAAACGGGTCTCTGCAATTCCAGATCTTGCTTCAAAGGGTCTTTGTTTCCATGGCGAAACACAGG
>F-LsP4H_P03
AGAGAGAGAGAGGCCTTGGACTTTGGAGACGAAGACCAAAGAACAATCGATTACTCCCATCTAAACGGGTCTCTGCAATTCCAGATCTTGCTTCAAAGGGTCTTTGTTTCCATGGCGAAACACAGG
>F-LsP4H_P04
AGAGAGAGAGAGGCCTTGGACTTTGGAGACGAAGACCAAAGAACAATCGATTACTCCCATCTAAACGGGTCTCTGCAATTCCAGATCTTGCTTCAAAGGGTCTTTGTTTCCATGGCGAAACACAGG
>F-LsP4H_P07
AGAGAGAGAGAGGCCTTGGACTTTGGAGACGAAGACCAAAGAACAATCGATTACTCCCATCTAAACGGGTCTCTGCAATTCCAGATCTTGCTTCAAAGGGTCTTTGTTTCCATGGCGAAACACAGG
>F-LsP4H_P08
AGAGAGAGAGAGGCCTTGGACTTTGGAGACGAAGACCAAAGAACAATCGATTACTCCCATCTAAACGGGTCTCTGCAATTCCAGATCTTGCTTCAAAGGGTCTTTGTTTCCATGGCGAAACACAGG
>F-LsP4H_P10
AGAGAGAGAGAGGCCTTGGACTTTGGAGACGAAGACCAAAGAACAATCGATTACTCCCATCTAAACGGGTCTCTGCAATTCCAGATCTTGCTTCAAAGGGTCTTTGTTTCCATGGCGAAACACAGG
>F-LsP4H_P11
AGAGAGAGAGAGGCCTTGGACTTTGGAGACGAAGACCAAAGAACAATCGATTACTCCCATCTAAACGGGTCTCTGCAATTCCAGATCTTGCTTCAAAGGGTCTTTGTTTCCATGGCGAAACACAGG
>F-LsP4H_P12
AGAGAGAGAGAGGCCTTGGACTTTGGAGACGAAGACCAAAGAACAATCGATTACTCCCATCTAAACGGGTCTCTGCAATTCCAGATCTTGCTTCAAAGGGTCTTTGTTTCCATGGCGAAACACAGG
>F-LsP4H_P13
AGAGAGAGAGAGGCCTTGGACTTTGGAGACGAAGACCAAAGAACAATCGATTACTCCCATCTAAACGGGTCTCTGCAATTCCAGATCTTGCTTCAAAGGGTCTTTGTTTCCATGGCGAAACACAGG
>F-LsP4H_P14
AGAGAGAGAGAGGCCTTGGACTTTGGAGACGAAGACCAAAGAACAATCGATTACTCCCATCTAAACGGGTCTCTGCAATTCCAGATCTTGCTTCAAAGGGTCTTTGTTTCCATGGCGAAACACAGG
>F-LsP4H_P15
AGAGAGAGAGAGGCCTTGGACTTTGGAGACGAAGACCAAAGAACAATCGATTACTCCCATCTAAACGGGTCTCTGCAATTCCAGATCTTGCTTCAAAGGGTCTTTGTTTCCATGGCGAAACACAGG
>F-LsP4H_P18
AGAGAGAGAGAGGCCTTGGACTTTGGAGACGAAGACCAAAGAACAATCGATTACTCCCATCTAAACGGGTCTCTGCAATTCCAGATCTTGCTTCAAAGGGTCTTTGTTTCCATGGCGAAACACAGG
>F-LsP4H_P24
AGAGAGAGAGAGGCCTTGGACTTTGGAGACGAAGACCAAAGAACAATCGATTACTCCCATCTAAACGGGTCTCTGCAATTCCAGATCTTGCTTCAAAGGGTCTTTGTTTCCATGGCGAAACACAGG
>F-LsP4H_P25
AGAGAGAGAGAGGCCTTGGACTTTGGAGACGAAGACCAAAGAACAATCGATTACTCCCATCTAAACGGGTCTCTGCAATTCCAGATCTTGCTTCAAAGGGTCTTTGTTTCCATGGCGAAACACAGG
>F-LsP4H_P27
AGAGAGAGAGAGGCCTTGGACTTTGGAGACGAAGACCAAAGAACAATCGATTACTCCCATCTAAACGGGTCTCTGCAATTCCAGATCTTGCTTCAAAGGGTCTTTGTTTCCATGGCGAAACACAGG
>F-LsP4H_P29
AGAGAGAGAGAGGCCTTGGACTTTGGAGACGAAGACCAAAGAACAATCGATTACTCCCATCTAAACGGGTCTCTGCAATTCCAGATCTTGCTTCAAAGGGTCTTTGTTTCCATGGCGAAACACAGG
>F-LsP4H_P30
AGAGAGAGAGAGGCCTTGGACTTTGGAGACGAAGACCAAAGAACAATCGATTACTCCCATCTAAACGGGTCTCTGCAATTCCAGATCTTGCTTCAAAGGGTCTTTGTTTCCATGGCGAAACACAGG
>F-LsP4H_PS122-1
AGAGAGAGAGAGGCCTTGGACTTTGGAGACGAAGACCAAAGAACAATCGATTACTCCCATCTAAACGGGTCTCTGCAATTCCAGATCTTGCTTCAAAGGGTCTTTGTTTCCATGGCGAAACACAGG
>F-LsP4H_PS1561-2
AGAGAGAGAGAGGCCTTGGACTTTGGAGACGAAGACCAAAGAACAATCGATTACTCCCATCTAAACGGGTCTCTGCAATTCCAGATCTTGCTTCAAAGGGTCTTTGTTTCCATGGCGAAACACAGG
>F-LsP4H_PS163-1
AGAGAGAGAGAGGCCTTGGACTTTGGAGACGAAGACCAAAGAACAATCGATTACTCCCATCTAAACGGGTCTCTGCAATTCCAGATCTTGCTTCAAAGGGTCTTTGTTTCCATGGCGAAACACAGG
>F-LsP4H_PS87-2
AGAGAGAGAGAGGCCTTGGACTTTGGAGACGAAGACCAAAGAACAATCGATTACTCCCATCTAAACGGGTCTCTGCAATTCCAGATCTTGCTTCAAAGGGTCTTTGTTTCCATGGCGAAACACAGG
>F-LsP4H_changhu-21
AGAGAGAGAGAGGCCTTGGACTTTGGAGACGAAGACCAAAGAACAATCGATTACTCCCATCTAAACGGGTCTCTGCAATTCCAGATCTTGCTTCAAAGGGTCTTTGTTTCCATGGCGAAACACAGG
>F-LsP4H_hanqing-212
AGAGAGAGAGAGGCCTTGGACTTTGGAGACGAAGACCAAAGAACAATCGATTACTCCCATCTAAACGGGTCTCTGCAATTCCAGATCTTGCTTCAAAGGGTCTTTGTTTCCATGGCGAAACACAGG
>F-LsP4H_jiushanyuanpu-1
AGAGAGAGAGAGGCCTTGGACTTTGGAGACGAAGACCAAAGAACAATCGATTACTCCCATCTAAACGGGTCTCTGCAATTCCAGATCTTGCTTCAAAGGGTCTTTGTTTCCATGGCGAAACACAGG
>F-LsP4H_nanxiu-11
AGAGAGAGAGAGGCCTTGGACTTTGGAGACGAAGACCAAAGAACAATCGATTACTCCCATCTAAACGGGTCTCTGCAATTCCAGATCTTGCTTCAAAGGGTCTTTGTTTCCATGGCGAAACACAGG
>F-LsP4H_qingpiyuanpu
AGAGAGAGAGAGGCCTTGGACTTTGGAGACGAAGACCAAAGAACAATCGATTACTCCCATCTAAACGGGTCTCTGCAATTCCAGATCTTGCTTCAAAGGGTCTTTGTTTCCATGGCGAAACACAGG
>F-LsP4H_qingxiang-111
AGAGAGAGAGAGGCCTTGGACTTTGGAGACGAAGACCAAAGAACAATCGATTACTCCCATCTAAACGGGTCTCTGCAATTCCAGATCTTGCTTCAAAGGGTCTTTGTTTCCATGGCGAAACACAGG
>F-LsP4H_qingzhan
AGAGAGAGAGAGGCCTTGGACTTTGGAGACGAAGACCAAAGAACAATCGATTACTCCCATCTAAACGGGTCTCTGCAATTCCAGATCTTGCTTCAAAGGGTCTTTGTTTCCATGGCGAAACACAGG
>F-LsP4H_shaoxing-211
AGAGAGAGAGAGGCCTTGGACTTTGGAGACGAAGACCAAAGAACAATCGATTACTCCCATCTAAACGGGTCTCTGCAATTCCAGATCTTGCTTCAAAGGGTCTTTGTTTCCATGGCGAAACACAGG
>F-LsP4H_yuanhu1hao-1
AGAGAGAGAGAGGCCTTGGACTTTGGAGACGAAGACCAAAGAACAATCGATTACTCCCATCTAAACGGGTCTCTGCAATTCCAGATCTTGCTTCAAAGGGTCTTTGTTTCCATGGCGAAACACAGG
>F-LsP4H_yuanpu-2
AGAGAGAGAGAGGCCTTGGACTTTGGAGACGAAGACCAAAGAACAATCGATTACTCCCATCTAAACGGGTCTCTGCAATTCCAGATCTTGCTTCAAAGGGTCTTTGTTTCCATGGCGAAACACAGG
