# Supplementary material for: Genome-wide identification of new reference genes for RT-qPCR normalization in CGMMV-infected Lagenaria siceraria
Source: PeerJ. 2018 Oct 12;6:e5642. doi: 10.7717/peerj.5642 (PMC6188008; doi:10.7717/peerj.5642)
Supplement: Supplemental Information S1 [file peerj-06-5642-s015.zip › Detection result of leaf and fruit variation in bottle gourd/UNSNP/F-LsPARP.txt.fa]

>F-LsPARP_CHR
TTGGAGTCTTCAGGGAGCTGGATCCATGGTCAAGCTTTTCTGTGCATCTCTTTTCAGGAGCTGGCGAAGACACACAATCCTCCTCTGATTCAATCGAAGAGCAATTTAACTGCAACTGGTCCTGTACCCCACGTTCAAGAGGA
>F-LsPARP_POS
TTGGAGTCTTCAGGGAGCTGGATCCATGGTCAAGCTTTTCTGTGCATCTCTTTTCAGGAGCTGGCGAAGACACACAATCCTCCTCTGATTCAATCGAAGAGCAATTTAACTGCAACTGGTCCTGTACCCCACGTTCAAGAGGA
>F-LsPARP_Ref
TTGGAGTCTTCAGGGAGCTGGATCCATGGTCAAGCTTTTCTGTGCATCTCTTTTCAGGAGCTGGCGAAGACACACAATCCTCCTCTGATTCAATCGAAGAGCAATTTAACTGCAACTGGTCCTGTACCCCACGTTCAAGAGGA
>F-LsPARP_ALT
TTGGAGTCTTCAGGGAGCTGGATCCATGGTCAAGCTTTTCTGTGCATCTCTTTTCAGGAGCTGGCGAAGACACACAATCCTCCTCTGATTCAATCGAAGAGCAATTTAACTGCAACTGGTCCTGTACCCCACGTTCAAGAGGA
>F-LsPARP_08LS-121
TTGGAGTCTTCAGGGAGCTGGATCCATGGTCAAGCTTTTCTGTGCATCTCTTTTCAGGAGCTGGCGAAGACACACAATCCTCCTCTGATTCAATCGAAGAGCAATTTAACTGCAACTGGTCCTGTACCCCACGTTCAAGAGGA
>F-LsPARP_13A-18
TTGGAGTCTTCAGGGAGCTGGATCCATGGTCAAGCTTTTCTGTGCATCTCTTTTCAGGAGCTGGCGAAGACACACAATCCTCCTCTGATTCAATCGAAGAGCAATTTAACTGCAACTGGTCCTGTACCCCACGTTCAAGAGGA
>F-LsPARP_13A-20
TTGGAGTCTTCAGGGAGCTGGATCCATGGTCAAGCTTTTCTGTGCATCTCTTTTCAGGAGCTGGCGAAGACACACAATCCTCCTCTGATTCAATCGAAGAGCAATTTAACTGCAACTGGTCCTGTACCCCACGTTCAAGAGGA
>F-LsPARP_13A-22
TTGGAGTCTTCAGGGAGCTGGATCCATGGTCAAGCTTTTCTGTGCATCTCTTTTCAGGAGCTGGCGAAGACACACAATCCTCCTCTGATTCAATCGAAGAGCAATTTAACTGCAACTGGTCCTGTACCCCACGTTCAAGAGGA
>F-LsPARP_13A-30
TTGGAGTCTTCAGGGAGCTGGATCCATGGTCAAGCTTTTCTGTGCATCTCTTTTCAGGAGCTGGCGAAGACACACAATCCTCCTCTGATTCAATCGAAGAGCAATTTAACTGCAACTGGTCCTGTACCCCACGTTCAAGAGGA
>F-LsPARP_13A-34
TTGGAGTCTTCAGGGAGCTGGATCCATGGTCAAGCTTTTCTGTGCATCTCTTTTCAGGAGCTGGCGAAGACACACAATCCTCCTCTGATTCAATCGAAGAGCAATTTAACTGCAACTGGTCCTGTACCCCACGTTCAAGAGGA
>F-LsPARP_13A-36
TTGGAGTCTTCAGGGAGCTGGATCCATGGTCAAGCTTTTCTGTGCATCTCTTTTCAGGAGCTGGCGAAGACACACAATCCTCCTCTGATTCAATCGAAGAGCAATTTAACTGCAACTGGTCCTGTACCCCACGTTCAAGAGGA
>F-LsPARP_BYP
TTGGAGTCTTCAGGGAGCTGGATCCATGGTCAAGCTTTTCTGTGCATCTCTTTTCAGGAGCTGGCGAAGACACACAATCCTCCTCTGATTCAATCGAAGAGCAATTTAACTGCAACTGGTCCTGTACCCCACGTTCAAGAGGA
>F-LsPARP_G17-1
TTGGAGTCTTCAGGGAGCTGGATCCATGGTCAAGCTTTTCTGTGCATCTCTTTTCAGGAGCTGGCGAAGACACACAATCCTCCTCTGATTCAATCGAAGAGCAATTTAACTGCAACTGGTCCTGTACCCCACGTTCAAGAGGA
>F-LsPARP_G3-11
TTGGAGTCTTCAGGGAGCTGGATCCATGGTCAAGCTTTTCTGTGCATCTCTTTTCAGGAGCTGGCGAAGACACACAATCCTCCTCTGATTCAATCGAAGAGCAATTTAACTGCAACTGGTCCTGTACCCCACGTTCAAGAGGA
>F-LsPARP_G32-22
TTGGAGTCTTCAGGGAGCTGGATCCATGGTCAAGCTTTTCTGTGCATCTCTTTTCAGGAGCTGGCGAAGACACACAATCCTCCTCTGATTCAATCGAAGAGCAATTTAACTGCAACTGGTCCTGTACCCCACGTTCAAGAGGA
>F-LsPARP_G8-212
TTGGAGTCTTCAGGGAGCTGGATCCATGGTCAAGCTTTTCTGTGCATCTCTTTTCAGGAGCTGGCGAAGACACACAATCCTCCTCTGATTCAATCGAAGAGCAATTTAACTGCAACTGGTCCTGTACCCCACGTTCAAGAGGA
>F-LsPARP_I103-1
TTGGAGTCTTCAGGGAGCTGGATCCATGGTCAAGCTTTTCTGTGCATCTCTTTTCAGGAGCTGGCGAAGACACACAATCCTCCTCTGATTCAATCGAAGAGCAATTTAACTGCAACTGGTCCTGTACCCCACGTTCAAGAGGA
>F-LsPARP_I226-1
TTGGAGTCTTCAGGGAGCTGGATCCATGGTCAAGCTTTTCTGTGCATCTCTTTTCAGGAGCTGGCGAAGACACACAATCCTCCTCTGATTCAATCGAAGAGCAATTTAACTGCAACTGGTCCTGTACCCCACGTTCAAGAGGA
>F-LsPARP_I31-1
TTGGAGTCTTCAGGGAGCTGGATCCATGGTCAAGCTTTTCTGTGCATCTCTTTTCAGGAGCTGGCGAAGACACACAATCCTCCTCTGATTCAATCGAAGAGCAATTTAACTGCAACTGGTCCTGTACCCCACGTTCAAGAGGA
>F-LsPARP_J170-211
TTGGAGTCTTCAGGGAGCTGGATCCATGGTCAAGCTTTTCTGTGCATCTCTTTTCAGGAGCTGGCGAAGACACACAATCCTCCTCTGATTCAATCGAAGAGCAATTTAACTGCAACTGGTCCTGTACCCCACGTTCAAGAGGA
>F-LsPARP_J7R6-1221
TTGGAGTCTTCAGGGAGCTGGATCCATGGTCAAGCTTTTCTGTGCATCTCTTTTCAGGAGCTGGCGAAGACACACAATCCTCCTCTGATTCAATCGAAGAGCAATTTAACTGCAACTGGTCCTGTACCCCACGTTCAAGAGGA
>F-LsPARP_JH-1
TTGGAGTCTTCAGGGAGCTGGATCCATGGTCAAGCTTTTCTGTGCATCTCTTTTCAGGAGCTGGCGAAGACACACAATCCTCCTCTGATTCAATCGAAGAGCAATTTAACTGCAACTGGTCCTGTACCCCACGTTCAAGAGGA
>F-LsPARP_P01
TTGGAGTCTTCAGGGAGCTGGATCCATGGTCAAGCTTTTCTGTGCATCTCTTTTCAGGAGCTGGCGAAGACACACAATCCTCCTCTGATTCAATCGAAGAGCAATTTAACTGCAACTGGTCCTGTACCCCACGTTCAAGAGGA
>F-LsPARP_P02
TTGGAGTCTTCAGGGAGCTGGATCCATGGTCAAGCTTTTCTGTGCATCTCTTTTCAGGAGCTGGCGAAGACACACAATCCTCCTCTGATTCAATCGAAGAGCAATTTAACTGCAACTGGTCCTGTACCCCACGTTCAAGAGGA
>F-LsPARP_P03
TTGGAGTCTTCAGGGAGCTGGATCCATGGTCAAGCTTTTCTGTGCATCTCTTTTCAGGAGCTGGCGAAGACACACAATCCTCCTCTGATTCAATCGAAGAGCAATTTAACTGCAACTGGTCCTGTACCCCACGTTCAAGAGGA
>F-LsPARP_P04
TTGGAGTCTTCAGGGAGCTGGATCCATGGTCAAGCTTTTCTGTGCATCTCTTTTCAGGAGCTGGCGAAGACACACAATCCTCCTCTGATTCAATCGAAGAGCAATTTAACTGCAACTGGTCCTGTACCCCACGTTCAAGAGGA
>F-LsPARP_P07
TTGGAGTCTTCAGGGAGCTGGATCCATGGTCAAGCTTTTCTGTGCATCTCTTTTCAGGAGCTGGCGAAGACACACAATCCTCCTCTGATTCAATCGAAGAGCAATTTAACTGCAACTGGTCCTGTACCCCACGTTCAAGAGGA
>F-LsPARP_P08
TTGGAGTCTTCAGGGAGCTGGATCCATGGTCAAGCTTTTCTGTGCATCTCTTTTCAGGAGCTGGCGAAGACACACAATCCTCCTCTGATTCAATCGAAGAGCAATTTAACTGCAACTGGTCCTGTACCCCACGTTCAAGAGGA
>F-LsPARP_P10
TTGGAGTCTTCAGGGAGCTGGATCCATGGTCAAGCTTTTCTGTGCATCTCTTTTCAGGAGCTGGCGAAGACACACAATCCTCCTCTGATTCAATCGAAGAGCAATTTAACTGCAACTGGTCCTGTACCCCACGTTCAAGAGGA
>F-LsPARP_P11
TTGGAGTCTTCAGGGAGCTGGATCCATGGTCAAGCTTTTCTGTGCATCTCTTTTCAGGAGCTGGCGAAGACACACAATCCTCCTCTGATTCAATCGAAGAGCAATTTAACTGCAACTGGTCCTGTACCCCACGTTCAAGAGGA
>F-LsPARP_P12
TTGGAGTCTTCAGGGAGCTGGATCCATGGTCAAGCTTTTCTGTGCATCTCTTTTCAGGAGCTGGCGAAGACACACAATCCTCCTCTGATTCAATCGAAGAGCAATTTAACTGCAACTGGTCCTGTACCCCACGTTCAAGAGGA
>F-LsPARP_P13
TTGGAGTCTTCAGGGAGCTGGATCCATGGTCAAGCTTTTCTGTGCATCTCTTTTCAGGAGCTGGCGAAGACACACAATCCTCCTCTGATTCAATCGAAGAGCAATTTAACTGCAACTGGTCCTGTACCCCACGTTCAAGAGGA
>F-LsPARP_P14
TTGGAGTCTTCAGGGAGCTGGATCCATGGTCAAGCTTTTCTGTGCATCTCTTTTCAGGAGCTGGCGAAGACACACAATCCTCCTCTGATTCAATCGAAGAGCAATTTAACTGCAACTGGTCCTGTACCCCACGTTCAAGAGGA
>F-LsPARP_P15
TTGGAGTCTTCAGGGAGCTGGATCCATGGTCAAGCTTTTCTGTGCATCTCTTTTCAGGAGCTGGCGAAGACACACAATCCTCCTCTGATTCAATCGAAGAGCAATTTAACTGCAACTGGTCCTGTACCCCACGTTCAAGAGGA
>F-LsPARP_P18
TTGGAGTCTTCAGGGAGCTGGATCCATGGTCAAGCTTTTCTGTGCATCTCTTTTCAGGAGCTGGCGAAGACACACAATCCTCCTCTGATTCAATCGAAGAGCAATTTAACTGCAACTGGTCCTGTACCCCACGTTCAAGAGGA
>F-LsPARP_P24
TTGGAGTCTTCAGGGAGCTGGATCCATGGTCAAGCTTTTCTGTGCATCTCTTTTCAGGAGCTGGCGAAGACACACAATCCTCCTCTGATTCAATCGAAGAGCAATTTAACTGCAACTGGTCCTGTACCCCACGTTCAAGAGGA
>F-LsPARP_P25
TTGGAGTCTTCAGGGAGCTGGATCCATGGTCAAGCTTTTCTGTGCATCTCTTTTCAGGAGCTGGCGAAGACACACAATCCTCCTCTGATTCAATCGAAGAGCAATTTAACTGCAACTGGTCCTGTACCCCACGTTCAAGAGGA
>F-LsPARP_P27
TTGGAGTCTTCAGGGAGCTGGATCCATGGTCAAGCTTTTCTGTGCATCTCTTTTCAGGAGCTGGCGAAGACACACAATCCTCCTCTGATTCAATCGAAGAGCAATTTAACTGCAACTGGTCCTGTACCCCACGTTCAAGAGGA
>F-LsPARP_P29
TTGGAGTCTTCAGGGAGCTGGATCCATGGTCAAGCTTTTCTGTGCATCTCTTTTCAGGAGCTGGCGAAGACACACAATCCTCCTCTGATTCAATCGAAGAGCAATTTAACTGCAACTGGTCCTGTACCCCACGTTCAAGAGGA
>F-LsPARP_P30
TTGGAGTCTTCAGGGAGCTGGATCCATGGTCAAGCTTTTCTGTGCATCTCTTTTCAGGAGCTGGCGAAGACACACAATCCTCCTCTGATTCAATCGAAGAGCAATTTAACTGCAACTGGTCCTGTACCCCACGTTCAAGAGGA
>F-LsPARP_PS122-1
TTGGAGTCTTCAGGGAGCTGGATCCATGGTCAAGCTTTTCTGTGCATCTCTTTTCAGGAGCTGGCGAAGACACACAATCCTCCTCTGATTCAATCGAAGAGCAATTTAACTGCAACTGGTCCTGTACCCCACGTTCAAGAGGA
>F-LsPARP_PS1561-2
TTGGAGTCTTCAGGGAGCTGGATCCATGGTCAAGCTTTTCTGTGCATCTCTTTTCAGGAGCTGGCGAAGACACACAATCCTCCTCTGATTCAATCGAAGAGCAATTTAACTGCAACTGGTCCTGTACCCCACGTTCAAGAGGA
>F-LsPARP_PS163-1
TTGGAGTCTTCAGGGAGCTGGATCCATGGTCAAGCTTTTCTGTGCATCTCTTTTCAGGAGCTGGCGAAGACACACAATCCTCCTCTGATTCAATCGAAGAGCAATTTAACTGCAACTGGTCCTGTACCCCACGTTCAAGAGGA
>F-LsPARP_PS87-2
TTGGAGTCTTCAGGGAGCTGGATCCATGGTCAAGCTTTTCTGTGCATCTCTTTTCAGGAGCTGGCGAAGACACACAATCCTCCTCTGATTCAATCGAAGAGCAATTTAACTGCAACTGGTCCTGTACCCCACGTTCAAGAGGA
>F-LsPARP_changhu-21
TTGGAGTCTTCAGGGAGCTGGATCCATGGTCAAGCTTTTCTGTGCATCTCTTTTCAGGAGCTGGCGAAGACACACAATCCTCCTCTGATTCAATCGAAGAGCAATTTAACTGCAACTGGTCCTGTACCCCACGTTCAAGAGGA
>F-LsPARP_hanqing-212
TTGGAGTCTTCAGGGAGCTGGATCCATGGTCAAGCTTTTCTGTGCATCTCTTTTCAGGAGCTGGCGAAGACACACAATCCTCCTCTGATTCAATCGAAGAGCAATTTAACTGCAACTGGTCCTGTACCCCACGTTCAAGAGGA
>F-LsPARP_jiushanyuanpu-1
TTGGAGTCTTCAGGGAGCTGGATCCATGGTCAAGCTTTTCTGTGCATCTCTTTTCAGGAGCTGGCGAAGACACACAATCCTCCTCTGATTCAATCGAAGAGCAATTTAACTGCAACTGGTCCTGTACCCCACGTTCAAGAGGA
>F-LsPARP_nanxiu-11
TTGGAGTCTTCAGGGAGCTGGATCCATGGTCAAGCTTTTCTGTGCATCTCTTTTCAGGAGCTGGCGAAGACACACAATCCTCCTCTGATTCAATCGAAGAGCAATTTAACTGCAACTGGTCCTGTACCCCACGTTCAAGAGGA
>F-LsPARP_qingpiyuanpu
TTGGAGTCTTCAGGGAGCTGGATCCATGGTCAAGCTTTTCTGTGCATCTCTTTTCAGGAGCTGGCGAAGACACACAATCCTCCTCTGATTCAATCGAAGAGCAATTTAACTGCAACTGGTCCTGTACCCCACGTTCAAGAGGA
>F-LsPARP_qingxiang-111
TTGGAGTCTTCAGGGAGCTGGATCCATGGTCAAGCTTTTCTGTGCATCTCTTTTCAGGAGCTGGCGAAGACACACAATCCTCCTCTGATTCAATCGAAGAGCAATTTAACTGCAACTGGTCCTGTACCCCACGTTCAAGAGGA
>F-LsPARP_qingzhan
TTGGAGTCTTCAGGGAGCTGGATCCATGGTCAAGCTTTTCTGTGCATCTCTTTTCAGGAGCTGGCGAAGACACACAATCCTCCTCTGATTCAATCGAAGAGCAATTTAACTGCAACTGGTCCTGTACCCCACGTTCAAGAGGA
>F-LsPARP_shaoxing-211
TTGGAGTCTTCAGGGAGCTGGATCCATGGTCAAGCTTTTCTGTGCATCTCTTTTCAGGAGCTGGCGAAGACACACAATCCTCCTCTGATTCAATCGAAGAGCAATTTAACTGCAACTGGTCCTGTACCCCACGTTCAAGAGGA
>F-LsPARP_yuanhu1hao-1
TTGGAGTCTTCAGGGAGCTGGATCCATGGTCAAGCTTTTCTGTGCATCTCTTTTCAGGAGCTGGCGAAGACACACAATCCTCCTCTGATTCAATCGAAGAGCAATTTAACTGCAACTGGTCCTGTACCCCACGTTCAAGAGGA
>F-LsPARP_yuanpu-2
TTGGAGTCTTCAGGGAGCTGGATCCATGGTCAAGCTTTTCTGTGCATCTCTTTTCAGGAGCTGGCGAAGACACACAATCCTCCTCTGATTCAATCGAAGAGCAATTTAACTGCAACTGGTCCTGTACCCCACGTTCAAGAGGA
