# Supplementary material for: Genome-wide identification of new reference genes for RT-qPCR normalization in CGMMV-infected Lagenaria siceraria
Source: PeerJ. 2018 Oct 12;6:e5642. doi: 10.7717/peerj.5642 (PMC6188008; doi:10.7717/peerj.5642)
Supplement: Supplemental Information S1 [file peerj-06-5642-s015.zip › Detection result of leaf and fruit variation in bottle gourd/UNSNP/F-LsPL.txt.fa]

>F-LsPL_CHR
CGAATGGGACTCTGCTTTGGTGCATCCTCTGAATAGTCAGGCATTATGAGACTATCATATGAAGGAATTCGAGGTGTATCGAGTTGCTTTACACTAAGACTAGGATCTTCCGGATGGATTTCGTCGGAATA
>F-LsPL_POS
CGAATGGGACTCTGCTTTGGTGCATCCTCTGAATAGTCAGGCATTATGAGACTATCATATGAAGGAATTCGAGGTGTATCGAGTTGCTTTACACTAAGACTAGGATCTTCCGGATGGATTTCGTCGGAATA
>F-LsPL_Ref
CGAATGGGACTCTGCTTTGGTGCATCCTCTGAATAGTCAGGCATTATGAGACTATCATATGAAGGAATTCGAGGTGTATCGAGTTGCTTTACACTAAGACTAGGATCTTCCGGATGGATTTCGTCGGAATA
>F-LsPL_ALT
CGAATGGGACTCTGCTTTGGTGCATCCTCTGAATAGTCAGGCATTATGAGACTATCATATGAAGGAATTCGAGGTGTATCGAGTTGCTTTACACTAAGACTAGGATCTTCCGGATGGATTTCGTCGGAATA
>F-LsPL_08LS-121
CGAATGGGACTCTGCTTTGGTGCATCCTCTGAATAGTCAGGCATTATGAGACTATCATATGAAGGAATTCGAGGTGTATCGAGTTGCTTTACACTAAGACTAGGATCTTCCGGATGGATTTCGTCGGAATA
>F-LsPL_13A-18
CGAATGGGACTCTGCTTTGGTGCATCCTCTGAATAGTCAGGCATTATGAGACTATCATATGAAGGAATTCGAGGTGTATCGAGTTGCTTTACACTAAGACTAGGATCTTCCGGATGGATTTCGTCGGAATA
>F-LsPL_13A-20
CGAATGGGACTCTGCTTTGGTGCATCCTCTGAATAGTCAGGCATTATGAGACTATCATATGAAGGAATTCGAGGTGTATCGAGTTGCTTTACACTAAGACTAGGATCTTCCGGATGGATTTCGTCGGAATA
>F-LsPL_13A-22
CGAATGGGACTCTGCTTTGGTGCATCCTCTGAATAGTCAGGCATTATGAGACTATCATATGAAGGAATTCGAGGTGTATCGAGTTGCTTTACACTAAGACTAGGATCTTCCGGATGGATTTCGTCGGAATA
>F-LsPL_13A-30
CGAATGGGACTCTGCTTTGGTGCATCCTCTGAATAGTCAGGCATTATGAGACTATCATATGAAGGAATTCGAGGTGTATCGAGTTGCTTTACACTAAGACTAGGATCTTCCGGATGGATTTCGTCGGAATA
>F-LsPL_13A-34
CGAATGGGACTCTGCTTTGGTGCATCCTCTGAATAGTCAGGCATTATGAGACTATCATATGAAGGAATTCGAGGTGTATCGAGTTGCTTTACACTAAGACTAGGATCTTCCGGATGGATTTCGTCGGAATA
>F-LsPL_13A-36
CGAATGGGACTCTGCTTTGGTGCATCCTCTGAATAGTCAGGCATTATGAGACTATCATATGAAGGAATTCGAGGTGTATCGAGTTGCTTTACACTAAGACTAGGATCTTCCGGATGGATTTCGTCGGAATA
>F-LsPL_BYP
CGAATGGGACTCTGCTTTGGTGCATCCTCTGAATAGTCAGGCATTATGAGACTATCATATGAAGGAATTCGAGGTGTATCGAGTTGCTTTACACTAAGACTAGGATCTTCCGGATGGATTTCGTCGGAATA
>F-LsPL_G17-1
CGAATGGGACTCTGCTTTGGTGCATCCTCTGAATAGTCAGGCATTATGAGACTATCATATGAAGGAATTCGAGGTGTATCGAGTTGCTTTACACTAAGACTAGGATCTTCCGGATGGATTTCGTCGGAATA
>F-LsPL_G3-11
CGAATGGGACTCTGCTTTGGTGCATCCTCTGAATAGTCAGGCATTATGAGACTATCATATGAAGGAATTCGAGGTGTATCGAGTTGCTTTACACTAAGACTAGGATCTTCCGGATGGATTTCGTCGGAATA
>F-LsPL_G32-22
CGAATGGGACTCTGCTTTGGTGCATCCTCTGAATAGTCAGGCATTATGAGACTATCATATGAAGGAATTCGAGGTGTATCGAGTTGCTTTACACTAAGACTAGGATCTTCCGGATGGATTTCGTCGGAATA
>F-LsPL_G8-212
CGAATGGGACTCTGCTTTGGTGCATCCTCTGAATAGTCAGGCATTATGAGACTATCATATGAAGGAATTCGAGGTGTATCGAGTTGCTTTACACTAAGACTAGGATCTTCCGGATGGATTTCGTCGGAATA
>F-LsPL_I103-1
CGAATGGGACTCTGCTTTGGTGCATCCTCTGAATAGTCAGGCATTATGAGACTATCATATGAAGGAATTCGAGGTGTATCGAGTTGCTTTACACTAAGACTAGGATCTTCCGGATGGATTTCGTCGGAATA
>F-LsPL_I226-1
CGAATGGGACTCTGCTTTGGTGCATCCTCTGAATAGTCAGGCATTATGAGACTATCATATGAAGGAATTCGAGGTGTATCGAGTTGCTTTACACTAAGACTAGGATCTTCCGGATGGATTTCGTCGGAATA
>F-LsPL_I31-1
CGAATGGGACTCTGCTTTGGTGCATCCTCTGAATAGTCAGGCATTATGAGACTATCATATGAAGGAATTCGAGGTGTATCGAGTTGCTTTACACTAAGACTAGGATCTTCCGGATGGATTTCGTCGGAATA
>F-LsPL_J170-211
CGAATGGGACTCTGCTTTGGTGCATCCTCTGAATAGTCAGGCATTATGAGACTATCATATGAAGGAATTCGAGGTGTATCGAGTTGCTTTACACTAAGACTAGGATCTTCCGGATGGATTTCGTCGGAATA
>F-LsPL_J7R6-1221
CGAATGGGACTCTGCTTTGGTGCATCCTCTGAATAGTCAGGCATTATGAGACTATCATATGAAGGAATTCGAGGTGTATCGAGTTGCTTTACACTAAGACTAGGATCTTCCGGATGGATTTCGTCGGAATA
>F-LsPL_JH-1
CGAATGGGACTCTGCTTTGGTGCATCCTCTGAATAGTCAGGCATTATGAGACTATCATATGAAGGAATTCGAGGTGTATCGAGTTGCTTTACACTAAGACTAGGATCTTCCGGATGGATTTCGTCGGAATA
>F-LsPL_P01
CGAATGGGACTCTGCTTTGGTGCATCCTCTGAATAGTCAGGCATTATGAGACTATCATATGAAGGAATTCGAGGTGTATCGAGTTGCTTTACACTAAGACTAGGATCTTCCGGATGGATTTCGTCGGAATA
>F-LsPL_P02
CGAATGGGACTCTGCTTTGGTGCATCCTCTGAATAGTCAGGCATTATGAGACTATCATATGAAGGAATTCGAGGTGTATCGAGTTGCTTTACACTAAGACTAGGATCTTCCGGATGGATTTCGTCGGAATA
>F-LsPL_P03
CGAATGGGACTCTGCTTTGGTGCATCCTCTGAATAGTCAGGCATTATGAGACTATCATATGAAGGAATTCGAGGTGTATCGAGTTGCTTTACACTAAGACTAGGATCTTCCGGATGGATTTCGTCGGAATA
>F-LsPL_P04
CGAATGGGACTCTGCTTTGGTGCATCCTCTGAATAGTCAGGCATTATGAGACTATCATATGAAGGAATTCGAGGTGTATCGAGTTGCTTTACACTAAGACTAGGATCTTCCGGATGGATTTCGTCGGAATA
>F-LsPL_P07
CGAATGGGACTCTGCTTTGGTGCATCCTCTGAATAGTCAGGCATTATGAGACTATCATATGAAGGAATTCGAGGTGTATCGAGTTGCTTTACACTAAGACTAGGATCTTCCGGATGGATTTCGTCGGAATA
>F-LsPL_P08
CGAATGGGACTCTGCTTTGGTGCATCCTCTGAATAGTCAGGCATTATGAGACTATCATATGAAGGAATTCGAGGTGTATCGAGTTGCTTTACACTAAGACTAGGATCTTCCGGATGGATTTCGTCGGAATA
>F-LsPL_P10
CGAATGGGACTCTGCTTTGGTGCATCCTCTGAATAGTCAGGCATTATGAGACTATCATATGAAGGAATTCGAGGTGTATCGAGTTGCTTTACACTAAGACTAGGATCTTCCGGATGGATTTCGTCGGAATA
>F-LsPL_P11
CGAATGGGACTCTGCTTTGGTGCATCCTCTGAATAGTCAGGCATTATGAGACTATCATATGAAGGAATTCGAGGTGTATCGAGTTGCTTTACACTAAGACTAGGATCTTCCGGATGGATTTCGTCGGAATA
>F-LsPL_P12
CGAATGGGACTCTGCTTTGGTGCATCCTCTGAATAGTCAGGCATTATGAGACTATCATATGAAGGAATTCGAGGTGTATCGAGTTGCTTTACACTAAGACTAGGATCTTCCGGATGGATTTCGTCGGAATA
>F-LsPL_P13
CGAATGGGACTCTGCTTTGGTGCATCCTCTGAATAGTCAGGCATTATGAGACTATCATATGAAGGAATTCGAGGTGTATCGAGTTGCTTTACACTAAGACTAGGATCTTCCGGATGGATTTCGTCGGAATA
>F-LsPL_P14
CGAATGGGACTCTGCTTTGGTGCATCCTCTGAATAGTCAGGCATTATGAGACTATCATATGAAGGAATTCGAGGTGTATCGAGTTGCTTTACACTAAGACTAGGATCTTCCGGATGGATTTCGTCGGAATA
>F-LsPL_P15
CGAATGGGACTCTGCTTTGGTGCATCCTCTGAATAGTCAGGCATTATGAGACTATCATATGAAGGAATTCGAGGTGTATCGAGTTGCTTTACACTAAGACTAGGATCTTCCGGATGGATTTCGTCGGAATA
>F-LsPL_P18
CGAATGGGACTCTGCTTTGGTGCATCCTCTGAATAGTCAGGCATTATGAGACTATCATATGAAGGAATTCGAGGTGTATCGAGTTGCTTTACACTAAGACTAGGATCTTCCGGATGGATTTCGTCGGAATA
>F-LsPL_P24
CGAATGGGACTCTGCTTTGGTGCATCCTCTGAATAGTCAGGCATTATGAGACTATCATATGAAGGAATTCGAGGTGTATCGAGTTGCTTTACACTAAGACTAGGATCTTCCGGATGGATTTCGTCGGAATA
>F-LsPL_P25
CGAATGGGACTCTGCTTTGGTGCATCCTCTGAATAGTCAGGCATTATGAGACTATCATATGAAGGAATTCGAGGTGTATCGAGTTGCTTTACACTAAGACTAGGATCTTCCGGATGGATTTCGTCGGAATA
>F-LsPL_P27
CGAATGGGACTCTGCTTTGGTGCATCCTCTGAATAGTCAGGCATTATGAGACTATCATATGAAGGAATTCGAGGTGTATCGAGTTGCTTTACACTAAGACTAGGATCTTCCGGATGGATTTCGTCGGAATA
>F-LsPL_P29
CGAATGGGACTCTGCTTTGGTGCATCCTCTGAATAGTCAGGCATTATGAGACTATCATATGAAGGAATTCGAGGTGTATCGAGTTGCTTTACACTAAGACTAGGATCTTCCGGATGGATTTCGTCGGAATA
>F-LsPL_P30
CGAATGGGACTCTGCTTTGGTGCATCCTCTGAATAGTCAGGCATTATGAGACTATCATATGAAGGAATTCGAGGTGTATCGAGTTGCTTTACACTAAGACTAGGATCTTCCGGATGGATTTCGTCGGAATA
>F-LsPL_PS122-1
CGAATGGGACTCTGCTTTGGTGCATCCTCTGAATAGTCAGGCATTATGAGACTATCATATGAAGGAATTCGAGGTGTATCGAGTTGCTTTACACTAAGACTAGGATCTTCCGGATGGATTTCGTCGGAATA
>F-LsPL_PS1561-2
CGAATGGGACTCTGCTTTGGTGCATCCTCTGAATAGTCAGGCATTATGAGACTATCATATGAAGGAATTCGAGGTGTATCGAGTTGCTTTACACTAAGACTAGGATCTTCCGGATGGATTTCGTCGGAATA
>F-LsPL_PS163-1
CGAATGGGACTCTGCTTTGGTGCATCCTCTGAATAGTCAGGCATTATGAGACTATCATATGAAGGAATTCGAGGTGTATCGAGTTGCTTTACACTAAGACTAGGATCTTCCGGATGGATTTCGTCGGAATA
>F-LsPL_PS87-2
CGAATGGGACTCTGCTTTGGTGCATCCTCTGAATAGTCAGGCATTATGAGACTATCATATGAAGGAATTCGAGGTGTATCGAGTTGCTTTACACTAAGACTAGGATCTTCCGGATGGATTTCGTCGGAATA
>F-LsPL_changhu-21
CGAATGGGACTCTGCTTTGGTGCATCCTCTGAATAGTCAGGCATTATGAGACTATCATATGAAGGAATTCGAGGTGTATCGAGTTGCTTTACACTAAGACTAGGATCTTCCGGATGGATTTCGTCGGAATA
>F-LsPL_hanqing-212
CGAATGGGACTCTGCTTTGGTGCATCCTCTGAATAGTCAGGCATTATGAGACTATCATATGAAGGAATTCGAGGTGTATCGAGTTGCTTTACACTAAGACTAGGATCTTCCGGATGGATTTCGTCGGAATA
>F-LsPL_jiushanyuanpu-1
CGAATGGGACTCTGCTTTGGTGCATCCTCTGAATAGTCAGGCATTATGAGACTATCATATGAAGGAATTCGAGGTGTATCGAGTTGCTTTACACTAAGACTAGGATCTTCCGGATGGATTTCGTCGGAATA
>F-LsPL_nanxiu-11
CGAATGGGACTCTGCTTTGGTGCATCCTCTGAATAGTCAGGCATTATGAGACTATCATATGAAGGAATTCGAGGTGTATCGAGTTGCTTTACACTAAGACTAGGATCTTCCGGATGGATTTCGTCGGAATA
>F-LsPL_qingpiyuanpu
CGAATGGGACTCTGCTTTGGTGCATCCTCTGAATAGTCAGGCATTATGAGACTATCATATGAAGGAATTCGAGGTGTATCGAGTTGCTTTACACTAAGACTAGGATCTTCCGGATGGATTTCGTCGGAATA
>F-LsPL_qingxiang-111
CGAATGGGACTCTGCTTTGGTGCATCCTCTGAATAGTCAGGCATTATGAGACTATCATATGAAGGAATTCGAGGTGTATCGAGTTGCTTTACACTAAGACTAGGATCTTCCGGATGGATTTCGTCGGAATA
>F-LsPL_qingzhan
CGAATGGGACTCTGCTTTGGTGCATCCTCTGAATAGTCAGGCATTATGAGACTATCATATGAAGGAATTCGAGGTGTATCGAGTTGCTTTACACTAAGACTAGGATCTTCCGGATGGATTTCGTCGGAATA
>F-LsPL_shaoxing-211
CGAATGGGACTCTGCTTTGGTGCATCCTCTGAATAGTCAGGCATTATGAGACTATCATATGAAGGAATTCGAGGTGTATCGAGTTGCTTTACACTAAGACTAGGATCTTCCGGATGGATTTCGTCGGAATA
>F-LsPL_yuanhu1hao-1
CGAATGGGACTCTGCTTTGGTGCATCCTCTGAATAGTCAGGCATTATGAGACTATCATATGAAGGAATTCGAGGTGTATCGAGTTGCTTTACACTAAGACTAGGATCTTCCGGATGGATTTCGTCGGAATA
>F-LsPL_yuanpu-2
CGAATGGGACTCTGCTTTGGTGCATCCTCTGAATAGTCAGGCATTATGAGACTATCATATGAAGGAATTCGAGGTGTATCGAGTTGCTTTACACTAAGACTAGGATCTTCCGGATGGATTTCGTCGGAATA
