# Supplementary material for: Genome-wide identification of new reference genes for RT-qPCR normalization in CGMMV-infected Lagenaria siceraria
Source: PeerJ. 2018 Oct 12;6:e5642. doi: 10.7717/peerj.5642 (PMC6188008; doi:10.7717/peerj.5642)
Supplement: Supplemental Information S1 [file peerj-06-5642-s015.zip › Detection result of leaf and fruit variation in bottle gourd/UNSNP/F-LsVAMP.txt.fa]

>F-LsVAMP_CHR
AACCTTCGATCTCAGGCACAAGATTTTAGGCAGCAAGGAACCAAAATGAGGAGAAAGATGTGGTATCAGAACATGAAGATGAAGCTGATAGTTCTTGCGATCGTACTCGCGTTGATTCTGATTATCATTTTGTCTGTCTGCGGCG
>F-LsVAMP_POS
AACCTTCGATCTCAGGCACAAGATTTTAGGCAGCAAGGAACCAAAATGAGGAGAAAGATGTGGTATCAGAACATGAAGATGAAGCTGATAGTTCTTGCGATCGTACTCGCGTTGATTCTGATTATCATTTTGTCTGTCTGCGGCG
>F-LsVAMP_Ref
AACCTTCGATCTCAGGCACAAGATTTTAGGCAGCAAGGAACCAAAATGAGGAGAAAGATGTGGTATCAGAACATGAAGATGAAGCTGATAGTTCTTGCGATCGTACTCGCGTTGATTCTGATTATCATTTTGTCTGTCTGCGGCG
>F-LsVAMP_ALT
AACCTTCGATCTCAGGCACAAGATTTTAGGCAGCAAGGAACCAAAATGAGGAGAAAGATGTGGTATCAGAACATGAAGATGAAGCTGATAGTTCTTGCGATCGTACTCGCGTTGATTCTGATTATCATTTTGTCTGTCTGCGGCG
>F-LsVAMP_08LS-121
AACCTTCGATCTCAGGCACAAGATTTTAGGCAGCAAGGAACCAAAATGAGGAGAAAGATGTGGTATCAGAACATGAAGATGAAGCTGATAGTTCTTGCGATCGTACTCGCGTTGATTCTGATTATCATTTTGTCTGTCTGCGGCG
>F-LsVAMP_13A-18
AACCTTCGATCTCAGGCACAAGATTTTAGGCAGCAAGGAACCAAAATGAGGAGAAAGATGTGGTATCAGAACATGAAGATGAAGCTGATAGTTCTTGCGATCGTACTCGCGTTGATTCTGATTATCATTTTGTCTGTCTGCGGCG
>F-LsVAMP_13A-20
AACCTTCGATCTCAGGCACAAGATTTTAGGCAGCAAGGAACCAAAATGAGGAGAAAGATGTGGTATCAGAACATGAAGATGAAGCTGATAGTTCTTGCGATCGTACTCGCGTTGATTCTGATTATCATTTTGTCTGTCTGCGGCG
>F-LsVAMP_13A-22
AACCTTCGATCTCAGGCACAAGATTTTAGGCAGCAAGGAACCAAAATGAGGAGAAAGATGTGGTATCAGAACATGAAGATGAAGCTGATAGTTCTTGCGATCGTACTCGCGTTGATTCTGATTATCATTTTGTCTGTCTGCGGCG
>F-LsVAMP_13A-30
AACCTTCGATCTCAGGCACAAGATTTTAGGCAGCAAGGAACCAAAATGAGGAGAAAGATGTGGTATCAGAACATGAAGATGAAGCTGATAGTTCTTGCGATCGTACTCGCGTTGATTCTGATTATCATTTTGTCTGTCTGCGGCG
>F-LsVAMP_13A-34
AACCTTCGATCTCAGGCACAAGATTTTAGGCAGCAAGGAACCAAAATGAGGAGAAAGATGTGGTATCAGAACATGAAGATGAAGCTGATAGTTCTTGCGATCGTACTCGCGTTGATTCTGATTATCATTTTGTCTGTCTGCGGCG
>F-LsVAMP_13A-36
AACCTTCGATCTCAGGCACAAGATTTTAGGCAGCAAGGAACCAAAATGAGGAGAAAGATGTGGTATCAGAACATGAAGATGAAGCTGATAGTTCTTGCGATCGTACTCGCGTTGATTCTGATTATCATTTTGTCTGTCTGCGGCG
>F-LsVAMP_BYP
AACCTTCGATCTCAGGCACAAGATTTTAGGCAGCAAGGAACCAAAATGAGGAGAAAGATGTGGTATCAGAACATGAAGATGAAGCTGATAGTTCTTGCGATCGTACTCGCGTTGATTCTGATTATCATTTTGTCTGTCTGCGGCG
>F-LsVAMP_G17-1
AACCTTCGATCTCAGGCACAAGATTTTAGGCAGCAAGGAACCAAAATGAGGAGAAAGATGTGGTATCAGAACATGAAGATGAAGCTGATAGTTCTTGCGATCGTACTCGCGTTGATTCTGATTATCATTTTGTCTGTCTGCGGCG
>F-LsVAMP_G3-11
AACCTTCGATCTCAGGCACAAGATTTTAGGCAGCAAGGAACCAAAATGAGGAGAAAGATGTGGTATCAGAACATGAAGATGAAGCTGATAGTTCTTGCGATCGTACTCGCGTTGATTCTGATTATCATTTTGTCTGTCTGCGGCG
>F-LsVAMP_G32-22
AACCTTCGATCTCAGGCACAAGATTTTAGGCAGCAAGGAACCAAAATGAGGAGAAAGATGTGGTATCAGAACATGAAGATGAAGCTGATAGTTCTTGCGATCGTACTCGCGTTGATTCTGATTATCATTTTGTCTGTCTGCGGCG
>F-LsVAMP_G8-212
AACCTTCGATCTCAGGCACAAGATTTTAGGCAGCAAGGAACCAAAATGAGGAGAAAGATGTGGTATCAGAACATGAAGATGAAGCTGATAGTTCTTGCGATCGTACTCGCGTTGATTCTGATTATCATTTTGTCTGTCTGCGGCG
>F-LsVAMP_I103-1
AACCTTCGATCTCAGGCACAAGATTTTAGGCAGCAAGGAACCAAAATGAGGAGAAAGATGTGGTATCAGAACATGAAGATGAAGCTGATAGTTCTTGCGATCGTACTCGCGTTGATTCTGATTATCATTTTGTCTGTCTGCGGCG
>F-LsVAMP_I226-1
AACCTTCGATCTCAGGCACAAGATTTTAGGCAGCAAGGAACCAAAATGAGGAGAAAGATGTGGTATCAGAACATGAAGATGAAGCTGATAGTTCTTGCGATCGTACTCGCGTTGATTCTGATTATCATTTTGTCTGTCTGCGGCG
>F-LsVAMP_I31-1
AACCTTCGATCTCAGGCACAAGATTTTAGGCAGCAAGGAACCAAAATGAGGAGAAAGATGTGGTATCAGAACATGAAGATGAAGCTGATAGTTCTTGCGATCGTACTCGCGTTGATTCTGATTATCATTTTGTCTGTCTGCGGCG
>F-LsVAMP_J170-211
AACCTTCGATCTCAGGCACAAGATTTTAGGCAGCAAGGAACCAAAATGAGGAGAAAGATGTGGTATCAGAACATGAAGATGAAGCTGATAGTTCTTGCGATCGTACTCGCGTTGATTCTGATTATCATTTTGTCTGTCTGCGGCG
>F-LsVAMP_J7R6-1221
AACCTTCGATCTCAGGCACAAGATTTTAGGCAGCAAGGAACCAAAATGAGGAGAAAGATGTGGTATCAGAACATGAAGATGAAGCTGATAGTTCTTGCGATCGTACTCGCGTTGATTCTGATTATCATTTTGTCTGTCTGCGGCG
>F-LsVAMP_JH-1
AACCTTCGATCTCAGGCACAAGATTTTAGGCAGCAAGGAACCAAAATGAGGAGAAAGATGTGGTATCAGAACATGAAGATGAAGCTGATAGTTCTTGCGATCGTACTCGCGTTGATTCTGATTATCATTTTGTCTGTCTGCGGCG
>F-LsVAMP_P01
AACCTTCGATCTCAGGCACAAGATTTTAGGCAGCAAGGAACCAAAATGAGGAGAAAGATGTGGTATCAGAACATGAAGATGAAGCTGATAGTTCTTGCGATCGTACTCGCGTTGATTCTGATTATCATTTTGTCTGTCTGCGGCG
>F-LsVAMP_P02
AACCTTCGATCTCAGGCACAAGATTTTAGGCAGCAAGGAACCAAAATGAGGAGAAAGATGTGGTATCAGAACATGAAGATGAAGCTGATAGTTCTTGCGATCGTACTCGCGTTGATTCTGATTATCATTTTGTCTGTCTGCGGCG
>F-LsVAMP_P03
AACCTTCGATCTCAGGCACAAGATTTTAGGCAGCAAGGAACCAAAATGAGGAGAAAGATGTGGTATCAGAACATGAAGATGAAGCTGATAGTTCTTGCGATCGTACTCGCGTTGATTCTGATTATCATTTTGTCTGTCTGCGGCG
>F-LsVAMP_P04
AACCTTCGATCTCAGGCACAAGATTTTAGGCAGCAAGGAACCAAAATGAGGAGAAAGATGTGGTATCAGAACATGAAGATGAAGCTGATAGTTCTTGCGATCGTACTCGCGTTGATTCTGATTATCATTTTGTCTGTCTGCGGCG
>F-LsVAMP_P07
AACCTTCGATCTCAGGCACAAGATTTTAGGCAGCAAGGAACCAAAATGAGGAGAAAGATGTGGTATCAGAACATGAAGATGAAGCTGATAGTTCTTGCGATCGTACTCGCGTTGATTCTGATTATCATTTTGTCTGTCTGCGGCG
>F-LsVAMP_P08
AACCTTCGATCTCAGGCACAAGATTTTAGGCAGCAAGGAACCAAAATGAGGAGAAAGATGTGGTATCAGAACATGAAGATGAAGCTGATAGTTCTTGCGATCGTACTCGCGTTGATTCTGATTATCATTTTGTCTGTCTGCGGCG
>F-LsVAMP_P10
AACCTTCGATCTCAGGCACAAGATTTTAGGCAGCAAGGAACCAAAATGAGGAGAAAGATGTGGTATCAGAACATGAAGATGAAGCTGATAGTTCTTGCGATCGTACTCGCGTTGATTCTGATTATCATTTTGTCTGTCTGCGGCG
>F-LsVAMP_P11
AACCTTCGATCTCAGGCACAAGATTTTAGGCAGCAAGGAACCAAAATGAGGAGAAAGATGTGGTATCAGAACATGAAGATGAAGCTGATAGTTCTTGCGATCGTACTCGCGTTGATTCTGATTATCATTTTGTCTGTCTGCGGCG
>F-LsVAMP_P12
AACCTTCGATCTCAGGCACAAGATTTTAGGCAGCAAGGAACCAAAATGAGGAGAAAGATGTGGTATCAGAACATGAAGATGAAGCTGATAGTTCTTGCGATCGTACTCGCGTTGATTCTGATTATCATTTTGTCTGTCTGCGGCG
>F-LsVAMP_P13
AACCTTCGATCTCAGGCACAAGATTTTAGGCAGCAAGGAACCAAAATGAGGAGAAAGATGTGGTATCAGAACATGAAGATGAAGCTGATAGTTCTTGCGATCGTACTCGCGTTGATTCTGATTATCATTTTGTCTGTCTGCGGCG
>F-LsVAMP_P14
AACCTTCGATCTCAGGCACAAGATTTTAGGCAGCAAGGAACCAAAATGAGGAGAAAGATGTGGTATCAGAACATGAAGATGAAGCTGATAGTTCTTGCGATCGTACTCGCGTTGATTCTGATTATCATTTTGTCTGTCTGCGGCG
>F-LsVAMP_P15
AACCTTCGATCTCAGGCACAAGATTTTAGGCAGCAAGGAACCAAAATGAGGAGAAAGATGTGGTATCAGAACATGAAGATGAAGCTGATAGTTCTTGCGATCGTACTCGCGTTGATTCTGATTATCATTTTGTCTGTCTGCGGCG
>F-LsVAMP_P18
AACCTTCGATCTCAGGCACAAGATTTTAGGCAGCAAGGAACCAAAATGAGGAGAAAGATGTGGTATCAGAACATGAAGATGAAGCTGATAGTTCTTGCGATCGTACTCGCGTTGATTCTGATTATCATTTTGTCTGTCTGCGGCG
>F-LsVAMP_P24
AACCTTCGATCTCAGGCACAAGATTTTAGGCAGCAAGGAACCAAAATGAGGAGAAAGATGTGGTATCAGAACATGAAGATGAAGCTGATAGTTCTTGCGATCGTACTCGCGTTGATTCTGATTATCATTTTGTCTGTCTGCGGCG
>F-LsVAMP_P25
AACCTTCGATCTCAGGCACAAGATTTTAGGCAGCAAGGAACCAAAATGAGGAGAAAGATGTGGTATCAGAACATGAAGATGAAGCTGATAGTTCTTGCGATCGTACTCGCGTTGATTCTGATTATCATTTTGTCTGTCTGCGGCG
>F-LsVAMP_P27
AACCTTCGATCTCAGGCACAAGATTTTAGGCAGCAAGGAACCAAAATGAGGAGAAAGATGTGGTATCAGAACATGAAGATGAAGCTGATAGTTCTTGCGATCGTACTCGCGTTGATTCTGATTATCATTTTGTCTGTCTGCGGCG
>F-LsVAMP_P29
AACCTTCGATCTCAGGCACAAGATTTTAGGCAGCAAGGAACCAAAATGAGGAGAAAGATGTGGTATCAGAACATGAAGATGAAGCTGATAGTTCTTGCGATCGTACTCGCGTTGATTCTGATTATCATTTTGTCTGTCTGCGGCG
>F-LsVAMP_P30
AACCTTCGATCTCAGGCACAAGATTTTAGGCAGCAAGGAACCAAAATGAGGAGAAAGATGTGGTATCAGAACATGAAGATGAAGCTGATAGTTCTTGCGATCGTACTCGCGTTGATTCTGATTATCATTTTGTCTGTCTGCGGCG
>F-LsVAMP_PS122-1
AACCTTCGATCTCAGGCACAAGATTTTAGGCAGCAAGGAACCAAAATGAGGAGAAAGATGTGGTATCAGAACATGAAGATGAAGCTGATAGTTCTTGCGATCGTACTCGCGTTGATTCTGATTATCATTTTGTCTGTCTGCGGCG
>F-LsVAMP_PS1561-2
AACCTTCGATCTCAGGCACAAGATTTTAGGCAGCAAGGAACCAAAATGAGGAGAAAGATGTGGTATCAGAACATGAAGATGAAGCTGATAGTTCTTGCGATCGTACTCGCGTTGATTCTGATTATCATTTTGTCTGTCTGCGGCG
>F-LsVAMP_PS163-1
AACCTTCGATCTCAGGCACAAGATTTTAGGCAGCAAGGAACCAAAATGAGGAGAAAGATGTGGTATCAGAACATGAAGATGAAGCTGATAGTTCTTGCGATCGTACTCGCGTTGATTCTGATTATCATTTTGTCTGTCTGCGGCG
>F-LsVAMP_PS87-2
AACCTTCGATCTCAGGCACAAGATTTTAGGCAGCAAGGAACCAAAATGAGGAGAAAGATGTGGTATCAGAACATGAAGATGAAGCTGATAGTTCTTGCGATCGTACTCGCGTTGATTCTGATTATCATTTTGTCTGTCTGCGGCG
>F-LsVAMP_changhu-21
AACCTTCGATCTCAGGCACAAGATTTTAGGCAGCAAGGAACCAAAATGAGGAGAAAGATGTGGTATCAGAACATGAAGATGAAGCTGATAGTTCTTGCGATCGTACTCGCGTTGATTCTGATTATCATTTTGTCTGTCTGCGGCG
>F-LsVAMP_hanqing-212
AACCTTCGATCTCAGGCACAAGATTTTAGGCAGCAAGGAACCAAAATGAGGAGAAAGATGTGGTATCAGAACATGAAGATGAAGCTGATAGTTCTTGCGATCGTACTCGCGTTGATTCTGATTATCATTTTGTCTGTCTGCGGCG
>F-LsVAMP_jiushanyuanpu-1
AACCTTCGATCTCAGGCACAAGATTTTAGGCAGCAAGGAACCAAAATGAGGAGAAAGATGTGGTATCAGAACATGAAGATGAAGCTGATAGTTCTTGCGATCGTACTCGCGTTGATTCTGATTATCATTTTGTCTGTCTGCGGCG
>F-LsVAMP_nanxiu-11
AACCTTCGATCTCAGGCACAAGATTTTAGGCAGCAAGGAACCAAAATGAGGAGAAAGATGTGGTATCAGAACATGAAGATGAAGCTGATAGTTCTTGCGATCGTACTCGCGTTGATTCTGATTATCATTTTGTCTGTCTGCGGCG
>F-LsVAMP_qingpiyuanpu
AACCTTCGATCTCAGGCACAAGATTTTAGGCAGCAAGGAACCAAAATGAGGAGAAAGATGTGGTATCAGAACATGAAGATGAAGCTGATAGTTCTTGCGATCGTACTCGCGTTGATTCTGATTATCATTTTGTCTGTCTGCGGCG
>F-LsVAMP_qingxiang-111
AACCTTCGATCTCAGGCACAAGATTTTAGGCAGCAAGGAACCAAAATGAGGAGAAAGATGTGGTATCAGAACATGAAGATGAAGCTGATAGTTCTTGCGATCGTACTCGCGTTGATTCTGATTATCATTTTGTCTGTCTGCGGCG
>F-LsVAMP_qingzhan
AACCTTCGATCTCAGGCACAAGATTTTAGGCAGCAAGGAACCAAAATGAGGAGAAAGATGTGGTATCAGAACATGAAGATGAAGCTGATAGTTCTTGCGATCGTACTCGCGTTGATTCTGATTATCATTTTGTCTGTCTGCGGCG
>F-LsVAMP_shaoxing-211
AACCTTCGATCTCAGGCACAAGATTTTAGGCAGCAAGGAACCAAAATGAGGAGAAAGATGTGGTATCAGAACATGAAGATGAAGCTGATAGTTCTTGCGATCGTACTCGCGTTGATTCTGATTATCATTTTGTCTGTCTGCGGCG
>F-LsVAMP_yuanhu1hao-1
AACCTTCGATCTCAGGCACAAGATTTTAGGCAGCAAGGAACCAAAATGAGGAGAAAGATGTGGTATCAGAACATGAAGATGAAGCTGATAGTTCTTGCGATCGTACTCGCGTTGATTCTGATTATCATTTTGTCTGTCTGCGGCG
>F-LsVAMP_yuanpu-2
AACCTTCGATCTCAGGCACAAGATTTTAGGCAGCAAGGAACCAAAATGAGGAGAAAGATGTGGTATCAGAACATGAAGATGAAGCTGATAGTTCTTGCGATCGTACTCGCGTTGATTCTGATTATCATTTTGTCTGTCTGCGGCG
