# Supplementary material for: Genome-wide identification of new reference genes for RT-qPCR normalization in CGMMV-infected Lagenaria siceraria
Source: PeerJ. 2018 Oct 12;6:e5642. doi: 10.7717/peerj.5642 (PMC6188008; doi:10.7717/peerj.5642)
Supplement: Supplemental Information S1 [file peerj-06-5642-s015.zip › Detection result of leaf and fruit variation in bottle gourd/UNSNP/F-LsYpgQ.txt.fa]

>F-LsYpgQ_CHR
ATGGCGAAAAGAGAAACGGTGAAGAAGGCGGAGGAGCTGGTGGAGATGGCAATGGGCGGTAACGACGCGTCACATGATCCTTC
>F-LsYpgQ_POS
ATGGCGAAAAGAGAAACGGTGAAGAAGGCGGAGGAGCTGGTGGAGATGGCAATGGGCGGTAACGACGCGTCACATGATCCTTC
>F-LsYpgQ_Ref
ATGGCGAAAAGAGAAACGGTGAAGAAGGCGGAGGAGCTGGTGGAGATGGCAATGGGCGGTAACGACGCGTCACATGATCCTTC
>F-LsYpgQ_ALT
ATGGCGAAAAGAGAAACGGTGAAGAAGGCGGAGGAGCTGGTGGAGATGGCAATGGGCGGTAACGACGCGTCACATGATCCTTC
>F-LsYpgQ_08LS-121
ATGGCGAAAAGAGAAACGGTGAAGAAGGCGGAGGAGCTGGTGGAGATGGCAATGGGCGGTAACGACGCGTCACATGATCCTTC
>F-LsYpgQ_13A-18
ATGGCGAAAAGAGAAACGGTGAAGAAGGCGGAGGAGCTGGTGGAGATGGCAATGGGCGGTAACGACGCGTCACATGATCCTTC
>F-LsYpgQ_13A-20
ATGGCGAAAAGAGAAACGGTGAAGAAGGCGGAGGAGCTGGTGGAGATGGCAATGGGCGGTAACGACGCGTCACATGATCCTTC
>F-LsYpgQ_13A-22
ATGGCGAAAAGAGAAACGGTGAAGAAGGCGGAGGAGCTGGTGGAGATGGCAATGGGCGGTAACGACGCGTCACATGATCCTTC
>F-LsYpgQ_13A-30
ATGGCGAAAAGAGAAACGGTGAAGAAGGCGGAGGAGCTGGTGGAGATGGCAATGGGCGGTAACGACGCGTCACATGATCCTTC
>F-LsYpgQ_13A-34
ATGGCGAAAAGAGAAACGGTGAAGAAGGCGGAGGAGCTGGTGGAGATGGCAATGGGCGGTAACGACGCGTCACATGATCCTTC
>F-LsYpgQ_13A-36
ATGGCGAAAAGAGAAACGGTGAAGAAGGCGGAGGAGCTGGTGGAGATGGCAATGGGCGGTAACGACGCGTCACATGATCCTTC
>F-LsYpgQ_BYP
ATGGCGAAAAGAGAAACGGTGAAGAAGGCGGAGGAGCTGGTGGAGATGGCAATGGGCGGTAACGACGCGTCACATGATCCTTC
>F-LsYpgQ_G17-1
ATGGCGAAAAGAGAAACGGTGAAGAAGGCGGAGGAGCTGGTGGAGATGGCAATGGGCGGTAACGACGCGTCACATGATCCTTC
>F-LsYpgQ_G3-11
ATGGCGAAAAGAGAAACGGTGAAGAAGGCGGAGGAGCTGGTGGAGATGGCAATGGGCGGTAACGACGCGTCACATGATCCTTC
>F-LsYpgQ_G32-22
ATGGCGAAAAGAGAAACGGTGAAGAAGGCGGAGGAGCTGGTGGAGATGGCAATGGGCGGTAACGACGCGTCACATGATCCTTC
>F-LsYpgQ_G8-212
ATGGCGAAAAGAGAAACGGTGAAGAAGGCGGAGGAGCTGGTGGAGATGGCAATGGGCGGTAACGACGCGTCACATGATCCTTC
>F-LsYpgQ_I103-1
ATGGCGAAAAGAGAAACGGTGAAGAAGGCGGAGGAGCTGGTGGAGATGGCAATGGGCGGTAACGACGCGTCACATGATCCTTC
>F-LsYpgQ_I226-1
ATGGCGAAAAGAGAAACGGTGAAGAAGGCGGAGGAGCTGGTGGAGATGGCAATGGGCGGTAACGACGCGTCACATGATCCTTC
>F-LsYpgQ_I31-1
ATGGCGAAAAGAGAAACGGTGAAGAAGGCGGAGGAGCTGGTGGAGATGGCAATGGGCGGTAACGACGCGTCACATGATCCTTC
>F-LsYpgQ_J170-211
ATGGCGAAAAGAGAAACGGTGAAGAAGGCGGAGGAGCTGGTGGAGATGGCAATGGGCGGTAACGACGCGTCACATGATCCTTC
>F-LsYpgQ_J7R6-1221
ATGGCGAAAAGAGAAACGGTGAAGAAGGCGGAGGAGCTGGTGGAGATGGCAATGGGCGGTAACGACGCGTCACATGATCCTTC
>F-LsYpgQ_JH-1
ATGGCGAAAAGAGAAACGGTGAAGAAGGCGGAGGAGCTGGTGGAGATGGCAATGGGCGGTAACGACGCGTCACATGATCCTTC
>F-LsYpgQ_P01
ATGGCGAAAAGAGAAACGGTGAAGAAGGCGGAGGAGCTGGTGGAGATGGCAATGGGCGGTAACGACGCGTCACATGATCCTTC
>F-LsYpgQ_P02
ATGGCGAAAAGAGAAACGGTGAAGAAGGCGGAGGAGCTGGTGGAGATGGCAATGGGCGGTAACGACGCGTCACATGATCCTTC
>F-LsYpgQ_P03
ATGGCGAAAAGAGAAACGGTGAAGAAGGCGGAGGAGCTGGTGGAGATGGCAATGGGCGGTAACGACGCGTCACATGATCCTTC
>F-LsYpgQ_P04
ATGGCGAAAAGAGAAACGGTGAAGAAGGCGGAGGAGCTGGTGGAGATGGCAATGGGCGGTAACGACGCGTCACATGATCCTTC
>F-LsYpgQ_P07
ATGGCGAAAAGAGAAACGGTGAAGAAGGCGGAGGAGCTGGTGGAGATGGCAATGGGCGGTAACGACGCGTCACATGATCCTTC
>F-LsYpgQ_P08
ATGGCGAAAAGAGAAACGGTGAAGAAGGCGGAGGAGCTGGTGGAGATGGCAATGGGCGGTAACGACGCGTCACATGATCCTTC
>F-LsYpgQ_P10
ATGGCGAAAAGAGAAACGGTGAAGAAGGCGGAGGAGCTGGTGGAGATGGCAATGGGCGGTAACGACGCGTCACATGATCCTTC
>F-LsYpgQ_P11
ATGGCGAAAAGAGAAACGGTGAAGAAGGCGGAGGAGCTGGTGGAGATGGCAATGGGCGGTAACGACGCGTCACATGATCCTTC
>F-LsYpgQ_P12
ATGGCGAAAAGAGAAACGGTGAAGAAGGCGGAGGAGCTGGTGGAGATGGCAATGGGCGGTAACGACGCGTCACATGATCCTTC
>F-LsYpgQ_P13
ATGGCGAAAAGAGAAACGGTGAAGAAGGCGGAGGAGCTGGTGGAGATGGCAATGGGCGGTAACGACGCGTCACATGATCCTTC
>F-LsYpgQ_P14
ATGGCGAAAAGAGAAACGGTGAAGAAGGCGGAGGAGCTGGTGGAGATGGCAATGGGCGGTAACGACGCGTCACATGATCCTTC
>F-LsYpgQ_P15
ATGGCGAAAAGAGAAACGGTGAAGAAGGCGGAGGAGCTGGTGGAGATGGCAATGGGCGGTAACGACGCGTCACATGATCCTTC
>F-LsYpgQ_P18
ATGGCGAAAAGAGAAACGGTGAAGAAGGCGGAGGAGCTGGTGGAGATGGCAATGGGCGGTAACGACGCGTCACATGATCCTTC
>F-LsYpgQ_P24
ATGGCGAAAAGAGAAACGGTGAAGAAGGCGGAGGAGCTGGTGGAGATGGCAATGGGCGGTAACGACGCGTCACATGATCCTTC
>F-LsYpgQ_P25
ATGGCGAAAAGAGAAACGGTGAAGAAGGCGGAGGAGCTGGTGGAGATGGCAATGGGCGGTAACGACGCGTCACATGATCCTTC
>F-LsYpgQ_P27
ATGGCGAAAAGAGAAACGGTGAAGAAGGCGGAGGAGCTGGTGGAGATGGCAATGGGCGGTAACGACGCGTCACATGATCCTTC
>F-LsYpgQ_P29
ATGGCGAAAAGAGAAACGGTGAAGAAGGCGGAGGAGCTGGTGGAGATGGCAATGGGCGGTAACGACGCGTCACATGATCCTTC
>F-LsYpgQ_P30
ATGGCGAAAAGAGAAACGGTGAAGAAGGCGGAGGAGCTGGTGGAGATGGCAATGGGCGGTAACGACGCGTCACATGATCCTTC
>F-LsYpgQ_PS122-1
ATGGCGAAAAGAGAAACGGTGAAGAAGGCGGAGGAGCTGGTGGAGATGGCAATGGGCGGTAACGACGCGTCACATGATCCTTC
>F-LsYpgQ_PS1561-2
ATGGCGAAAAGAGAAACGGTGAAGAAGGCGGAGGAGCTGGTGGAGATGGCAATGGGCGGTAACGACGCGTCACATGATCCTTC
>F-LsYpgQ_PS163-1
ATGGCGAAAAGAGAAACGGTGAAGAAGGCGGAGGAGCTGGTGGAGATGGCAATGGGCGGTAACGACGCGTCACATGATCCTTC
>F-LsYpgQ_PS87-2
ATGGCGAAAAGAGAAACGGTGAAGAAGGCGGAGGAGCTGGTGGAGATGGCAATGGGCGGTAACGACGCGTCACATGATCCTTC
>F-LsYpgQ_changhu-21
ATGGCGAAAAGAGAAACGGTGAAGAAGGCGGAGGAGCTGGTGGAGATGGCAATGGGCGGTAACGACGCGTCACATGATCCTTC
>F-LsYpgQ_hanqing-212
ATGGCGAAAAGAGAAACGGTGAAGAAGGCGGAGGAGCTGGTGGAGATGGCAATGGGCGGTAACGACGCGTCACATGATCCTTC
>F-LsYpgQ_jiushanyuanpu-1
ATGGCGAAAAGAGAAACGGTGAAGAAGGCGGAGGAGCTGGTGGAGATGGCAATGGGCGGTAACGACGCGTCACATGATCCTTC
>F-LsYpgQ_nanxiu-11
ATGGCGAAAAGAGAAACGGTGAAGAAGGCGGAGGAGCTGGTGGAGATGGCAATGGGCGGTAACGACGCGTCACATGATCCTTC
>F-LsYpgQ_qingpiyuanpu
ATGGCGAAAAGAGAAACGGTGAAGAAGGCGGAGGAGCTGGTGGAGATGGCAATGGGCGGTAACGACGCGTCACATGATCCTTC
>F-LsYpgQ_qingxiang-111
ATGGCGAAAAGAGAAACGGTGAAGAAGGCGGAGGAGCTGGTGGAGATGGCAATGGGCGGTAACGACGCGTCACATGATCCTTC
>F-LsYpgQ_qingzhan
ATGGCGAAAAGAGAAACGGTGAAGAAGGCGGAGGAGCTGGTGGAGATGGCAATGGGCGGTAACGACGCGTCACATGATCCTTC
>F-LsYpgQ_shaoxing-211
ATGGCGAAAAGAGAAACGGTGAAGAAGGCGGAGGAGCTGGTGGAGATGGCAATGGGCGGTAACGACGCGTCACATGATCCTTC
>F-LsYpgQ_yuanhu1hao-1
ATGGCGAAAAGAGAAACGGTGAAGAAGGCGGAGGAGCTGGTGGAGATGGCAATGGGCGGTAACGACGCGTCACATGATCCTTC
>F-LsYpgQ_yuanpu-2
ATGGCGAAAAGAGAAACGGTGAAGAAGGCGGAGGAGCTGGTGGAGATGGCAATGGGCGGTAACGACGCGTCACATGATCCTTC
