# Supplementary material for: Genome-wide identification of new reference genes for RT-qPCR normalization in CGMMV-infected Lagenaria siceraria
Source: PeerJ. 2018 Oct 12;6:e5642. doi: 10.7717/peerj.5642 (PMC6188008; doi:10.7717/peerj.5642)
Supplement: Supplemental Information S1 [file peerj-06-5642-s015.zip › Detection result of leaf and fruit variation in bottle gourd/UNSNP/F-LsclpC.txt.fa]

>F-LsclpC_CHR
TGTGGATGTTGATTCTGATGGAAACGTCACGGTGCTCAACGGTGGAGCTGCTCCGGAGTCTTTGGCGGATGCTATTCCTGTGTAACCTGT
>F-LsclpC_POS
TGTGGATGTTGATTCTGATGGAAACGTCACGGTGCTCAACGGTGGAGCTGCTCCGGAGTCTTTGGCGGATGCTATTCCTGTGTAACCTGT
>F-LsclpC_Ref
TGTGGATGTTGATTCTGATGGAAACGTCACGGTGCTCAACGGTGGAGCTGCTCCGGAGTCTTTGGCGGATGCTATTCCTGTGTAACCTGT
>F-LsclpC_ALT
TGTGGATGTTGATTCTGATGGAAACGTCACGGTGCTCAACGGTGGAGCTGCTCCGGAGTCTTTGGCGGATGCTATTCCTGTGTAACCTGT
>F-LsclpC_08LS-121
TGTGGATGTTGATTCTGATGGAAACGTCACGGTGCTCAACGGTGGAGCTGCTCCGGAGTCTTTGGCGGATGCTATTCCTGTGTAACCTGT
>F-LsclpC_13A-18
TGTGGATGTTGATTCTGATGGAAACGTCACGGTGCTCAACGGTGGAGCTGCTCCGGAGTCTTTGGCGGATGCTATTCCTGTGTAACCTGT
>F-LsclpC_13A-20
TGTGGATGTTGATTCTGATGGAAACGTCACGGTGCTCAACGGTGGAGCTGCTCCGGAGTCTTTGGCGGATGCTATTCCTGTGTAACCTGT
>F-LsclpC_13A-22
TGTGGATGTTGATTCTGATGGAAACGTCACGGTGCTCAACGGTGGAGCTGCTCCGGAGTCTTTGGCGGATGCTATTCCTGTGTAACCTGT
>F-LsclpC_13A-30
TGTGGATGTTGATTCTGATGGAAACGTCACGGTGCTCAACGGTGGAGCTGCTCCGGAGTCTTTGGCGGATGCTATTCCTGTGTAACCTGT
>F-LsclpC_13A-34
TGTGGATGTTGATTCTGATGGAAACGTCACGGTGCTCAACGGTGGAGCTGCTCCGGAGTCTTTGGCGGATGCTATTCCTGTGTAACCTGT
>F-LsclpC_13A-36
TGTGGATGTTGATTCTGATGGAAACGTCACGGTGCTCAACGGTGGAGCTGCTCCGGAGTCTTTGGCGGATGCTATTCCTGTGTAACCTGT
>F-LsclpC_BYP
TGTGGATGTTGATTCTGATGGAAACGTCACGGTGCTCAACGGTGGAGCTGCTCCGGAGTCTTTGGCGGATGCTATTCCTGTGTAACCTGT
>F-LsclpC_G17-1
TGTGGATGTTGATTCTGATGGAAACGTCACGGTGCTCAACGGTGGAGCTGCTCCGGAGTCTTTGGCGGATGCTATTCCTGTGTAACCTGT
>F-LsclpC_G3-11
TGTGGATGTTGATTCTGATGGAAACGTCACGGTGCTCAACGGTGGAGCTGCTCCGGAGTCTTTGGCGGATGCTATTCCTGTGTAACCTGT
>F-LsclpC_G32-22
TGTGGATGTTGATTCTGATGGAAACGTCACGGTGCTCAACGGTGGAGCTGCTCCGGAGTCTTTGGCGGATGCTATTCCTGTGTAACCTGT
>F-LsclpC_G8-212
TGTGGATGTTGATTCTGATGGAAACGTCACGGTGCTCAACGGTGGAGCTGCTCCGGAGTCTTTGGCGGATGCTATTCCTGTGTAACCTGT
>F-LsclpC_I103-1
TGTGGATGTTGATTCTGATGGAAACGTCACGGTGCTCAACGGTGGAGCTGCTCCGGAGTCTTTGGCGGATGCTATTCCTGTGTAACCTGT
>F-LsclpC_I226-1
TGTGGATGTTGATTCTGATGGAAACGTCACGGTGCTCAACGGTGGAGCTGCTCCGGAGTCTTTGGCGGATGCTATTCCTGTGTAACCTGT
>F-LsclpC_I31-1
TGTGGATGTTGATTCTGATGGAAACGTCACGGTGCTCAACGGTGGAGCTGCTCCGGAGTCTTTGGCGGATGCTATTCCTGTGTAACCTGT
>F-LsclpC_J170-211
TGTGGATGTTGATTCTGATGGAAACGTCACGGTGCTCAACGGTGGAGCTGCTCCGGAGTCTTTGGCGGATGCTATTCCTGTGTAACCTGT
>F-LsclpC_J7R6-1221
TGTGGATGTTGATTCTGATGGAAACGTCACGGTGCTCAACGGTGGAGCTGCTCCGGAGTCTTTGGCGGATGCTATTCCTGTGTAACCTGT
>F-LsclpC_JH-1
TGTGGATGTTGATTCTGATGGAAACGTCACGGTGCTCAACGGTGGAGCTGCTCCGGAGTCTTTGGCGGATGCTATTCCTGTGTAACCTGT
>F-LsclpC_P01
TGTGGATGTTGATTCTGATGGAAACGTCACGGTGCTCAACGGTGGAGCTGCTCCGGAGTCTTTGGCGGATGCTATTCCTGTGTAACCTGT
>F-LsclpC_P02
TGTGGATGTTGATTCTGATGGAAACGTCACGGTGCTCAACGGTGGAGCTGCTCCGGAGTCTTTGGCGGATGCTATTCCTGTGTAACCTGT
>F-LsclpC_P03
TGTGGATGTTGATTCTGATGGAAACGTCACGGTGCTCAACGGTGGAGCTGCTCCGGAGTCTTTGGCGGATGCTATTCCTGTGTAACCTGT
>F-LsclpC_P04
TGTGGATGTTGATTCTGATGGAAACGTCACGGTGCTCAACGGTGGAGCTGCTCCGGAGTCTTTGGCGGATGCTATTCCTGTGTAACCTGT
>F-LsclpC_P07
TGTGGATGTTGATTCTGATGGAAACGTCACGGTGCTCAACGGTGGAGCTGCTCCGGAGTCTTTGGCGGATGCTATTCCTGTGTAACCTGT
>F-LsclpC_P08
TGTGGATGTTGATTCTGATGGAAACGTCACGGTGCTCAACGGTGGAGCTGCTCCGGAGTCTTTGGCGGATGCTATTCCTGTGTAACCTGT
>F-LsclpC_P10
TGTGGATGTTGATTCTGATGGAAACGTCACGGTGCTCAACGGTGGAGCTGCTCCGGAGTCTTTGGCGGATGCTATTCCTGTGTAACCTGT
>F-LsclpC_P11
TGTGGATGTTGATTCTGATGGAAACGTCACGGTGCTCAACGGTGGAGCTGCTCCGGAGTCTTTGGCGGATGCTATTCCTGTGTAACCTGT
>F-LsclpC_P12
TGTGGATGTTGATTCTGATGGAAACGTCACGGTGCTCAACGGTGGAGCTGCTCCGGAGTCTTTGGCGGATGCTATTCCTGTGTAACCTGT
>F-LsclpC_P13
TGTGGATGTTGATTCTGATGGAAACGTCACGGTGCTCAACGGTGGAGCTGCTCCGGAGTCTTTGGCGGATGCTATTCCTGTGTAACCTGT
>F-LsclpC_P14
TGTGGATGTTGATTCTGATGGAAACGTCACGGTGCTCAACGGTGGAGCTGCTCCGGAGTCTTTGGCGGATGCTATTCCTGTGTAACCTGT
>F-LsclpC_P15
TGTGGATGTTGATTCTGATGGAAACGTCACGGTGCTCAACGGTGGAGCTGCTCCGGAGTCTTTGGCGGATGCTATTCCTGTGTAACCTGT
>F-LsclpC_P18
TGTGGATGTTGATTCTGATGGAAACGTCACGGTGCTCAACGGTGGAGCTGCTCCGGAGTCTTTGGCGGATGCTATTCCTGTGTAACCTGT
>F-LsclpC_P24
TGTGGATGTTGATTCTGATGGAAACGTCACGGTGCTCAACGGTGGAGCTGCTCCGGAGTCTTTGGCGGATGCTATTCCTGTGTAACCTGT
>F-LsclpC_P25
TGTGGATGTTGATTCTGATGGAAACGTCACGGTGCTCAACGGTGGAGCTGCTCCGGAGTCTTTGGCGGATGCTATTCCTGTGTAACCTGT
>F-LsclpC_P27
TGTGGATGTTGATTCTGATGGAAACGTCACGGTGCTCAACGGTGGAGCTGCTCCGGAGTCTTTGGCGGATGCTATTCCTGTGTAACCTGT
>F-LsclpC_P29
TGTGGATGTTGATTCTGATGGAAACGTCACGGTGCTCAACGGTGGAGCTGCTCCGGAGTCTTTGGCGGATGCTATTCCTGTGTAACCTGT
>F-LsclpC_P30
TGTGGATGTTGATTCTGATGGAAACGTCACGGTGCTCAACGGTGGAGCTGCTCCGGAGTCTTTGGCGGATGCTATTCCTGTGTAACCTGT
>F-LsclpC_PS122-1
TGTGGATGTTGATTCTGATGGAAACGTCACGGTGCTCAACGGTGGAGCTGCTCCGGAGTCTTTGGCGGATGCTATTCCTGTGTAACCTGT
>F-LsclpC_PS1561-2
TGTGGATGTTGATTCTGATGGAAACGTCACGGTGCTCAACGGTGGAGCTGCTCCGGAGTCTTTGGCGGATGCTATTCCTGTGTAACCTGT
>F-LsclpC_PS163-1
TGTGGATGTTGATTCTGATGGAAACGTCACGGTGCTCAACGGTGGAGCTGCTCCGGAGTCTTTGGCGGATGCTATTCCTGTGTAACCTGT
>F-LsclpC_PS87-2
TGTGGATGTTGATTCTGATGGAAACGTCACGGTGCTCAACGGTGGAGCTGCTCCGGAGTCTTTGGCGGATGCTATTCCTGTGTAACCTGT
>F-LsclpC_changhu-21
TGTGGATGTTGATTCTGATGGAAACGTCACGGTGCTCAACGGTGGAGCTGCTCCGGAGTCTTTGGCGGATGCTATTCCTGTGTAACCTGT
>F-LsclpC_hanqing-212
TGTGGATGTTGATTCTGATGGAAACGTCACGGTGCTCAACGGTGGAGCTGCTCCGGAGTCTTTGGCGGATGCTATTCCTGTGTAACCTGT
>F-LsclpC_jiushanyuanpu-1
TGTGGATGTTGATTCTGATGGAAACGTCACGGTGCTCAACGGTGGAGCTGCTCCGGAGTCTTTGGCGGATGCTATTCCTGTGTAACCTGT
>F-LsclpC_nanxiu-11
TGTGGATGTTGATTCTGATGGAAACGTCACGGTGCTCAACGGTGGAGCTGCTCCGGAGTCTTTGGCGGATGCTATTCCTGTGTAACCTGT
>F-LsclpC_qingpiyuanpu
TGTGGATGTTGATTCTGATGGAAACGTCACGGTGCTCAACGGTGGAGCTGCTCCGGAGTCTTTGGCGGATGCTATTCCTGTGTAACCTGT
>F-LsclpC_qingxiang-111
TGTGGATGTTGATTCTGATGGAAACGTCACGGTGCTCAACGGTGGAGCTGCTCCGGAGTCTTTGGCGGATGCTATTCCTGTGTAACCTGT
>F-LsclpC_qingzhan
TGTGGATGTTGATTCTGATGGAAACGTCACGGTGCTCAACGGTGGAGCTGCTCCGGAGTCTTTGGCGGATGCTATTCCTGTGTAACCTGT
>F-LsclpC_shaoxing-211
TGTGGATGTTGATTCTGATGGAAACGTCACGGTGCTCAACGGTGGAGCTGCTCCGGAGTCTTTGGCGGATGCTATTCCTGTGTAACCTGT
>F-LsclpC_yuanhu1hao-1
TGTGGATGTTGATTCTGATGGAAACGTCACGGTGCTCAACGGTGGAGCTGCTCCGGAGTCTTTGGCGGATGCTATTCCTGTGTAACCTGT
>F-LsclpC_yuanpu-2
TGTGGATGTTGATTCTGATGGAAACGTCACGGTGCTCAACGGTGGAGCTGCTCCGGAGTCTTTGGCGGATGCTATTCCTGTGTAACCTGT
