# Supplementary material for: Genome-wide identification of new reference genes for RT-qPCR normalization in CGMMV-infected Lagenaria siceraria
Source: PeerJ. 2018 Oct 12;6:e5642. doi: 10.7717/peerj.5642 (PMC6188008; doi:10.7717/peerj.5642)
Supplement: Supplemental Information S1 [file peerj-06-5642-s015.zip › Detection result of leaf and fruit variation in bottle gourd/UNSNP/L-LsARL.txt.fa]

>L-LsARL_CHR
GCTGGTCGAAAGTTGACTCCTCGACTTTGCAGATTTCAAATTGTAATCAGAATGTCTTGTTTTCCTTATCAAACTTGAAATTATCAGGTGCCTACTCTTTGGCCTTGAC
>L-LsARL_POS
GCTGGTCGAAAGTTGACTCCTCGACTTTGCAGATTTCAAATTGTAATCAGAATGTCTTGTTTTCCTTATCAAACTTGAAATTATCAGGTGCCTACTCTTTGGCCTTGAC
>L-LsARL_Ref
GCTGGTCGAAAGTTGACTCCTCGACTTTGCAGATTTCAAATTGTAATCAGAATGTCTTGTTTTCCTTATCAAACTTGAAATTATCAGGTGCCTACTCTTTGGCCTTGAC
>L-LsARL_ALT
GCTGGTCGAAAGTTGACTCCTCGACTTTGCAGATTTCAAATTGTAATCAGAATGTCTTGTTTTCCTTATCAAACTTGAAATTATCAGGTGCCTACTCTTTGGCCTTGAC
>L-LsARL_08LS-121
GCTGGTCGAAAGTTGACTCCTCGACTTTGCAGATTTCAAATTGTAATCAGAATGTCTTGTTTTCCTTATCAAACTTGAAATTATCAGGTGCCTACTCTTTGGCCTTGAC
>L-LsARL_13A-18
GCTGGTCGAAAGTTGACTCCTCGACTTTGCAGATTTCAAATTGTAATCAGAATGTCTTGTTTTCCTTATCAAACTTGAAATTATCAGGTGCCTACTCTTTGGCCTTGAC
>L-LsARL_13A-20
GCTGGTCGAAAGTTGACTCCTCGACTTTGCAGATTTCAAATTGTAATCAGAATGTCTTGTTTTCCTTATCAAACTTGAAATTATCAGGTGCCTACTCTTTGGCCTTGAC
>L-LsARL_13A-22
GCTGGTCGAAAGTTGACTCCTCGACTTTGCAGATTTCAAATTGTAATCAGAATGTCTTGTTTTCCTTATCAAACTTGAAATTATCAGGTGCCTACTCTTTGGCCTTGAC
>L-LsARL_13A-30
GCTGGTCGAAAGTTGACTCCTCGACTTTGCAGATTTCAAATTGTAATCAGAATGTCTTGTTTTCCTTATCAAACTTGAAATTATCAGGTGCCTACTCTTTGGCCTTGAC
>L-LsARL_13A-34
GCTGGTCGAAAGTTGACTCCTCGACTTTGCAGATTTCAAATTGTAATCAGAATGTCTTGTTTTCCTTATCAAACTTGAAATTATCAGGTGCCTACTCTTTGGCCTTGAC
>L-LsARL_13A-36
GCTGGTCGAAAGTTGACTCCTCGACTTTGCAGATTTCAAATTGTAATCAGAATGTCTTGTTTTCCTTATCAAACTTGAAATTATCAGGTGCCTACTCTTTGGCCTTGAC
>L-LsARL_BYP
GCTGGTCGAAAGTTGACTCCTCGACTTTGCAGATTTCAAATTGTAATCAGAATGTCTTGTTTTCCTTATCAAACTTGAAATTATCAGGTGCCTACTCTTTGGCCTTGAC
>L-LsARL_G17-1
GCTGGTCGAAAGTTGACTCCTCGACTTTGCAGATTTCAAATTGTAATCAGAATGTCTTGTTTTCCTTATCAAACTTGAAATTATCAGGTGCCTACTCTTTGGCCTTGAC
>L-LsARL_G3-11
GCTGGTCGAAAGTTGACTCCTCGACTTTGCAGATTTCAAATTGTAATCAGAATGTCTTGTTTTCCTTATCAAACTTGAAATTATCAGGTGCCTACTCTTTGGCCTTGAC
>L-LsARL_G32-22
GCTGGTCGAAAGTTGACTCCTCGACTTTGCAGATTTCAAATTGTAATCAGAATGTCTTGTTTTCCTTATCAAACTTGAAATTATCAGGTGCCTACTCTTTGGCCTTGAC
>L-LsARL_G8-212
GCTGGTCGAAAGTTGACTCCTCGACTTTGCAGATTTCAAATTGTAATCAGAATGTCTTGTTTTCCTTATCAAACTTGAAATTATCAGGTGCCTACTCTTTGGCCTTGAC
>L-LsARL_I103-1
GCTGGTCGAAAGTTGACTCCTCGACTTTGCAGATTTCAAATTGTAATCAGAATGTCTTGTTTTCCTTATCAAACTTGAAATTATCAGGTGCCTACTCTTTGGCCTTGAC
>L-LsARL_I226-1
GCTGGTCGAAAGTTGACTCCTCGACTTTGCAGATTTCAAATTGTAATCAGAATGTCTTGTTTTCCTTATCAAACTTGAAATTATCAGGTGCCTACTCTTTGGCCTTGAC
>L-LsARL_I31-1
GCTGGTCGAAAGTTGACTCCTCGACTTTGCAGATTTCAAATTGTAATCAGAATGTCTTGTTTTCCTTATCAAACTTGAAATTATCAGGTGCCTACTCTTTGGCCTTGAC
>L-LsARL_J170-211
GCTGGTCGAAAGTTGACTCCTCGACTTTGCAGATTTCAAATTGTAATCAGAATGTCTTGTTTTCCTTATCAAACTTGAAATTATCAGGTGCCTACTCTTTGGCCTTGAC
>L-LsARL_J7R6-1221
GCTGGTCGAAAGTTGACTCCTCGACTTTGCAGATTTCAAATTGTAATCAGAATGTCTTGTTTTCCTTATCAAACTTGAAATTATCAGGTGCCTACTCTTTGGCCTTGAC
>L-LsARL_JH-1
GCTGGTCGAAAGTTGACTCCTCGACTTTGCAGATTTCAAATTGTAATCAGAATGTCTTGTTTTCCTTATCAAACTTGAAATTATCAGGTGCCTACTCTTTGGCCTTGAC
>L-LsARL_P01
GCTGGTCGAAAGTTGACTCCTCGACTTTGCAGATTTCAAATTGTAATCAGAATGTCTTGTTTTCCTTATCAAACTTGAAATTATCAGGTGCCTACTCTTTGGCCTTGAC
>L-LsARL_P02
GCTGGTCGAAAGTTGACTCCTCGACTTTGCAGATTTCAAATTGTAATCAGAATGTCTTGTTTTCCTTATCAAACTTGAAATTATCAGGTGCCTACTCTTTGGCCTTGAC
>L-LsARL_P03
GCTGGTCGAAAGTTGACTCCTCGACTTTGCAGATTTCAAATTGTAATCAGAATGTCTTGTTTTCCTTATCAAACTTGAAATTATCAGGTGCCTACTCTTTGGCCTTGAC
>L-LsARL_P04
GCTGGTCGAAAGTTGACTCCTCGACTTTGCAGATTTCAAATTGTAATCAGAATGTCTTGTTTTCCTTATCAAACTTGAAATTATCAGGTGCCTACTCTTTGGCCTTGAC
>L-LsARL_P07
GCTGGTCGAAAGTTGACTCCTCGACTTTGCAGATTTCAAATTGTAATCAGAATGTCTTGTTTTCCTTATCAAACTTGAAATTATCAGGTGCCTACTCTTTGGCCTTGAC
>L-LsARL_P08
GCTGGTCGAAAGTTGACTCCTCGACTTTGCAGATTTCAAATTGTAATCAGAATGTCTTGTTTTCCTTATCAAACTTGAAATTATCAGGTGCCTACTCTTTGGCCTTGAC
>L-LsARL_P10
GCTGGTCGAAAGTTGACTCCTCGACTTTGCAGATTTCAAATTGTAATCAGAATGTCTTGTTTTCCTTATCAAACTTGAAATTATCAGGTGCCTACTCTTTGGCCTTGAC
>L-LsARL_P11
GCTGGTCGAAAGTTGACTCCTCGACTTTGCAGATTTCAAATTGTAATCAGAATGTCTTGTTTTCCTTATCAAACTTGAAATTATCAGGTGCCTACTCTTTGGCCTTGAC
>L-LsARL_P12
GCTGGTCGAAAGTTGACTCCTCGACTTTGCAGATTTCAAATTGTAATCAGAATGTCTTGTTTTCCTTATCAAACTTGAAATTATCAGGTGCCTACTCTTTGGCCTTGAC
>L-LsARL_P13
GCTGGTCGAAAGTTGACTCCTCGACTTTGCAGATTTCAAATTGTAATCAGAATGTCTTGTTTTCCTTATCAAACTTGAAATTATCAGGTGCCTACTCTTTGGCCTTGAC
>L-LsARL_P14
GCTGGTCGAAAGTTGACTCCTCGACTTTGCAGATTTCAAATTGTAATCAGAATGTCTTGTTTTCCTTATCAAACTTGAAATTATCAGGTGCCTACTCTTTGGCCTTGAC
>L-LsARL_P15
GCTGGTCGAAAGTTGACTCCTCGACTTTGCAGATTTCAAATTGTAATCAGAATGTCTTGTTTTCCTTATCAAACTTGAAATTATCAGGTGCCTACTCTTTGGCCTTGAC
>L-LsARL_P18
GCTGGTCGAAAGTTGACTCCTCGACTTTGCAGATTTCAAATTGTAATCAGAATGTCTTGTTTTCCTTATCAAACTTGAAATTATCAGGTGCCTACTCTTTGGCCTTGAC
>L-LsARL_P24
GCTGGTCGAAAGTTGACTCCTCGACTTTGCAGATTTCAAATTGTAATCAGAATGTCTTGTTTTCCTTATCAAACTTGAAATTATCAGGTGCCTACTCTTTGGCCTTGAC
>L-LsARL_P25
GCTGGTCGAAAGTTGACTCCTCGACTTTGCAGATTTCAAATTGTAATCAGAATGTCTTGTTTTCCTTATCAAACTTGAAATTATCAGGTGCCTACTCTTTGGCCTTGAC
>L-LsARL_P27
GCTGGTCGAAAGTTGACTCCTCGACTTTGCAGATTTCAAATTGTAATCAGAATGTCTTGTTTTCCTTATCAAACTTGAAATTATCAGGTGCCTACTCTTTGGCCTTGAC
>L-LsARL_P29
GCTGGTCGAAAGTTGACTCCTCGACTTTGCAGATTTCAAATTGTAATCAGAATGTCTTGTTTTCCTTATCAAACTTGAAATTATCAGGTGCCTACTCTTTGGCCTTGAC
>L-LsARL_P30
GCTGGTCGAAAGTTGACTCCTCGACTTTGCAGATTTCAAATTGTAATCAGAATGTCTTGTTTTCCTTATCAAACTTGAAATTATCAGGTGCCTACTCTTTGGCCTTGAC
>L-LsARL_PS122-1
GCTGGTCGAAAGTTGACTCCTCGACTTTGCAGATTTCAAATTGTAATCAGAATGTCTTGTTTTCCTTATCAAACTTGAAATTATCAGGTGCCTACTCTTTGGCCTTGAC
>L-LsARL_PS1561-2
GCTGGTCGAAAGTTGACTCCTCGACTTTGCAGATTTCAAATTGTAATCAGAATGTCTTGTTTTCCTTATCAAACTTGAAATTATCAGGTGCCTACTCTTTGGCCTTGAC
>L-LsARL_PS163-1
GCTGGTCGAAAGTTGACTCCTCGACTTTGCAGATTTCAAATTGTAATCAGAATGTCTTGTTTTCCTTATCAAACTTGAAATTATCAGGTGCCTACTCTTTGGCCTTGAC
>L-LsARL_PS87-2
GCTGGTCGAAAGTTGACTCCTCGACTTTGCAGATTTCAAATTGTAATCAGAATGTCTTGTTTTCCTTATCAAACTTGAAATTATCAGGTGCCTACTCTTTGGCCTTGAC
>L-LsARL_changhu-21
GCTGGTCGAAAGTTGACTCCTCGACTTTGCAGATTTCAAATTGTAATCAGAATGTCTTGTTTTCCTTATCAAACTTGAAATTATCAGGTGCCTACTCTTTGGCCTTGAC
>L-LsARL_hanqing-212
GCTGGTCGAAAGTTGACTCCTCGACTTTGCAGATTTCAAATTGTAATCAGAATGTCTTGTTTTCCTTATCAAACTTGAAATTATCAGGTGCCTACTCTTTGGCCTTGAC
>L-LsARL_jiushanyuanpu-1
GCTGGTCGAAAGTTGACTCCTCGACTTTGCAGATTTCAAATTGTAATCAGAATGTCTTGTTTTCCTTATCAAACTTGAAATTATCAGGTGCCTACTCTTTGGCCTTGAC
>L-LsARL_nanxiu-11
GCTGGTCGAAAGTTGACTCCTCGACTTTGCAGATTTCAAATTGTAATCAGAATGTCTTGTTTTCCTTATCAAACTTGAAATTATCAGGTGCCTACTCTTTGGCCTTGAC
>L-LsARL_qingpiyuanpu
GCTGGTCGAAAGTTGACTCCTCGACTTTGCAGATTTCAAATTGTAATCAGAATGTCTTGTTTTCCTTATCAAACTTGAAATTATCAGGTGCCTACTCTTTGGCCTTGAC
>L-LsARL_qingxiang-111
GCTGGTCGAAAGTTGACTCCTCGACTTTGCAGATTTCAAATTGTAATCAGAATGTCTTGTTTTCCTTATCAAACTTGAAATTATCAGGTGCCTACTCTTTGGCCTTGAC
>L-LsARL_qingzhan
GCTGGTCGAAAGTTGACTCCTCGACTTTGCAGATTTCAAATTGTAATCAGAATGTCTTGTTTTCCTTATCAAACTTGAAATTATCAGGTGCCTACTCTTTGGCCTTGAC
>L-LsARL_shaoxing-211
GCTGGTCGAAAGTTGACTCCTCGACTTTGCAGATTTCAAATTGTAATCAGAATGTCTTGTTTTCCTTATCAAACTTGAAATTATCAGGTGCCTACTCTTTGGCCTTGAC
>L-LsARL_yuanhu1hao-1
GCTGGTCGAAAGTTGACTCCTCGACTTTGCAGATTTCAAATTGTAATCAGAATGTCTTGTTTTCCTTATCAAACTTGAAATTATCAGGTGCCTACTCTTTGGCCTTGAC
>L-LsARL_yuanpu-2
GCTGGTCGAAAGTTGACTCCTCGACTTTGCAGATTTCAAATTGTAATCAGAATGTCTTGTTTTCCTTATCAAACTTGAAATTATCAGGTGCCTACTCTTTGGCCTTGAC
