# Supplementary material for: Genome-wide identification of new reference genes for RT-qPCR normalization in CGMMV-infected Lagenaria siceraria
Source: PeerJ. 2018 Oct 12;6:e5642. doi: 10.7717/peerj.5642 (PMC6188008; doi:10.7717/peerj.5642)
Supplement: Supplemental Information S1 [file peerj-06-5642-s015.zip › Detection result of leaf and fruit variation in bottle gourd/UNSNP/L-LsCNX.txt.fa]

>L-LsCNX_CHR
TCGCTCTCTCATCCCAATCCTCAGGTTTCTTGTCGTCTGGATCGGCAATGGTCTTGGCAGGAATTAGAGGAGGCTCAAAATCATCCTCAGAAAGAAAATTGGCCTTCTTCTTCTCACTCCCATCAATGAGAATGCGCAC
>L-LsCNX_POS
TCGCTCTCTCATCCCAATCCTCAGGTTTCTTGTCGTCTGGATCGGCAATGGTCTTGGCAGGAATTAGAGGAGGCTCAAAATCATCCTCAGAAAGAAAATTGGCCTTCTTCTTCTCACTCCCATCAATGAGAATGCGCAC
>L-LsCNX_Ref
TCGCTCTCTCATCCCAATCCTCAGGTTTCTTGTCGTCTGGATCGGCAATGGTCTTGGCAGGAATTAGAGGAGGCTCAAAATCATCCTCAGAAAGAAAATTGGCCTTCTTCTTCTCACTCCCATCAATGAGAATGCGCAC
>L-LsCNX_ALT
TCGCTCTCTCATCCCAATCCTCAGGTTTCTTGTCGTCTGGATCGGCAATGGTCTTGGCAGGAATTAGAGGAGGCTCAAAATCATCCTCAGAAAGAAAATTGGCCTTCTTCTTCTCACTCCCATCAATGAGAATGCGCAC
>L-LsCNX_08LS-121
TCGCTCTCTCATCCCAATCCTCAGGTTTCTTGTCGTCTGGATCGGCAATGGTCTTGGCAGGAATTAGAGGAGGCTCAAAATCATCCTCAGAAAGAAAATTGGCCTTCTTCTTCTCACTCCCATCAATGAGAATGCGCAC
>L-LsCNX_13A-18
TCGCTCTCTCATCCCAATCCTCAGGTTTCTTGTCGTCTGGATCGGCAATGGTCTTGGCAGGAATTAGAGGAGGCTCAAAATCATCCTCAGAAAGAAAATTGGCCTTCTTCTTCTCACTCCCATCAATGAGAATGCGCAC
>L-LsCNX_13A-20
TCGCTCTCTCATCCCAATCCTCAGGTTTCTTGTCGTCTGGATCGGCAATGGTCTTGGCAGGAATTAGAGGAGGCTCAAAATCATCCTCAGAAAGAAAATTGGCCTTCTTCTTCTCACTCCCATCAATGAGAATGCGCAC
>L-LsCNX_13A-22
TCGCTCTCTCATCCCAATCCTCAGGTTTCTTGTCGTCTGGATCGGCAATGGTCTTGGCAGGAATTAGAGGAGGCTCAAAATCATCCTCAGAAAGAAAATTGGCCTTCTTCTTCTCACTCCCATCAATGAGAATGCGCAC
>L-LsCNX_13A-30
TCGCTCTCTCATCCCAATCCTCAGGTTTCTTGTCGTCTGGATCGGCAATGGTCTTGGCAGGAATTAGAGGAGGCTCAAAATCATCCTCAGAAAGAAAATTGGCCTTCTTCTTCTCACTCCCATCAATGAGAATGCGCAC
>L-LsCNX_13A-34
TCGCTCTCTCATCCCAATCCTCAGGTTTCTTGTCGTCTGGATCGGCAATGGTCTTGGCAGGAATTAGAGGAGGCTCAAAATCATCCTCAGAAAGAAAATTGGCCTTCTTCTTCTCACTCCCATCAATGAGAATGCGCAC
>L-LsCNX_13A-36
TCGCTCTCTCATCCCAATCCTCAGGTTTCTTGTCGTCTGGATCGGCAATGGTCTTGGCAGGAATTAGAGGAGGCTCAAAATCATCCTCAGAAAGAAAATTGGCCTTCTTCTTCTCACTCCCATCAATGAGAATGCGCAC
>L-LsCNX_BYP
TCGCTCTCTCATCCCAATCCTCAGGTTTCTTGTCGTCTGGATCGGCAATGGTCTTGGCAGGAATTAGAGGAGGCTCAAAATCATCCTCAGAAAGAAAATTGGCCTTCTTCTTCTCACTCCCATCAATGAGAATGCGCAC
>L-LsCNX_G17-1
TCGCTCTCTCATCCCAATCCTCAGGTTTCTTGTCGTCTGGATCGGCAATGGTCTTGGCAGGAATTAGAGGAGGCTCAAAATCATCCTCAGAAAGAAAATTGGCCTTCTTCTTCTCACTCCCATCAATGAGAATGCGCAC
>L-LsCNX_G3-11
TCGCTCTCTCATCCCAATCCTCAGGTTTCTTGTCGTCTGGATCGGCAATGGTCTTGGCAGGAATTAGAGGAGGCTCAAAATCATCCTCAGAAAGAAAATTGGCCTTCTTCTTCTCACTCCCATCAATGAGAATGCGCAC
>L-LsCNX_G32-22
TCGCTCTCTCATCCCAATCCTCAGGTTTCTTGTCGTCTGGATCGGCAATGGTCTTGGCAGGAATTAGAGGAGGCTCAAAATCATCCTCAGAAAGAAAATTGGCCTTCTTCTTCTCACTCCCATCAATGAGAATGCGCAC
>L-LsCNX_G8-212
TCGCTCTCTCATCCCAATCCTCAGGTTTCTTGTCGTCTGGATCGGCAATGGTCTTGGCAGGAATTAGAGGAGGCTCAAAATCATCCTCAGAAAGAAAATTGGCCTTCTTCTTCTCACTCCCATCAATGAGAATGCGCAC
>L-LsCNX_I103-1
TCGCTCTCTCATCCCAATCCTCAGGTTTCTTGTCGTCTGGATCGGCAATGGTCTTGGCAGGAATTAGAGGAGGCTCAAAATCATCCTCAGAAAGAAAATTGGCCTTCTTCTTCTCACTCCCATCAATGAGAATGCGCAC
>L-LsCNX_I226-1
TCGCTCTCTCATCCCAATCCTCAGGTTTCTTGTCGTCTGGATCGGCAATGGTCTTGGCAGGAATTAGAGGAGGCTCAAAATCATCCTCAGAAAGAAAATTGGCCTTCTTCTTCTCACTCCCATCAATGAGAATGCGCAC
>L-LsCNX_I31-1
TCGCTCTCTCATCCCAATCCTCAGGTTTCTTGTCGTCTGGATCGGCAATGGTCTTGGCAGGAATTAGAGGAGGCTCAAAATCATCCTCAGAAAGAAAATTGGCCTTCTTCTTCTCACTCCCATCAATGAGAATGCGCAC
>L-LsCNX_J170-211
TCGCTCTCTCATCCCAATCCTCAGGTTTCTTGTCGTCTGGATCGGCAATGGTCTTGGCAGGAATTAGAGGAGGCTCAAAATCATCCTCAGAAAGAAAATTGGCCTTCTTCTTCTCACTCCCATCAATGAGAATGCGCAC
>L-LsCNX_J7R6-1221
TCGCTCTCTCATCCCAATCCTCAGGTTTCTTGTCGTCTGGATCGGCAATGGTCTTGGCAGGAATTAGAGGAGGCTCAAAATCATCCTCAGAAAGAAAATTGGCCTTCTTCTTCTCACTCCCATCAATGAGAATGCGCAC
>L-LsCNX_JH-1
TCGCTCTCTCATCCCAATCCTCAGGTTTCTTGTCGTCTGGATCGGCAATGGTCTTGGCAGGAATTAGAGGAGGCTCAAAATCATCCTCAGAAAGAAAATTGGCCTTCTTCTTCTCACTCCCATCAATGAGAATGCGCAC
>L-LsCNX_P01
TCGCTCTCTCATCCCAATCCTCAGGTTTCTTGTCGTCTGGATCGGCAATGGTCTTGGCAGGAATTAGAGGAGGCTCAAAATCATCCTCAGAAAGAAAATTGGCCTTCTTCTTCTCACTCCCATCAATGAGAATGCGCAC
>L-LsCNX_P02
TCGCTCTCTCATCCCAATCCTCAGGTTTCTTGTCGTCTGGATCGGCAATGGTCTTGGCAGGAATTAGAGGAGGCTCAAAATCATCCTCAGAAAGAAAATTGGCCTTCTTCTTCTCACTCCCATCAATGAGAATGCGCAC
>L-LsCNX_P03
TCGCTCTCTCATCCCAATCCTCAGGTTTCTTGTCGTCTGGATCGGCAATGGTCTTGGCAGGAATTAGAGGAGGCTCAAAATCATCCTCAGAAAGAAAATTGGCCTTCTTCTTCTCACTCCCATCAATGAGAATGCGCAC
>L-LsCNX_P04
TCGCTCTCTCATCCCAATCCTCAGGTTTCTTGTCGTCTGGATCGGCAATGGTCTTGGCAGGAATTAGAGGAGGCTCAAAATCATCCTCAGAAAGAAAATTGGCCTTCTTCTTCTCACTCCCATCAATGAGAATGCGCAC
>L-LsCNX_P07
TCGCTCTCTCATCCCAATCCTCAGGTTTCTTGTCGTCTGGATCGGCAATGGTCTTGGCAGGAATTAGAGGAGGCTCAAAATCATCCTCAGAAAGAAAATTGGCCTTCTTCTTCTCACTCCCATCAATGAGAATGCGCAC
>L-LsCNX_P08
TCGCTCTCTCATCCCAATCCTCAGGTTTCTTGTCGTCTGGATCGGCAATGGTCTTGGCAGGAATTAGAGGAGGCTCAAAATCATCCTCAGAAAGAAAATTGGCCTTCTTCTTCTCACTCCCATCAATGAGAATGCGCAC
>L-LsCNX_P10
TCGCTCTCTCATCCCAATCCTCAGGTTTCTTGTCGTCTGGATCGGCAATGGTCTTGGCAGGAATTAGAGGAGGCTCAAAATCATCCTCAGAAAGAAAATTGGCCTTCTTCTTCTCACTCCCATCAATGAGAATGCGCAC
>L-LsCNX_P11
TCGCTCTCTCATCCCAATCCTCAGGTTTCTTGTCGTCTGGATCGGCAATGGTCTTGGCAGGAATTAGAGGAGGCTCAAAATCATCCTCAGAAAGAAAATTGGCCTTCTTCTTCTCACTCCCATCAATGAGAATGCGCAC
>L-LsCNX_P12
TCGCTCTCTCATCCCAATCCTCAGGTTTCTTGTCGTCTGGATCGGCAATGGTCTTGGCAGGAATTAGAGGAGGCTCAAAATCATCCTCAGAAAGAAAATTGGCCTTCTTCTTCTCACTCCCATCAATGAGAATGCGCAC
>L-LsCNX_P13
TCGCTCTCTCATCCCAATCCTCAGGTTTCTTGTCGTCTGGATCGGCAATGGTCTTGGCAGGAATTAGAGGAGGCTCAAAATCATCCTCAGAAAGAAAATTGGCCTTCTTCTTCTCACTCCCATCAATGAGAATGCGCAC
>L-LsCNX_P14
TCGCTCTCTCATCCCAATCCTCAGGTTTCTTGTCGTCTGGATCGGCAATGGTCTTGGCAGGAATTAGAGGAGGCTCAAAATCATCCTCAGAAAGAAAATTGGCCTTCTTCTTCTCACTCCCATCAATGAGAATGCGCAC
>L-LsCNX_P15
TCGCTCTCTCATCCCAATCCTCAGGTTTCTTGTCGTCTGGATCGGCAATGGTCTTGGCAGGAATTAGAGGAGGCTCAAAATCATCCTCAGAAAGAAAATTGGCCTTCTTCTTCTCACTCCCATCAATGAGAATGCGCAC
>L-LsCNX_P18
TCGCTCTCTCATCCCAATCCTCAGGTTTCTTGTCGTCTGGATCGGCAATGGTCTTGGCAGGAATTAGAGGAGGCTCAAAATCATCCTCAGAAAGAAAATTGGCCTTCTTCTTCTCACTCCCATCAATGAGAATGCGCAC
>L-LsCNX_P24
TCGCTCTCTCATCCCAATCCTCAGGTTTCTTGTCGTCTGGATCGGCAATGGTCTTGGCAGGAATTAGAGGAGGCTCAAAATCATCCTCAGAAAGAAAATTGGCCTTCTTCTTCTCACTCCCATCAATGAGAATGCGCAC
>L-LsCNX_P25
TCGCTCTCTCATCCCAATCCTCAGGTTTCTTGTCGTCTGGATCGGCAATGGTCTTGGCAGGAATTAGAGGAGGCTCAAAATCATCCTCAGAAAGAAAATTGGCCTTCTTCTTCTCACTCCCATCAATGAGAATGCGCAC
>L-LsCNX_P27
TCGCTCTCTCATCCCAATCCTCAGGTTTCTTGTCGTCTGGATCGGCAATGGTCTTGGCAGGAATTAGAGGAGGCTCAAAATCATCCTCAGAAAGAAAATTGGCCTTCTTCTTCTCACTCCCATCAATGAGAATGCGCAC
>L-LsCNX_P29
TCGCTCTCTCATCCCAATCCTCAGGTTTCTTGTCGTCTGGATCGGCAATGGTCTTGGCAGGAATTAGAGGAGGCTCAAAATCATCCTCAGAAAGAAAATTGGCCTTCTTCTTCTCACTCCCATCAATGAGAATGCGCAC
>L-LsCNX_P30
TCGCTCTCTCATCCCAATCCTCAGGTTTCTTGTCGTCTGGATCGGCAATGGTCTTGGCAGGAATTAGAGGAGGCTCAAAATCATCCTCAGAAAGAAAATTGGCCTTCTTCTTCTCACTCCCATCAATGAGAATGCGCAC
>L-LsCNX_PS122-1
TCGCTCTCTCATCCCAATCCTCAGGTTTCTTGTCGTCTGGATCGGCAATGGTCTTGGCAGGAATTAGAGGAGGCTCAAAATCATCCTCAGAAAGAAAATTGGCCTTCTTCTTCTCACTCCCATCAATGAGAATGCGCAC
>L-LsCNX_PS1561-2
TCGCTCTCTCATCCCAATCCTCAGGTTTCTTGTCGTCTGGATCGGCAATGGTCTTGGCAGGAATTAGAGGAGGCTCAAAATCATCCTCAGAAAGAAAATTGGCCTTCTTCTTCTCACTCCCATCAATGAGAATGCGCAC
>L-LsCNX_PS163-1
TCGCTCTCTCATCCCAATCCTCAGGTTTCTTGTCGTCTGGATCGGCAATGGTCTTGGCAGGAATTAGAGGAGGCTCAAAATCATCCTCAGAAAGAAAATTGGCCTTCTTCTTCTCACTCCCATCAATGAGAATGCGCAC
>L-LsCNX_PS87-2
TCGCTCTCTCATCCCAATCCTCAGGTTTCTTGTCGTCTGGATCGGCAATGGTCTTGGCAGGAATTAGAGGAGGCTCAAAATCATCCTCAGAAAGAAAATTGGCCTTCTTCTTCTCACTCCCATCAATGAGAATGCGCAC
>L-LsCNX_changhu-21
TCGCTCTCTCATCCCAATCCTCAGGTTTCTTGTCGTCTGGATCGGCAATGGTCTTGGCAGGAATTAGAGGAGGCTCAAAATCATCCTCAGAAAGAAAATTGGCCTTCTTCTTCTCACTCCCATCAATGAGAATGCGCAC
>L-LsCNX_hanqing-212
TCGCTCTCTCATCCCAATCCTCAGGTTTCTTGTCGTCTGGATCGGCAATGGTCTTGGCAGGAATTAGAGGAGGCTCAAAATCATCCTCAGAAAGAAAATTGGCCTTCTTCTTCTCACTCCCATCAATGAGAATGCGCAC
>L-LsCNX_jiushanyuanpu-1
TCGCTCTCTCATCCCAATCCTCAGGTTTCTTGTCGTCTGGATCGGCAATGGTCTTGGCAGGAATTAGAGGAGGCTCAAAATCATCCTCAGAAAGAAAATTGGCCTTCTTCTTCTCACTCCCATCAATGAGAATGCGCAC
>L-LsCNX_nanxiu-11
TCGCTCTCTCATCCCAATCCTCAGGTTTCTTGTCGTCTGGATCGGCAATGGTCTTGGCAGGAATTAGAGGAGGCTCAAAATCATCCTCAGAAAGAAAATTGGCCTTCTTCTTCTCACTCCCATCAATGAGAATGCGCAC
>L-LsCNX_qingpiyuanpu
TCGCTCTCTCATCCCAATCCTCAGGTTTCTTGTCGTCTGGATCGGCAATGGTCTTGGCAGGAATTAGAGGAGGCTCAAAATCATCCTCAGAAAGAAAATTGGCCTTCTTCTTCTCACTCCCATCAATGAGAATGCGCAC
>L-LsCNX_qingxiang-111
TCGCTCTCTCATCCCAATCCTCAGGTTTCTTGTCGTCTGGATCGGCAATGGTCTTGGCAGGAATTAGAGGAGGCTCAAAATCATCCTCAGAAAGAAAATTGGCCTTCTTCTTCTCACTCCCATCAATGAGAATGCGCAC
>L-LsCNX_qingzhan
TCGCTCTCTCATCCCAATCCTCAGGTTTCTTGTCGTCTGGATCGGCAATGGTCTTGGCAGGAATTAGAGGAGGCTCAAAATCATCCTCAGAAAGAAAATTGGCCTTCTTCTTCTCACTCCCATCAATGAGAATGCGCAC
>L-LsCNX_shaoxing-211
TCGCTCTCTCATCCCAATCCTCAGGTTTCTTGTCGTCTGGATCGGCAATGGTCTTGGCAGGAATTAGAGGAGGCTCAAAATCATCCTCAGAAAGAAAATTGGCCTTCTTCTTCTCACTCCCATCAATGAGAATGCGCAC
>L-LsCNX_yuanhu1hao-1
TCGCTCTCTCATCCCAATCCTCAGGTTTCTTGTCGTCTGGATCGGCAATGGTCTTGGCAGGAATTAGAGGAGGCTCAAAATCATCCTCAGAAAGAAAATTGGCCTTCTTCTTCTCACTCCCATCAATGAGAATGCGCAC
>L-LsCNX_yuanpu-2
TCGCTCTCTCATCCCAATCCTCAGGTTTCTTGTCGTCTGGATCGGCAATGGTCTTGGCAGGAATTAGAGGAGGCTCAAAATCATCCTCAGAAAGAAAATTGGCCTTCTTCTTCTCACTCCCATCAATGAGAATGCGCAC
