# Supplementary material for: Genome-wide identification of new reference genes for RT-qPCR normalization in CGMMV-infected Lagenaria siceraria
Source: PeerJ. 2018 Oct 12;6:e5642. doi: 10.7717/peerj.5642 (PMC6188008; doi:10.7717/peerj.5642)
Supplement: Supplemental Information S1 [file peerj-06-5642-s015.zip › Detection result of leaf and fruit variation in bottle gourd/UNSNP/L-LsGAD.txt.fa]

>L-LsGAD_CHR
TGTCATAGGGCTTGCCTTCAGCCTTCCTTCTGTTCTGCCATTTTCTCTTGAAAGCCAAACCAGCCAACATTATGGCCTCTGACGATCCCACTGTTCCAACTCCCACTGCCGTCTCAGCATCACCCAATG
>L-LsGAD_POS
TGTCATAGGGCTTGCCTTCAGCCTTCCTTCTGTTCTGCCATTTTCTCTTGAAAGCCAAACCAGCCAACATTATGGCCTCTGACGATCCCACTGTTCCAACTCCCACTGCCGTCTCAGCATCACCCAATG
>L-LsGAD_Ref
TGTCATAGGGCTTGCCTTCAGCCTTCCTTCTGTTCTGCCATTTTCTCTTGAAAGCCAAACCAGCCAACATTATGGCCTCTGACGATCCCACTGTTCCAACTCCCACTGCCGTCTCAGCATCACCCAATG
>L-LsGAD_ALT
TGTCATAGGGCTTGCCTTCAGCCTTCCTTCTGTTCTGCCATTTTCTCTTGAAAGCCAAACCAGCCAACATTATGGCCTCTGACGATCCCACTGTTCCAACTCCCACTGCCGTCTCAGCATCACCCAATG
>L-LsGAD_08LS-121
TGTCATAGGGCTTGCCTTCAGCCTTCCTTCTGTTCTGCCATTTTCTCTTGAAAGCCAAACCAGCCAACATTATGGCCTCTGACGATCCCACTGTTCCAACTCCCACTGCCGTCTCAGCATCACCCAATG
>L-LsGAD_13A-18
TGTCATAGGGCTTGCCTTCAGCCTTCCTTCTGTTCTGCCATTTTCTCTTGAAAGCCAAACCAGCCAACATTATGGCCTCTGACGATCCCACTGTTCCAACTCCCACTGCCGTCTCAGCATCACCCAATG
>L-LsGAD_13A-20
TGTCATAGGGCTTGCCTTCAGCCTTCCTTCTGTTCTGCCATTTTCTCTTGAAAGCCAAACCAGCCAACATTATGGCCTCTGACGATCCCACTGTTCCAACTCCCACTGCCGTCTCAGCATCACCCAATG
>L-LsGAD_13A-22
TGTCATAGGGCTTGCCTTCAGCCTTCCTTCTGTTCTGCCATTTTCTCTTGAAAGCCAAACCAGCCAACATTATGGCCTCTGACGATCCCACTGTTCCAACTCCCACTGCCGTCTCAGCATCACCCAATG
>L-LsGAD_13A-30
TGTCATAGGGCTTGCCTTCAGCCTTCCTTCTGTTCTGCCATTTTCTCTTGAAAGCCAAACCAGCCAACATTATGGCCTCTGACGATCCCACTGTTCCAACTCCCACTGCCGTCTCAGCATCACCCAATG
>L-LsGAD_13A-34
TGTCATAGGGCTTGCCTTCAGCCTTCCTTCTGTTCTGCCATTTTCTCTTGAAAGCCAAACCAGCCAACATTATGGCCTCTGACGATCCCACTGTTCCAACTCCCACTGCCGTCTCAGCATCACCCAATG
>L-LsGAD_13A-36
TGTCATAGGGCTTGCCTTCAGCCTTCCTTCTGTTCTGCCATTTTCTCTTGAAAGCCAAACCAGCCAACATTATGGCCTCTGACGATCCCACTGTTCCAACTCCCACTGCCGTCTCAGCATCACCCAATG
>L-LsGAD_BYP
TGTCATAGGGCTTGCCTTCAGCCTTCCTTCTGTTCTGCCATTTTCTCTTGAAAGCCAAACCAGCCAACATTATGGCCTCTGACGATCCCACTGTTCCAACTCCCACTGCCGTCTCAGCATCACCCAATG
>L-LsGAD_G17-1
TGTCATAGGGCTTGCCTTCAGCCTTCCTTCTGTTCTGCCATTTTCTCTTGAAAGCCAAACCAGCCAACATTATGGCCTCTGACGATCCCACTGTTCCAACTCCCACTGCCGTCTCAGCATCACCCAATG
>L-LsGAD_G3-11
TGTCATAGGGCTTGCCTTCAGCCTTCCTTCTGTTCTGCCATTTTCTCTTGAAAGCCAAACCAGCCAACATTATGGCCTCTGACGATCCCACTGTTCCAACTCCCACTGCCGTCTCAGCATCACCCAATG
>L-LsGAD_G32-22
TGTCATAGGGCTTGCCTTCAGCCTTCCTTCTGTTCTGCCATTTTCTCTTGAAAGCCAAACCAGCCAACATTATGGCCTCTGACGATCCCACTGTTCCAACTCCCACTGCCGTCTCAGCATCACCCAATG
>L-LsGAD_G8-212
TGTCATAGGGCTTGCCTTCAGCCTTCCTTCTGTTCTGCCATTTTCTCTTGAAAGCCAAACCAGCCAACATTATGGCCTCTGACGATCCCACTGTTCCAACTCCCACTGCCGTCTCAGCATCACCCAATG
>L-LsGAD_I103-1
TGTCATAGGGCTTGCCTTCAGCCTTCCTTCTGTTCTGCCATTTTCTCTTGAAAGCCAAACCAGCCAACATTATGGCCTCTGACGATCCCACTGTTCCAACTCCCACTGCCGTCTCAGCATCACCCAATG
>L-LsGAD_I226-1
TGTCATAGGGCTTGCCTTCAGCCTTCCTTCTGTTCTGCCATTTTCTCTTGAAAGCCAAACCAGCCAACATTATGGCCTCTGACGATCCCACTGTTCCAACTCCCACTGCCGTCTCAGCATCACCCAATG
>L-LsGAD_I31-1
TGTCATAGGGCTTGCCTTCAGCCTTCCTTCTGTTCTGCCATTTTCTCTTGAAAGCCAAACCAGCCAACATTATGGCCTCTGACGATCCCACTGTTCCAACTCCCACTGCCGTCTCAGCATCACCCAATG
>L-LsGAD_J170-211
TGTCATAGGGCTTGCCTTCAGCCTTCCTTCTGTTCTGCCATTTTCTCTTGAAAGCCAAACCAGCCAACATTATGGCCTCTGACGATCCCACTGTTCCAACTCCCACTGCCGTCTCAGCATCACCCAATG
>L-LsGAD_J7R6-1221
TGTCATAGGGCTTGCCTTCAGCCTTCCTTCTGTTCTGCCATTTTCTCTTGAAAGCCAAACCAGCCAACATTATGGCCTCTGACGATCCCACTGTTCCAACTCCCACTGCCGTCTCAGCATCACCCAATG
>L-LsGAD_JH-1
TGTCATAGGGCTTGCCTTCAGCCTTCCTTCTGTTCTGCCATTTTCTCTTGAAAGCCAAACCAGCCAACATTATGGCCTCTGACGATCCCACTGTTCCAACTCCCACTGCCGTCTCAGCATCACCCAATG
>L-LsGAD_P01
TGTCATAGGGCTTGCCTTCAGCCTTCCTTCTGTTCTGCCATTTTCTCTTGAAAGCCAAACCAGCCAACATTATGGCCTCTGACGATCCCACTGTTCCAACTCCCACTGCCGTCTCAGCATCACCCAATG
>L-LsGAD_P02
TGTCATAGGGCTTGCCTTCAGCCTTCCTTCTGTTCTGCCATTTTCTCTTGAAAGCCAAACCAGCCAACATTATGGCCTCTGACGATCCCACTGTTCCAACTCCCACTGCCGTCTCAGCATCACCCAATG
>L-LsGAD_P03
TGTCATAGGGCTTGCCTTCAGCCTTCCTTCTGTTCTGCCATTTTCTCTTGAAAGCCAAACCAGCCAACATTATGGCCTCTGACGATCCCACTGTTCCAACTCCCACTGCCGTCTCAGCATCACCCAATG
>L-LsGAD_P04
TGTCATAGGGCTTGCCTTCAGCCTTCCTTCTGTTCTGCCATTTTCTCTTGAAAGCCAAACCAGCCAACATTATGGCCTCTGACGATCCCACTGTTCCAACTCCCACTGCCGTCTCAGCATCACCCAATG
>L-LsGAD_P07
TGTCATAGGGCTTGCCTTCAGCCTTCCTTCTGTTCTGCCATTTTCTCTTGAAAGCCAAACCAGCCAACATTATGGCCTCTGACGATCCCACTGTTCCAACTCCCACTGCCGTCTCAGCATCACCCAATG
>L-LsGAD_P08
TGTCATAGGGCTTGCCTTCAGCCTTCCTTCTGTTCTGCCATTTTCTCTTGAAAGCCAAACCAGCCAACATTATGGCCTCTGACGATCCCACTGTTCCAACTCCCACTGCCGTCTCAGCATCACCCAATG
>L-LsGAD_P10
TGTCATAGGGCTTGCCTTCAGCCTTCCTTCTGTTCTGCCATTTTCTCTTGAAAGCCAAACCAGCCAACATTATGGCCTCTGACGATCCCACTGTTCCAACTCCCACTGCCGTCTCAGCATCACCCAATG
>L-LsGAD_P11
TGTCATAGGGCTTGCCTTCAGCCTTCCTTCTGTTCTGCCATTTTCTCTTGAAAGCCAAACCAGCCAACATTATGGCCTCTGACGATCCCACTGTTCCAACTCCCACTGCCGTCTCAGCATCACCCAATG
>L-LsGAD_P12
TGTCATAGGGCTTGCCTTCAGCCTTCCTTCTGTTCTGCCATTTTCTCTTGAAAGCCAAACCAGCCAACATTATGGCCTCTGACGATCCCACTGTTCCAACTCCCACTGCCGTCTCAGCATCACCCAATG
>L-LsGAD_P13
TGTCATAGGGCTTGCCTTCAGCCTTCCTTCTGTTCTGCCATTTTCTCTTGAAAGCCAAACCAGCCAACATTATGGCCTCTGACGATCCCACTGTTCCAACTCCCACTGCCGTCTCAGCATCACCCAATG
>L-LsGAD_P14
TGTCATAGGGCTTGCCTTCAGCCTTCCTTCTGTTCTGCCATTTTCTCTTGAAAGCCAAACCAGCCAACATTATGGCCTCTGACGATCCCACTGTTCCAACTCCCACTGCCGTCTCAGCATCACCCAATG
>L-LsGAD_P15
TGTCATAGGGCTTGCCTTCAGCCTTCCTTCTGTTCTGCCATTTTCTCTTGAAAGCCAAACCAGCCAACATTATGGCCTCTGACGATCCCACTGTTCCAACTCCCACTGCCGTCTCAGCATCACCCAATG
>L-LsGAD_P18
TGTCATAGGGCTTGCCTTCAGCCTTCCTTCTGTTCTGCCATTTTCTCTTGAAAGCCAAACCAGCCAACATTATGGCCTCTGACGATCCCACTGTTCCAACTCCCACTGCCGTCTCAGCATCACCCAATG
>L-LsGAD_P24
TGTCATAGGGCTTGCCTTCAGCCTTCCTTCTGTTCTGCCATTTTCTCTTGAAAGCCAAACCAGCCAACATTATGGCCTCTGACGATCCCACTGTTCCAACTCCCACTGCCGTCTCAGCATCACCCAATG
>L-LsGAD_P25
TGTCATAGGGCTTGCCTTCAGCCTTCCTTCTGTTCTGCCATTTTCTCTTGAAAGCCAAACCAGCCAACATTATGGCCTCTGACGATCCCACTGTTCCAACTCCCACTGCCGTCTCAGCATCACCCAATG
>L-LsGAD_P27
TGTCATAGGGCTTGCCTTCAGCCTTCCTTCTGTTCTGCCATTTTCTCTTGAAAGCCAAACCAGCCAACATTATGGCCTCTGACGATCCCACTGTTCCAACTCCCACTGCCGTCTCAGCATCACCCAATG
>L-LsGAD_P29
TGTCATAGGGCTTGCCTTCAGCCTTCCTTCTGTTCTGCCATTTTCTCTTGAAAGCCAAACCAGCCAACATTATGGCCTCTGACGATCCCACTGTTCCAACTCCCACTGCCGTCTCAGCATCACCCAATG
>L-LsGAD_P30
TGTCATAGGGCTTGCCTTCAGCCTTCCTTCTGTTCTGCCATTTTCTCTTGAAAGCCAAACCAGCCAACATTATGGCCTCTGACGATCCCACTGTTCCAACTCCCACTGCCGTCTCAGCATCACCCAATG
>L-LsGAD_PS122-1
TGTCATAGGGCTTGCCTTCAGCCTTCCTTCTGTTCTGCCATTTTCTCTTGAAAGCCAAACCAGCCAACATTATGGCCTCTGACGATCCCACTGTTCCAACTCCCACTGCCGTCTCAGCATCACCCAATG
>L-LsGAD_PS1561-2
TGTCATAGGGCTTGCCTTCAGCCTTCCTTCTGTTCTGCCATTTTCTCTTGAAAGCCAAACCAGCCAACATTATGGCCTCTGACGATCCCACTGTTCCAACTCCCACTGCCGTCTCAGCATCACCCAATG
>L-LsGAD_PS163-1
TGTCATAGGGCTTGCCTTCAGCCTTCCTTCTGTTCTGCCATTTTCTCTTGAAAGCCAAACCAGCCAACATTATGGCCTCTGACGATCCCACTGTTCCAACTCCCACTGCCGTCTCAGCATCACCCAATG
>L-LsGAD_PS87-2
TGTCATAGGGCTTGCCTTCAGCCTTCCTTCTGTTCTGCCATTTTCTCTTGAAAGCCAAACCAGCCAACATTATGGCCTCTGACGATCCCACTGTTCCAACTCCCACTGCCGTCTCAGCATCACCCAATG
>L-LsGAD_changhu-21
TGTCATAGGGCTTGCCTTCAGCCTTCCTTCTGTTCTGCCATTTTCTCTTGAAAGCCAAACCAGCCAACATTATGGCCTCTGACGATCCCACTGTTCCAACTCCCACTGCCGTCTCAGCATCACCCAATG
>L-LsGAD_hanqing-212
TGTCATAGGGCTTGCCTTCAGCCTTCCTTCTGTTCTGCCATTTTCTCTTGAAAGCCAAACCAGCCAACATTATGGCCTCTGACGATCCCACTGTTCCAACTCCCACTGCCGTCTCAGCATCACCCAATG
>L-LsGAD_jiushanyuanpu-1
TGTCATAGGGCTTGCCTTCAGCCTTCCTTCTGTTCTGCCATTTTCTCTTGAAAGCCAAACCAGCCAACATTATGGCCTCTGACGATCCCACTGTTCCAACTCCCACTGCCGTCTCAGCATCACCCAATG
>L-LsGAD_nanxiu-11
TGTCATAGGGCTTGCCTTCAGCCTTCCTTCTGTTCTGCCATTTTCTCTTGAAAGCCAAACCAGCCAACATTATGGCCTCTGACGATCCCACTGTTCCAACTCCCACTGCCGTCTCAGCATCACCCAATG
>L-LsGAD_qingpiyuanpu
TGTCATAGGGCTTGCCTTCAGCCTTCCTTCTGTTCTGCCATTTTCTCTTGAAAGCCAAACCAGCCAACATTATGGCCTCTGACGATCCCACTGTTCCAACTCCCACTGCCGTCTCAGCATCACCCAATG
>L-LsGAD_qingxiang-111
TGTCATAGGGCTTGCCTTCAGCCTTCCTTCTGTTCTGCCATTTTCTCTTGAAAGCCAAACCAGCCAACATTATGGCCTCTGACGATCCCACTGTTCCAACTCCCACTGCCGTCTCAGCATCACCCAATG
>L-LsGAD_qingzhan
TGTCATAGGGCTTGCCTTCAGCCTTCCTTCTGTTCTGCCATTTTCTCTTGAAAGCCAAACCAGCCAACATTATGGCCTCTGACGATCCCACTGTTCCAACTCCCACTGCCGTCTCAGCATCACCCAATG
>L-LsGAD_shaoxing-211
TGTCATAGGGCTTGCCTTCAGCCTTCCTTCTGTTCTGCCATTTTCTCTTGAAAGCCAAACCAGCCAACATTATGGCCTCTGACGATCCCACTGTTCCAACTCCCACTGCCGTCTCAGCATCACCCAATG
>L-LsGAD_yuanhu1hao-1
TGTCATAGGGCTTGCCTTCAGCCTTCCTTCTGTTCTGCCATTTTCTCTTGAAAGCCAAACCAGCCAACATTATGGCCTCTGACGATCCCACTGTTCCAACTCCCACTGCCGTCTCAGCATCACCCAATG
>L-LsGAD_yuanpu-2
TGTCATAGGGCTTGCCTTCAGCCTTCCTTCTGTTCTGCCATTTTCTCTTGAAAGCCAAACCAGCCAACATTATGGCCTCTGACGATCCCACTGTTCCAACTCCCACTGCCGTCTCAGCATCACCCAATG
