# Supplementary material for: Genome-wide identification of new reference genes for RT-qPCR normalization in CGMMV-infected Lagenaria siceraria
Source: PeerJ. 2018 Oct 12;6:e5642. doi: 10.7717/peerj.5642 (PMC6188008; doi:10.7717/peerj.5642)
Supplement: Supplemental Information S1 [file peerj-06-5642-s015.zip › Detection result of leaf and fruit variation in bottle gourd/UNSNP/L-LsPDI.txt.fa]

>L-LsPDI_CHR
AGGCCCACTTTGCTTCTTCAAGTAGTCAACAATACCATCTGCATCGCGAGGTCCCTTGTAATCCTGACTTGATTTGCCCCCATTTCTGAGTATCTTAATGGTGGGGAAACCCCTAATTTCAAATTGACTTGCCAGCTCTCTGTTTGACTCTTCATTTGCATCAACTTTGGCTAAAGCAATTGGAGGGTCATGACTGCTC
>L-LsPDI_POS
AGGCCCACTTTGCTTCTTCAAGTAGTCAACAATACCATCTGCATCGCGAGGTCCCTTGTAATCCTGACTTGATTTGCCCCCATTTCTGAGTATCTTAATGGTGGGGAAACCCCTAATTTCAAATTGACTTGCCAGCTCTCTGTTTGACTCTTCATTTGCATCAACTTTGGCTAAAGCAATTGGAGGGTCATGACTGCTC
>L-LsPDI_Ref
AGGCCCACTTTGCTTCTTCAAGTAGTCAACAATACCATCTGCATCGCGAGGTCCCTTGTAATCCTGACTTGATTTGCCCCCATTTCTGAGTATCTTAATGGTGGGGAAACCCCTAATTTCAAATTGACTTGCCAGCTCTCTGTTTGACTCTTCATTTGCATCAACTTTGGCTAAAGCAATTGGAGGGTCATGACTGCTC
>L-LsPDI_ALT
AGGCCCACTTTGCTTCTTCAAGTAGTCAACAATACCATCTGCATCGCGAGGTCCCTTGTAATCCTGACTTGATTTGCCCCCATTTCTGAGTATCTTAATGGTGGGGAAACCCCTAATTTCAAATTGACTTGCCAGCTCTCTGTTTGACTCTTCATTTGCATCAACTTTGGCTAAAGCAATTGGAGGGTCATGACTGCTC
>L-LsPDI_08LS-121
AGGCCCACTTTGCTTCTTCAAGTAGTCAACAATACCATCTGCATCGCGAGGTCCCTTGTAATCCTGACTTGATTTGCCCCCATTTCTGAGTATCTTAATGGTGGGGAAACCCCTAATTTCAAATTGACTTGCCAGCTCTCTGTTTGACTCTTCATTTGCATCAACTTTGGCTAAAGCAATTGGAGGGTCATGACTGCTC
>L-LsPDI_13A-18
AGGCCCACTTTGCTTCTTCAAGTAGTCAACAATACCATCTGCATCGCGAGGTCCCTTGTAATCCTGACTTGATTTGCCCCCATTTCTGAGTATCTTAATGGTGGGGAAACCCCTAATTTCAAATTGACTTGCCAGCTCTCTGTTTGACTCTTCATTTGCATCAACTTTGGCTAAAGCAATTGGAGGGTCATGACTGCTC
>L-LsPDI_13A-20
AGGCCCACTTTGCTTCTTCAAGTAGTCAACAATACCATCTGCATCGCGAGGTCCCTTGTAATCCTGACTTGATTTGCCCCCATTTCTGAGTATCTTAATGGTGGGGAAACCCCTAATTTCAAATTGACTTGCCAGCTCTCTGTTTGACTCTTCATTTGCATCAACTTTGGCTAAAGCAATTGGAGGGTCATGACTGCTC
>L-LsPDI_13A-22
AGGCCCACTTTGCTTCTTCAAGTAGTCAACAATACCATCTGCATCGCGAGGTCCCTTGTAATCCTGACTTGATTTGCCCCCATTTCTGAGTATCTTAATGGTGGGGAAACCCCTAATTTCAAATTGACTTGCCAGCTCTCTGTTTGACTCTTCATTTGCATCAACTTTGGCTAAAGCAATTGGAGGGTCATGACTGCTC
>L-LsPDI_13A-30
AGGCCCACTTTGCTTCTTCAAGTAGTCAACAATACCATCTGCATCGCGAGGTCCCTTGTAATCCTGACTTGATTTGCCCCCATTTCTGAGTATCTTAATGGTGGGGAAACCCCTAATTTCAAATTGACTTGCCAGCTCTCTGTTTGACTCTTCATTTGCATCAACTTTGGCTAAAGCAATTGGAGGGTCATGACTGCTC
>L-LsPDI_13A-34
AGGCCCACTTTGCTTCTTCAAGTAGTCAACAATACCATCTGCATCGCGAGGTCCCTTGTAATCCTGACTTGATTTGCCCCCATTTCTGAGTATCTTAATGGTGGGGAAACCCCTAATTTCAAATTGACTTGCCAGCTCTCTGTTTGACTCTTCATTTGCATCAACTTTGGCTAAAGCAATTGGAGGGTCATGACTGCTC
>L-LsPDI_13A-36
AGGCCCACTTTGCTTCTTCAAGTAGTCAACAATACCATCTGCATCGCGAGGTCCCTTGTAATCCTGACTTGATTTGCCCCCATTTCTGAGTATCTTAATGGTGGGGAAACCCCTAATTTCAAATTGACTTGCCAGCTCTCTGTTTGACTCTTCATTTGCATCAACTTTGGCTAAAGCAATTGGAGGGTCATGACTGCTC
>L-LsPDI_BYP
AGGCCCACTTTGCTTCTTCAAGTAGTCAACAATACCATCTGCATCGCGAGGTCCCTTGTAATCCTGACTTGATTTGCCCCCATTTCTGAGTATCTTAATGGTGGGGAAACCCCTAATTTCAAATTGACTTGCCAGCTCTCTGTTTGACTCTTCATTTGCATCAACTTTGGCTAAAGCAATTGGAGGGTCATGACTGCTC
>L-LsPDI_G17-1
AGGCCCACTTTGCTTCTTCAAGTAGTCAACAATACCATCTGCATCGCGAGGTCCCTTGTAATCCTGACTTGATTTGCCCCCATTTCTGAGTATCTTAATGGTGGGGAAACCCCTAATTTCAAATTGACTTGCCAGCTCTCTGTTTGACTCTTCATTTGCATCAACTTTGGCTAAAGCAATTGGAGGGTCATGACTGCTC
>L-LsPDI_G3-11
AGGCCCACTTTGCTTCTTCAAGTAGTCAACAATACCATCTGCATCGCGAGGTCCCTTGTAATCCTGACTTGATTTGCCCCCATTTCTGAGTATCTTAATGGTGGGGAAACCCCTAATTTCAAATTGACTTGCCAGCTCTCTGTTTGACTCTTCATTTGCATCAACTTTGGCTAAAGCAATTGGAGGGTCATGACTGCTC
>L-LsPDI_G32-22
AGGCCCACTTTGCTTCTTCAAGTAGTCAACAATACCATCTGCATCGCGAGGTCCCTTGTAATCCTGACTTGATTTGCCCCCATTTCTGAGTATCTTAATGGTGGGGAAACCCCTAATTTCAAATTGACTTGCCAGCTCTCTGTTTGACTCTTCATTTGCATCAACTTTGGCTAAAGCAATTGGAGGGTCATGACTGCTC
>L-LsPDI_G8-212
AGGCCCACTTTGCTTCTTCAAGTAGTCAACAATACCATCTGCATCGCGAGGTCCCTTGTAATCCTGACTTGATTTGCCCCCATTTCTGAGTATCTTAATGGTGGGGAAACCCCTAATTTCAAATTGACTTGCCAGCTCTCTGTTTGACTCTTCATTTGCATCAACTTTGGCTAAAGCAATTGGAGGGTCATGACTGCTC
>L-LsPDI_I103-1
AGGCCCACTTTGCTTCTTCAAGTAGTCAACAATACCATCTGCATCGCGAGGTCCCTTGTAATCCTGACTTGATTTGCCCCCATTTCTGAGTATCTTAATGGTGGGGAAACCCCTAATTTCAAATTGACTTGCCAGCTCTCTGTTTGACTCTTCATTTGCATCAACTTTGGCTAAAGCAATTGGAGGGTCATGACTGCTC
>L-LsPDI_I226-1
AGGCCCACTTTGCTTCTTCAAGTAGTCAACAATACCATCTGCATCGCGAGGTCCCTTGTAATCCTGACTTGATTTGCCCCCATTTCTGAGTATCTTAATGGTGGGGAAACCCCTAATTTCAAATTGACTTGCCAGCTCTCTGTTTGACTCTTCATTTGCATCAACTTTGGCTAAAGCAATTGGAGGGTCATGACTGCTC
>L-LsPDI_I31-1
AGGCCCACTTTGCTTCTTCAAGTAGTCAACAATACCATCTGCATCGCGAGGTCCCTTGTAATCCTGACTTGATTTGCCCCCATTTCTGAGTATCTTAATGGTGGGGAAACCCCTAATTTCAAATTGACTTGCCAGCTCTCTGTTTGACTCTTCATTTGCATCAACTTTGGCTAAAGCAATTGGAGGGTCATGACTGCTC
>L-LsPDI_J170-211
AGGCCCACTTTGCTTCTTCAAGTAGTCAACAATACCATCTGCATCGCGAGGTCCCTTGTAATCCTGACTTGATTTGCCCCCATTTCTGAGTATCTTAATGGTGGGGAAACCCCTAATTTCAAATTGACTTGCCAGCTCTCTGTTTGACTCTTCATTTGCATCAACTTTGGCTAAAGCAATTGGAGGGTCATGACTGCTC
>L-LsPDI_J7R6-1221
AGGCCCACTTTGCTTCTTCAAGTAGTCAACAATACCATCTGCATCGCGAGGTCCCTTGTAATCCTGACTTGATTTGCCCCCATTTCTGAGTATCTTAATGGTGGGGAAACCCCTAATTTCAAATTGACTTGCCAGCTCTCTGTTTGACTCTTCATTTGCATCAACTTTGGCTAAAGCAATTGGAGGGTCATGACTGCTC
>L-LsPDI_JH-1
AGGCCCACTTTGCTTCTTCAAGTAGTCAACAATACCATCTGCATCGCGAGGTCCCTTGTAATCCTGACTTGATTTGCCCCCATTTCTGAGTATCTTAATGGTGGGGAAACCCCTAATTTCAAATTGACTTGCCAGCTCTCTGTTTGACTCTTCATTTGCATCAACTTTGGCTAAAGCAATTGGAGGGTCATGACTGCTC
>L-LsPDI_P01
AGGCCCACTTTGCTTCTTCAAGTAGTCAACAATACCATCTGCATCGCGAGGTCCCTTGTAATCCTGACTTGATTTGCCCCCATTTCTGAGTATCTTAATGGTGGGGAAACCCCTAATTTCAAATTGACTTGCCAGCTCTCTGTTTGACTCTTCATTTGCATCAACTTTGGCTAAAGCAATTGGAGGGTCATGACTGCTC
>L-LsPDI_P02
AGGCCCACTTTGCTTCTTCAAGTAGTCAACAATACCATCTGCATCGCGAGGTCCCTTGTAATCCTGACTTGATTTGCCCCCATTTCTGAGTATCTTAATGGTGGGGAAACCCCTAATTTCAAATTGACTTGCCAGCTCTCTGTTTGACTCTTCATTTGCATCAACTTTGGCTAAAGCAATTGGAGGGTCATGACTGCTC
>L-LsPDI_P03
AGGCCCACTTTGCTTCTTCAAGTAGTCAACAATACCATCTGCATCGCGAGGTCCCTTGTAATCCTGACTTGATTTGCCCCCATTTCTGAGTATCTTAATGGTGGGGAAACCCCTAATTTCAAATTGACTTGCCAGCTCTCTGTTTGACTCTTCATTTGCATCAACTTTGGCTAAAGCAATTGGAGGGTCATGACTGCTC
>L-LsPDI_P04
AGGCCCACTTTGCTTCTTCAAGTAGTCAACAATACCATCTGCATCGCGAGGTCCCTTGTAATCCTGACTTGATTTGCCCCCATTTCTGAGTATCTTAATGGTGGGGAAACCCCTAATTTCAAATTGACTTGCCAGCTCTCTGTTTGACTCTTCATTTGCATCAACTTTGGCTAAAGCAATTGGAGGGTCATGACTGCTC
>L-LsPDI_P07
AGGCCCACTTTGCTTCTTCAAGTAGTCAACAATACCATCTGCATCGCGAGGTCCCTTGTAATCCTGACTTGATTTGCCCCCATTTCTGAGTATCTTAATGGTGGGGAAACCCCTAATTTCAAATTGACTTGCCAGCTCTCTGTTTGACTCTTCATTTGCATCAACTTTGGCTAAAGCAATTGGAGGGTCATGACTGCTC
>L-LsPDI_P08
AGGCCCACTTTGCTTCTTCAAGTAGTCAACAATACCATCTGCATCGCGAGGTCCCTTGTAATCCTGACTTGATTTGCCCCCATTTCTGAGTATCTTAATGGTGGGGAAACCCCTAATTTCAAATTGACTTGCCAGCTCTCTGTTTGACTCTTCATTTGCATCAACTTTGGCTAAAGCAATTGGAGGGTCATGACTGCTC
>L-LsPDI_P10
AGGCCCACTTTGCTTCTTCAAGTAGTCAACAATACCATCTGCATCGCGAGGTCCCTTGTAATCCTGACTTGATTTGCCCCCATTTCTGAGTATCTTAATGGTGGGGAAACCCCTAATTTCAAATTGACTTGCCAGCTCTCTGTTTGACTCTTCATTTGCATCAACTTTGGCTAAAGCAATTGGAGGGTCATGACTGCTC
>L-LsPDI_P11
AGGCCCACTTTGCTTCTTCAAGTAGTCAACAATACCATCTGCATCGCGAGGTCCCTTGTAATCCTGACTTGATTTGCCCCCATTTCTGAGTATCTTAATGGTGGGGAAACCCCTAATTTCAAATTGACTTGCCAGCTCTCTGTTTGACTCTTCATTTGCATCAACTTTGGCTAAAGCAATTGGAGGGTCATGACTGCTC
>L-LsPDI_P12
AGGCCCACTTTGCTTCTTCAAGTAGTCAACAATACCATCTGCATCGCGAGGTCCCTTGTAATCCTGACTTGATTTGCCCCCATTTCTGAGTATCTTAATGGTGGGGAAACCCCTAATTTCAAATTGACTTGCCAGCTCTCTGTTTGACTCTTCATTTGCATCAACTTTGGCTAAAGCAATTGGAGGGTCATGACTGCTC
>L-LsPDI_P13
AGGCCCACTTTGCTTCTTCAAGTAGTCAACAATACCATCTGCATCGCGAGGTCCCTTGTAATCCTGACTTGATTTGCCCCCATTTCTGAGTATCTTAATGGTGGGGAAACCCCTAATTTCAAATTGACTTGCCAGCTCTCTGTTTGACTCTTCATTTGCATCAACTTTGGCTAAAGCAATTGGAGGGTCATGACTGCTC
>L-LsPDI_P14
AGGCCCACTTTGCTTCTTCAAGTAGTCAACAATACCATCTGCATCGCGAGGTCCCTTGTAATCCTGACTTGATTTGCCCCCATTTCTGAGTATCTTAATGGTGGGGAAACCCCTAATTTCAAATTGACTTGCCAGCTCTCTGTTTGACTCTTCATTTGCATCAACTTTGGCTAAAGCAATTGGAGGGTCATGACTGCTC
>L-LsPDI_P15
AGGCCCACTTTGCTTCTTCAAGTAGTCAACAATACCATCTGCATCGCGAGGTCCCTTGTAATCCTGACTTGATTTGCCCCCATTTCTGAGTATCTTAATGGTGGGGAAACCCCTAATTTCAAATTGACTTGCCAGCTCTCTGTTTGACTCTTCATTTGCATCAACTTTGGCTAAAGCAATTGGAGGGTCATGACTGCTC
>L-LsPDI_P18
AGGCCCACTTTGCTTCTTCAAGTAGTCAACAATACCATCTGCATCGCGAGGTCCCTTGTAATCCTGACTTGATTTGCCCCCATTTCTGAGTATCTTAATGGTGGGGAAACCCCTAATTTCAAATTGACTTGCCAGCTCTCTGTTTGACTCTTCATTTGCATCAACTTTGGCTAAAGCAATTGGAGGGTCATGACTGCTC
>L-LsPDI_P24
AGGCCCACTTTGCTTCTTCAAGTAGTCAACAATACCATCTGCATCGCGAGGTCCCTTGTAATCCTGACTTGATTTGCCCCCATTTCTGAGTATCTTAATGGTGGGGAAACCCCTAATTTCAAATTGACTTGCCAGCTCTCTGTTTGACTCTTCATTTGCATCAACTTTGGCTAAAGCAATTGGAGGGTCATGACTGCTC
>L-LsPDI_P25
AGGCCCACTTTGCTTCTTCAAGTAGTCAACAATACCATCTGCATCGCGAGGTCCCTTGTAATCCTGACTTGATTTGCCCCCATTTCTGAGTATCTTAATGGTGGGGAAACCCCTAATTTCAAATTGACTTGCCAGCTCTCTGTTTGACTCTTCATTTGCATCAACTTTGGCTAAAGCAATTGGAGGGTCATGACTGCTC
>L-LsPDI_P27
AGGCCCACTTTGCTTCTTCAAGTAGTCAACAATACCATCTGCATCGCGAGGTCCCTTGTAATCCTGACTTGATTTGCCCCCATTTCTGAGTATCTTAATGGTGGGGAAACCCCTAATTTCAAATTGACTTGCCAGCTCTCTGTTTGACTCTTCATTTGCATCAACTTTGGCTAAAGCAATTGGAGGGTCATGACTGCTC
>L-LsPDI_P29
AGGCCCACTTTGCTTCTTCAAGTAGTCAACAATACCATCTGCATCGCGAGGTCCCTTGTAATCCTGACTTGATTTGCCCCCATTTCTGAGTATCTTAATGGTGGGGAAACCCCTAATTTCAAATTGACTTGCCAGCTCTCTGTTTGACTCTTCATTTGCATCAACTTTGGCTAAAGCAATTGGAGGGTCATGACTGCTC
>L-LsPDI_P30
AGGCCCACTTTGCTTCTTCAAGTAGTCAACAATACCATCTGCATCGCGAGGTCCCTTGTAATCCTGACTTGATTTGCCCCCATTTCTGAGTATCTTAATGGTGGGGAAACCCCTAATTTCAAATTGACTTGCCAGCTCTCTGTTTGACTCTTCATTTGCATCAACTTTGGCTAAAGCAATTGGAGGGTCATGACTGCTC
>L-LsPDI_PS122-1
AGGCCCACTTTGCTTCTTCAAGTAGTCAACAATACCATCTGCATCGCGAGGTCCCTTGTAATCCTGACTTGATTTGCCCCCATTTCTGAGTATCTTAATGGTGGGGAAACCCCTAATTTCAAATTGACTTGCCAGCTCTCTGTTTGACTCTTCATTTGCATCAACTTTGGCTAAAGCAATTGGAGGGTCATGACTGCTC
>L-LsPDI_PS1561-2
AGGCCCACTTTGCTTCTTCAAGTAGTCAACAATACCATCTGCATCGCGAGGTCCCTTGTAATCCTGACTTGATTTGCCCCCATTTCTGAGTATCTTAATGGTGGGGAAACCCCTAATTTCAAATTGACTTGCCAGCTCTCTGTTTGACTCTTCATTTGCATCAACTTTGGCTAAAGCAATTGGAGGGTCATGACTGCTC
>L-LsPDI_PS163-1
AGGCCCACTTTGCTTCTTCAAGTAGTCAACAATACCATCTGCATCGCGAGGTCCCTTGTAATCCTGACTTGATTTGCCCCCATTTCTGAGTATCTTAATGGTGGGGAAACCCCTAATTTCAAATTGACTTGCCAGCTCTCTGTTTGACTCTTCATTTGCATCAACTTTGGCTAAAGCAATTGGAGGGTCATGACTGCTC
>L-LsPDI_PS87-2
AGGCCCACTTTGCTTCTTCAAGTAGTCAACAATACCATCTGCATCGCGAGGTCCCTTGTAATCCTGACTTGATTTGCCCCCATTTCTGAGTATCTTAATGGTGGGGAAACCCCTAATTTCAAATTGACTTGCCAGCTCTCTGTTTGACTCTTCATTTGCATCAACTTTGGCTAAAGCAATTGGAGGGTCATGACTGCTC
>L-LsPDI_changhu-21
AGGCCCACTTTGCTTCTTCAAGTAGTCAACAATACCATCTGCATCGCGAGGTCCCTTGTAATCCTGACTTGATTTGCCCCCATTTCTGAGTATCTTAATGGTGGGGAAACCCCTAATTTCAAATTGACTTGCCAGCTCTCTGTTTGACTCTTCATTTGCATCAACTTTGGCTAAAGCAATTGGAGGGTCATGACTGCTC
>L-LsPDI_hanqing-212
AGGCCCACTTTGCTTCTTCAAGTAGTCAACAATACCATCTGCATCGCGAGGTCCCTTGTAATCCTGACTTGATTTGCCCCCATTTCTGAGTATCTTAATGGTGGGGAAACCCCTAATTTCAAATTGACTTGCCAGCTCTCTGTTTGACTCTTCATTTGCATCAACTTTGGCTAAAGCAATTGGAGGGTCATGACTGCTC
>L-LsPDI_jiushanyuanpu-1
AGGCCCACTTTGCTTCTTCAAGTAGTCAACAATACCATCTGCATCGCGAGGTCCCTTGTAATCCTGACTTGATTTGCCCCCATTTCTGAGTATCTTAATGGTGGGGAAACCCCTAATTTCAAATTGACTTGCCAGCTCTCTGTTTGACTCTTCATTTGCATCAACTTTGGCTAAAGCAATTGGAGGGTCATGACTGCTC
>L-LsPDI_nanxiu-11
AGGCCCACTTTGCTTCTTCAAGTAGTCAACAATACCATCTGCATCGCGAGGTCCCTTGTAATCCTGACTTGATTTGCCCCCATTTCTGAGTATCTTAATGGTGGGGAAACCCCTAATTTCAAATTGACTTGCCAGCTCTCTGTTTGACTCTTCATTTGCATCAACTTTGGCTAAAGCAATTGGAGGGTCATGACTGCTC
>L-LsPDI_qingpiyuanpu
AGGCCCACTTTGCTTCTTCAAGTAGTCAACAATACCATCTGCATCGCGAGGTCCCTTGTAATCCTGACTTGATTTGCCCCCATTTCTGAGTATCTTAATGGTGGGGAAACCCCTAATTTCAAATTGACTTGCCAGCTCTCTGTTTGACTCTTCATTTGCATCAACTTTGGCTAAAGCAATTGGAGGGTCATGACTGCTC
>L-LsPDI_qingxiang-111
AGGCCCACTTTGCTTCTTCAAGTAGTCAACAATACCATCTGCATCGCGAGGTCCCTTGTAATCCTGACTTGATTTGCCCCCATTTCTGAGTATCTTAATGGTGGGGAAACCCCTAATTTCAAATTGACTTGCCAGCTCTCTGTTTGACTCTTCATTTGCATCAACTTTGGCTAAAGCAATTGGAGGGTCATGACTGCTC
>L-LsPDI_qingzhan
AGGCCCACTTTGCTTCTTCAAGTAGTCAACAATACCATCTGCATCGCGAGGTCCCTTGTAATCCTGACTTGATTTGCCCCCATTTCTGAGTATCTTAATGGTGGGGAAACCCCTAATTTCAAATTGACTTGCCAGCTCTCTGTTTGACTCTTCATTTGCATCAACTTTGGCTAAAGCAATTGGAGGGTCATGACTGCTC
>L-LsPDI_shaoxing-211
AGGCCCACTTTGCTTCTTCAAGTAGTCAACAATACCATCTGCATCGCGAGGTCCCTTGTAATCCTGACTTGATTTGCCCCCATTTCTGAGTATCTTAATGGTGGGGAAACCCCTAATTTCAAATTGACTTGCCAGCTCTCTGTTTGACTCTTCATTTGCATCAACTTTGGCTAAAGCAATTGGAGGGTCATGACTGCTC
>L-LsPDI_yuanhu1hao-1
AGGCCCACTTTGCTTCTTCAAGTAGTCAACAATACCATCTGCATCGCGAGGTCCCTTGTAATCCTGACTTGATTTGCCCCCATTTCTGAGTATCTTAATGGTGGGGAAACCCCTAATTTCAAATTGACTTGCCAGCTCTCTGTTTGACTCTTCATTTGCATCAACTTTGGCTAAAGCAATTGGAGGGTCATGACTGCTC
>L-LsPDI_yuanpu-2
AGGCCCACTTTGCTTCTTCAAGTAGTCAACAATACCATCTGCATCGCGAGGTCCCTTGTAATCCTGACTTGATTTGCCCCCATTTCTGAGTATCTTAATGGTGGGGAAACCCCTAATTTCAAATTGACTTGCCAGCTCTCTGTTTGACTCTTCATTTGCATCAACTTTGGCTAAAGCAATTGGAGGGTCATGACTGCTC
