# Supplementary material for: Genome-wide identification of new reference genes for RT-qPCR normalization in CGMMV-infected Lagenaria siceraria
Source: PeerJ. 2018 Oct 12;6:e5642. doi: 10.7717/peerj.5642 (PMC6188008; doi:10.7717/peerj.5642)
Supplement: Supplemental Information S1 [file peerj-06-5642-s015.zip › Detection result of leaf and fruit variation in bottle gourd/UNSNP/L-LsRNC.txt.fa]

>L-LsRNC_CHR
TACATCTTCAAGTTGCCTGCGTAACCTTGGTTCGCATTCCTCTGCATCTGGATCCATTCCAAACACCTCAAAAAGAACCCGGTACACTTCTGG
>L-LsRNC_POS
TACATCTTCAAGTTGCCTGCGTAACCTTGGTTCGCATTCCTCTGCATCTGGATCCATTCCAAACACCTCAAAAAGAACCCGGTACACTTCTGG
>L-LsRNC_Ref
TACATCTTCAAGTTGCCTGCGTAACCTTGGTTCGCATTCCTCTGCATCTGGATCCATTCCAAACACCTCAAAAAGAACCCGGTACACTTCTGG
>L-LsRNC_ALT
TACATCTTCAAGTTGCCTGCGTAACCTTGGTTCGCATTCCTCTGCATCTGGATCCATTCCAAACACCTCAAAAAGAACCCGGTACACTTCTGG
>L-LsRNC_08LS-121
TACATCTTCAAGTTGCCTGCGTAACCTTGGTTCGCATTCCTCTGCATCTGGATCCATTCCAAACACCTCAAAAAGAACCCGGTACACTTCTGG
>L-LsRNC_13A-18
TACATCTTCAAGTTGCCTGCGTAACCTTGGTTCGCATTCCTCTGCATCTGGATCCATTCCAAACACCTCAAAAAGAACCCGGTACACTTCTGG
>L-LsRNC_13A-20
TACATCTTCAAGTTGCCTGCGTAACCTTGGTTCGCATTCCTCTGCATCTGGATCCATTCCAAACACCTCAAAAAGAACCCGGTACACTTCTGG
>L-LsRNC_13A-22
TACATCTTCAAGTTGCCTGCGTAACCTTGGTTCGCATTCCTCTGCATCTGGATCCATTCCAAACACCTCAAAAAGAACCCGGTACACTTCTGG
>L-LsRNC_13A-30
TACATCTTCAAGTTGCCTGCGTAACCTTGGTTCGCATTCCTCTGCATCTGGATCCATTCCAAACACCTCAAAAAGAACCCGGTACACTTCTGG
>L-LsRNC_13A-34
TACATCTTCAAGTTGCCTGCGTAACCTTGGTTCGCATTCCTCTGCATCTGGATCCATTCCAAACACCTCAAAAAGAACCCGGTACACTTCTGG
>L-LsRNC_13A-36
TACATCTTCAAGTTGCCTGCGTAACCTTGGTTCGCATTCCTCTGCATCTGGATCCATTCCAAACACCTCAAAAAGAACCCGGTACACTTCTGG
>L-LsRNC_BYP
TACATCTTCAAGTTGCCTGCGTAACCTTGGTTCGCATTCCTCTGCATCTGGATCCATTCCAAACACCTCAAAAAGAACCCGGTACACTTCTGG
>L-LsRNC_G17-1
TACATCTTCAAGTTGCCTGCGTAACCTTGGTTCGCATTCCTCTGCATCTGGATCCATTCCAAACACCTCAAAAAGAACCCGGTACACTTCTGG
>L-LsRNC_G3-11
TACATCTTCAAGTTGCCTGCGTAACCTTGGTTCGCATTCCTCTGCATCTGGATCCATTCCAAACACCTCAAAAAGAACCCGGTACACTTCTGG
>L-LsRNC_G32-22
TACATCTTCAAGTTGCCTGCGTAACCTTGGTTCGCATTCCTCTGCATCTGGATCCATTCCAAACACCTCAAAAAGAACCCGGTACACTTCTGG
>L-LsRNC_G8-212
TACATCTTCAAGTTGCCTGCGTAACCTTGGTTCGCATTCCTCTGCATCTGGATCCATTCCAAACACCTCAAAAAGAACCCGGTACACTTCTGG
>L-LsRNC_I103-1
TACATCTTCAAGTTGCCTGCGTAACCTTGGTTCGCATTCCTCTGCATCTGGATCCATTCCAAACACCTCAAAAAGAACCCGGTACACTTCTGG
>L-LsRNC_I226-1
TACATCTTCAAGTTGCCTGCGTAACCTTGGTTCGCATTCCTCTGCATCTGGATCCATTCCAAACACCTCAAAAAGAACCCGGTACACTTCTGG
>L-LsRNC_I31-1
TACATCTTCAAGTTGCCTGCGTAACCTTGGTTCGCATTCCTCTGCATCTGGATCCATTCCAAACACCTCAAAAAGAACCCGGTACACTTCTGG
>L-LsRNC_J170-211
TACATCTTCAAGTTGCCTGCGTAACCTTGGTTCGCATTCCTCTGCATCTGGATCCATTCCAAACACCTCAAAAAGAACCCGGTACACTTCTGG
>L-LsRNC_J7R6-1221
TACATCTTCAAGTTGCCTGCGTAACCTTGGTTCGCATTCCTCTGCATCTGGATCCATTCCAAACACCTCAAAAAGAACCCGGTACACTTCTGG
>L-LsRNC_JH-1
TACATCTTCAAGTTGCCTGCGTAACCTTGGTTCGCATTCCTCTGCATCTGGATCCATTCCAAACACCTCAAAAAGAACCCGGTACACTTCTGG
>L-LsRNC_P01
TACATCTTCAAGTTGCCTGCGTAACCTTGGTTCGCATTCCTCTGCATCTGGATCCATTCCAAACACCTCAAAAAGAACCCGGTACACTTCTGG
>L-LsRNC_P02
TACATCTTCAAGTTGCCTGCGTAACCTTGGTTCGCATTCCTCTGCATCTGGATCCATTCCAAACACCTCAAAAAGAACCCGGTACACTTCTGG
>L-LsRNC_P03
TACATCTTCAAGTTGCCTGCGTAACCTTGGTTCGCATTCCTCTGCATCTGGATCCATTCCAAACACCTCAAAAAGAACCCGGTACACTTCTGG
>L-LsRNC_P04
TACATCTTCAAGTTGCCTGCGTAACCTTGGTTCGCATTCCTCTGCATCTGGATCCATTCCAAACACCTCAAAAAGAACCCGGTACACTTCTGG
>L-LsRNC_P07
TACATCTTCAAGTTGCCTGCGTAACCTTGGTTCGCATTCCTCTGCATCTGGATCCATTCCAAACACCTCAAAAAGAACCCGGTACACTTCTGG
>L-LsRNC_P08
TACATCTTCAAGTTGCCTGCGTAACCTTGGTTCGCATTCCTCTGCATCTGGATCCATTCCAAACACCTCAAAAAGAACCCGGTACACTTCTGG
>L-LsRNC_P10
TACATCTTCAAGTTGCCTGCGTAACCTTGGTTCGCATTCCTCTGCATCTGGATCCATTCCAAACACCTCAAAAAGAACCCGGTACACTTCTGG
>L-LsRNC_P11
TACATCTTCAAGTTGCCTGCGTAACCTTGGTTCGCATTCCTCTGCATCTGGATCCATTCCAAACACCTCAAAAAGAACCCGGTACACTTCTGG
>L-LsRNC_P12
TACATCTTCAAGTTGCCTGCGTAACCTTGGTTCGCATTCCTCTGCATCTGGATCCATTCCAAACACCTCAAAAAGAACCCGGTACACTTCTGG
>L-LsRNC_P13
TACATCTTCAAGTTGCCTGCGTAACCTTGGTTCGCATTCCTCTGCATCTGGATCCATTCCAAACACCTCAAAAAGAACCCGGTACACTTCTGG
>L-LsRNC_P14
TACATCTTCAAGTTGCCTGCGTAACCTTGGTTCGCATTCCTCTGCATCTGGATCCATTCCAAACACCTCAAAAAGAACCCGGTACACTTCTGG
>L-LsRNC_P15
TACATCTTCAAGTTGCCTGCGTAACCTTGGTTCGCATTCCTCTGCATCTGGATCCATTCCAAACACCTCAAAAAGAACCCGGTACACTTCTGG
>L-LsRNC_P18
TACATCTTCAAGTTGCCTGCGTAACCTTGGTTCGCATTCCTCTGCATCTGGATCCATTCCAAACACCTCAAAAAGAACCCGGTACACTTCTGG
>L-LsRNC_P24
TACATCTTCAAGTTGCCTGCGTAACCTTGGTTCGCATTCCTCTGCATCTGGATCCATTCCAAACACCTCAAAAAGAACCCGGTACACTTCTGG
>L-LsRNC_P25
TACATCTTCAAGTTGCCTGCGTAACCTTGGTTCGCATTCCTCTGCATCTGGATCCATTCCAAACACCTCAAAAAGAACCCGGTACACTTCTGG
>L-LsRNC_P27
TACATCTTCAAGTTGCCTGCGTAACCTTGGTTCGCATTCCTCTGCATCTGGATCCATTCCAAACACCTCAAAAAGAACCCGGTACACTTCTGG
>L-LsRNC_P29
TACATCTTCAAGTTGCCTGCGTAACCTTGGTTCGCATTCCTCTGCATCTGGATCCATTCCAAACACCTCAAAAAGAACCCGGTACACTTCTGG
>L-LsRNC_P30
TACATCTTCAAGTTGCCTGCGTAACCTTGGTTCGCATTCCTCTGCATCTGGATCCATTCCAAACACCTCAAAAAGAACCCGGTACACTTCTGG
>L-LsRNC_PS122-1
TACATCTTCAAGTTGCCTGCGTAACCTTGGTTCGCATTCCTCTGCATCTGGATCCATTCCAAACACCTCAAAAAGAACCCGGTACACTTCTGG
>L-LsRNC_PS1561-2
TACATCTTCAAGTTGCCTGCGTAACCTTGGTTCGCATTCCTCTGCATCTGGATCCATTCCAAACACCTCAAAAAGAACCCGGTACACTTCTGG
>L-LsRNC_PS163-1
TACATCTTCAAGTTGCCTGCGTAACCTTGGTTCGCATTCCTCTGCATCTGGATCCATTCCAAACACCTCAAAAAGAACCCGGTACACTTCTGG
>L-LsRNC_PS87-2
TACATCTTCAAGTTGCCTGCGTAACCTTGGTTCGCATTCCTCTGCATCTGGATCCATTCCAAACACCTCAAAAAGAACCCGGTACACTTCTGG
>L-LsRNC_changhu-21
TACATCTTCAAGTTGCCTGCGTAACCTTGGTTCGCATTCCTCTGCATCTGGATCCATTCCAAACACCTCAAAAAGAACCCGGTACACTTCTGG
>L-LsRNC_hanqing-212
TACATCTTCAAGTTGCCTGCGTAACCTTGGTTCGCATTCCTCTGCATCTGGATCCATTCCAAACACCTCAAAAAGAACCCGGTACACTTCTGG
>L-LsRNC_jiushanyuanpu-1
TACATCTTCAAGTTGCCTGCGTAACCTTGGTTCGCATTCCTCTGCATCTGGATCCATTCCAAACACCTCAAAAAGAACCCGGTACACTTCTGG
>L-LsRNC_nanxiu-11
TACATCTTCAAGTTGCCTGCGTAACCTTGGTTCGCATTCCTCTGCATCTGGATCCATTCCAAACACCTCAAAAAGAACCCGGTACACTTCTGG
>L-LsRNC_qingpiyuanpu
TACATCTTCAAGTTGCCTGCGTAACCTTGGTTCGCATTCCTCTGCATCTGGATCCATTCCAAACACCTCAAAAAGAACCCGGTACACTTCTGG
>L-LsRNC_qingxiang-111
TACATCTTCAAGTTGCCTGCGTAACCTTGGTTCGCATTCCTCTGCATCTGGATCCATTCCAAACACCTCAAAAAGAACCCGGTACACTTCTGG
>L-LsRNC_qingzhan
TACATCTTCAAGTTGCCTGCGTAACCTTGGTTCGCATTCCTCTGCATCTGGATCCATTCCAAACACCTCAAAAAGAACCCGGTACACTTCTGG
>L-LsRNC_shaoxing-211
TACATCTTCAAGTTGCCTGCGTAACCTTGGTTCGCATTCCTCTGCATCTGGATCCATTCCAAACACCTCAAAAAGAACCCGGTACACTTCTGG
>L-LsRNC_yuanhu1hao-1
TACATCTTCAAGTTGCCTGCGTAACCTTGGTTCGCATTCCTCTGCATCTGGATCCATTCCAAACACCTCAAAAAGAACCCGGTACACTTCTGG
>L-LsRNC_yuanpu-2
TACATCTTCAAGTTGCCTGCGTAACCTTGGTTCGCATTCCTCTGCATCTGGATCCATTCCAAACACCTCAAAAAGAACCCGGTACACTTCTGG
