# Supplementary material for: Genome-wide identification of new reference genes for RT-qPCR normalization in CGMMV-infected Lagenaria siceraria
Source: PeerJ. 2018 Oct 12;6:e5642. doi: 10.7717/peerj.5642 (PMC6188008; doi:10.7717/peerj.5642)
Supplement: Supplemental Information S1 [file peerj-06-5642-s015.zip › Detection result of leaf and fruit variation in bottle gourd/UNSNP/L-LsSK.txt.fa]

>L-LsSK_CHR
CTTGCTTCACGTCTGCTTCAATATTCTCCTAGCCTTCGCTGCACAGCTCTAGAAGCATGTGCACATCCTTTCTTTGATGAGCTACGGGAGCCCAATGTCCGCCTCCCTAACAAC
>L-LsSK_POS
CTTGCTTCACGTCTGCTTCAATATTCTCCTAGCCTTCGCTGCACAGCTCTAGAAGCATGTGCACATCCTTTCTTTGATGAGCTACGGGAGCCCAATGTCCGCCTCCCTAACAAC
>L-LsSK_Ref
CTTGCTTCACGTCTGCTTCAATATTCTCCTAGCCTTCGCTGCACAGCTCTAGAAGCATGTGCACATCCTTTCTTTGATGAGCTACGGGAGCCCAATGTCCGCCTCCCTAACAAC
>L-LsSK_ALT
CTTGCTTCACGTCTGCTTCAATATTCTCCTAGCCTTCGCTGCACAGCTCTAGAAGCATGTGCACATCCTTTCTTTGATGAGCTACGGGAGCCCAATGTCCGCCTCCCTAACAAC
>L-LsSK_08LS-121
CTTGCTTCACGTCTGCTTCAATATTCTCCTAGCCTTCGCTGCACAGCTCTAGAAGCATGTGCACATCCTTTCTTTGATGAGCTACGGGAGCCCAATGTCCGCCTCCCTAACAAC
>L-LsSK_13A-18
CTTGCTTCACGTCTGCTTCAATATTCTCCTAGCCTTCGCTGCACAGCTCTAGAAGCATGTGCACATCCTTTCTTTGATGAGCTACGGGAGCCCAATGTCCGCCTCCCTAACAAC
>L-LsSK_13A-20
CTTGCTTCACGTCTGCTTCAATATTCTCCTAGCCTTCGCTGCACAGCTCTAGAAGCATGTGCACATCCTTTCTTTGATGAGCTACGGGAGCCCAATGTCCGCCTCCCTAACAAC
>L-LsSK_13A-22
CTTGCTTCACGTCTGCTTCAATATTCTCCTAGCCTTCGCTGCACAGCTCTAGAAGCATGTGCACATCCTTTCTTTGATGAGCTACGGGAGCCCAATGTCCGCCTCCCTAACAAC
>L-LsSK_13A-30
CTTGCTTCACGTCTGCTTCAATATTCTCCTAGCCTTCGCTGCACAGCTCTAGAAGCATGTGCACATCCTTTCTTTGATGAGCTACGGGAGCCCAATGTCCGCCTCCCTAACAAC
>L-LsSK_13A-34
CTTGCTTCACGTCTGCTTCAATATTCTCCTAGCCTTCGCTGCACAGCTCTAGAAGCATGTGCACATCCTTTCTTTGATGAGCTACGGGAGCCCAATGTCCGCCTCCCTAACAAC
>L-LsSK_13A-36
CTTGCTTCACGTCTGCTTCAATATTCTCCTAGCCTTCGCTGCACAGCTCTAGAAGCATGTGCACATCCTTTCTTTGATGAGCTACGGGAGCCCAATGTCCGCCTCCCTAACAAC
>L-LsSK_BYP
CTTGCTTCACGTCTGCTTCAATATTCTCCTAGCCTTCGCTGCACAGCTCTAGAAGCATGTGCACATCCTTTCTTTGATGAGCTACGGGAGCCCAATGTCCGCCTCCCTAACAAC
>L-LsSK_G17-1
CTTGCTTCACGTCTGCTTCAATATTCTCCTAGCCTTCGCTGCACAGCTCTAGAAGCATGTGCACATCCTTTCTTTGATGAGCTACGGGAGCCCAATGTCCGCCTCCCTAACAAC
>L-LsSK_G3-11
CTTGCTTCACGTCTGCTTCAATATTCTCCTAGCCTTCGCTGCACAGCTCTAGAAGCATGTGCACATCCTTTCTTTGATGAGCTACGGGAGCCCAATGTCCGCCTCCCTAACAAC
>L-LsSK_G32-22
CTTGCTTCACGTCTGCTTCAATATTCTCCTAGCCTTCGCTGCACAGCTCTAGAAGCATGTGCACATCCTTTCTTTGATGAGCTACGGGAGCCCAATGTCCGCCTCCCTAACAAC
>L-LsSK_G8-212
CTTGCTTCACGTCTGCTTCAATATTCTCCTAGCCTTCGCTGCACAGCTCTAGAAGCATGTGCACATCCTTTCTTTGATGAGCTACGGGAGCCCAATGTCCGCCTCCCTAACAAC
>L-LsSK_I103-1
CTTGCTTCACGTCTGCTTCAATATTCTCCTAGCCTTCGCTGCACAGCTCTAGAAGCATGTGCACATCCTTTCTTTGATGAGCTACGGGAGCCCAATGTCCGCCTCCCTAACAAC
>L-LsSK_I226-1
CTTGCTTCACGTCTGCTTCAATATTCTCCTAGCCTTCGCTGCACAGCTCTAGAAGCATGTGCACATCCTTTCTTTGATGAGCTACGGGAGCCCAATGTCCGCCTCCCTAACAAC
>L-LsSK_I31-1
CTTGCTTCACGTCTGCTTCAATATTCTCCTAGCCTTCGCTGCACAGCTCTAGAAGCATGTGCACATCCTTTCTTTGATGAGCTACGGGAGCCCAATGTCCGCCTCCCTAACAAC
>L-LsSK_J170-211
CTTGCTTCACGTCTGCTTCAATATTCTCCTAGCCTTCGCTGCACAGCTCTAGAAGCATGTGCACATCCTTTCTTTGATGAGCTACGGGAGCCCAATGTCCGCCTCCCTAACAAC
>L-LsSK_J7R6-1221
CTTGCTTCACGTCTGCTTCAATATTCTCCTAGCCTTCGCTGCACAGCTCTAGAAGCATGTGCACATCCTTTCTTTGATGAGCTACGGGAGCCCAATGTCCGCCTCCCTAACAAC
>L-LsSK_JH-1
CTTGCTTCACGTCTGCTTCAATATTCTCCTAGCCTTCGCTGCACAGCTCTAGAAGCATGTGCACATCCTTTCTTTGATGAGCTACGGGAGCCCAATGTCCGCCTCCCTAACAAC
>L-LsSK_P01
CTTGCTTCACGTCTGCTTCAATATTCTCCTAGCCTTCGCTGCACAGCTCTAGAAGCATGTGCACATCCTTTCTTTGATGAGCTACGGGAGCCCAATGTCCGCCTCCCTAACAAC
>L-LsSK_P02
CTTGCTTCACGTCTGCTTCAATATTCTCCTAGCCTTCGCTGCACAGCTCTAGAAGCATGTGCACATCCTTTCTTTGATGAGCTACGGGAGCCCAATGTCCGCCTCCCTAACAAC
>L-LsSK_P03
CTTGCTTCACGTCTGCTTCAATATTCTCCTAGCCTTCGCTGCACAGCTCTAGAAGCATGTGCACATCCTTTCTTTGATGAGCTACGGGAGCCCAATGTCCGCCTCCCTAACAAC
>L-LsSK_P04
CTTGCTTCACGTCTGCTTCAATATTCTCCTAGCCTTCGCTGCACAGCTCTAGAAGCATGTGCACATCCTTTCTTTGATGAGCTACGGGAGCCCAATGTCCGCCTCCCTAACAAC
>L-LsSK_P07
CTTGCTTCACGTCTGCTTCAATATTCTCCTAGCCTTCGCTGCACAGCTCTAGAAGCATGTGCACATCCTTTCTTTGATGAGCTACGGGAGCCCAATGTCCGCCTCCCTAACAAC
>L-LsSK_P08
CTTGCTTCACGTCTGCTTCAATATTCTCCTAGCCTTCGCTGCACAGCTCTAGAAGCATGTGCACATCCTTTCTTTGATGAGCTACGGGAGCCCAATGTCCGCCTCCCTAACAAC
>L-LsSK_P10
CTTGCTTCACGTCTGCTTCAATATTCTCCTAGCCTTCGCTGCACAGCTCTAGAAGCATGTGCACATCCTTTCTTTGATGAGCTACGGGAGCCCAATGTCCGCCTCCCTAACAAC
>L-LsSK_P11
CTTGCTTCACGTCTGCTTCAATATTCTCCTAGCCTTCGCTGCACAGCTCTAGAAGCATGTGCACATCCTTTCTTTGATGAGCTACGGGAGCCCAATGTCCGCCTCCCTAACAAC
>L-LsSK_P12
CTTGCTTCACGTCTGCTTCAATATTCTCCTAGCCTTCGCTGCACAGCTCTAGAAGCATGTGCACATCCTTTCTTTGATGAGCTACGGGAGCCCAATGTCCGCCTCCCTAACAAC
>L-LsSK_P13
CTTGCTTCACGTCTGCTTCAATATTCTCCTAGCCTTCGCTGCACAGCTCTAGAAGCATGTGCACATCCTTTCTTTGATGAGCTACGGGAGCCCAATGTCCGCCTCCCTAACAAC
>L-LsSK_P14
CTTGCTTCACGTCTGCTTCAATATTCTCCTAGCCTTCGCTGCACAGCTCTAGAAGCATGTGCACATCCTTTCTTTGATGAGCTACGGGAGCCCAATGTCCGCCTCCCTAACAAC
>L-LsSK_P15
CTTGCTTCACGTCTGCTTCAATATTCTCCTAGCCTTCGCTGCACAGCTCTAGAAGCATGTGCACATCCTTTCTTTGATGAGCTACGGGAGCCCAATGTCCGCCTCCCTAACAAC
>L-LsSK_P18
CTTGCTTCACGTCTGCTTCAATATTCTCCTAGCCTTCGCTGCACAGCTCTAGAAGCATGTGCACATCCTTTCTTTGATGAGCTACGGGAGCCCAATGTCCGCCTCCCTAACAAC
>L-LsSK_P24
CTTGCTTCACGTCTGCTTCAATATTCTCCTAGCCTTCGCTGCACAGCTCTAGAAGCATGTGCACATCCTTTCTTTGATGAGCTACGGGAGCCCAATGTCCGCCTCCCTAACAAC
>L-LsSK_P25
CTTGCTTCACGTCTGCTTCAATATTCTCCTAGCCTTCGCTGCACAGCTCTAGAAGCATGTGCACATCCTTTCTTTGATGAGCTACGGGAGCCCAATGTCCGCCTCCCTAACAAC
>L-LsSK_P27
CTTGCTTCACGTCTGCTTCAATATTCTCCTAGCCTTCGCTGCACAGCTCTAGAAGCATGTGCACATCCTTTCTTTGATGAGCTACGGGAGCCCAATGTCCGCCTCCCTAACAAC
>L-LsSK_P29
CTTGCTTCACGTCTGCTTCAATATTCTCCTAGCCTTCGCTGCACAGCTCTAGAAGCATGTGCACATCCTTTCTTTGATGAGCTACGGGAGCCCAATGTCCGCCTCCCTAACAAC
>L-LsSK_P30
CTTGCTTCACGTCTGCTTCAATATTCTCCTAGCCTTCGCTGCACAGCTCTAGAAGCATGTGCACATCCTTTCTTTGATGAGCTACGGGAGCCCAATGTCCGCCTCCCTAACAAC
>L-LsSK_PS122-1
CTTGCTTCACGTCTGCTTCAATATTCTCCTAGCCTTCGCTGCACAGCTCTAGAAGCATGTGCACATCCTTTCTTTGATGAGCTACGGGAGCCCAATGTCCGCCTCCCTAACAAC
>L-LsSK_PS1561-2
CTTGCTTCACGTCTGCTTCAATATTCTCCTAGCCTTCGCTGCACAGCTCTAGAAGCATGTGCACATCCTTTCTTTGATGAGCTACGGGAGCCCAATGTCCGCCTCCCTAACAAC
>L-LsSK_PS163-1
CTTGCTTCACGTCTGCTTCAATATTCTCCTAGCCTTCGCTGCACAGCTCTAGAAGCATGTGCACATCCTTTCTTTGATGAGCTACGGGAGCCCAATGTCCGCCTCCCTAACAAC
>L-LsSK_PS87-2
CTTGCTTCACGTCTGCTTCAATATTCTCCTAGCCTTCGCTGCACAGCTCTAGAAGCATGTGCACATCCTTTCTTTGATGAGCTACGGGAGCCCAATGTCCGCCTCCCTAACAAC
>L-LsSK_changhu-21
CTTGCTTCACGTCTGCTTCAATATTCTCCTAGCCTTCGCTGCACAGCTCTAGAAGCATGTGCACATCCTTTCTTTGATGAGCTACGGGAGCCCAATGTCCGCCTCCCTAACAAC
>L-LsSK_hanqing-212
CTTGCTTCACGTCTGCTTCAATATTCTCCTAGCCTTCGCTGCACAGCTCTAGAAGCATGTGCACATCCTTTCTTTGATGAGCTACGGGAGCCCAATGTCCGCCTCCCTAACAAC
>L-LsSK_jiushanyuanpu-1
CTTGCTTCACGTCTGCTTCAATATTCTCCTAGCCTTCGCTGCACAGCTCTAGAAGCATGTGCACATCCTTTCTTTGATGAGCTACGGGAGCCCAATGTCCGCCTCCCTAACAAC
>L-LsSK_nanxiu-11
CTTGCTTCACGTCTGCTTCAATATTCTCCTAGCCTTCGCTGCACAGCTCTAGAAGCATGTGCACATCCTTTCTTTGATGAGCTACGGGAGCCCAATGTCCGCCTCCCTAACAAC
>L-LsSK_qingpiyuanpu
CTTGCTTCACGTCTGCTTCAATATTCTCCTAGCCTTCGCTGCACAGCTCTAGAAGCATGTGCACATCCTTTCTTTGATGAGCTACGGGAGCCCAATGTCCGCCTCCCTAACAAC
>L-LsSK_qingxiang-111
CTTGCTTCACGTCTGCTTCAATATTCTCCTAGCCTTCGCTGCACAGCTCTAGAAGCATGTGCACATCCTTTCTTTGATGAGCTACGGGAGCCCAATGTCCGCCTCCCTAACAAC
>L-LsSK_qingzhan
CTTGCTTCACGTCTGCTTCAATATTCTCCTAGCCTTCGCTGCACAGCTCTAGAAGCATGTGCACATCCTTTCTTTGATGAGCTACGGGAGCCCAATGTCCGCCTCCCTAACAAC
>L-LsSK_shaoxing-211
CTTGCTTCACGTCTGCTTCAATATTCTCCTAGCCTTCGCTGCACAGCTCTAGAAGCATGTGCACATCCTTTCTTTGATGAGCTACGGGAGCCCAATGTCCGCCTCCCTAACAAC
>L-LsSK_yuanhu1hao-1
CTTGCTTCACGTCTGCTTCAATATTCTCCTAGCCTTCGCTGCACAGCTCTAGAAGCATGTGCACATCCTTTCTTTGATGAGCTACGGGAGCCCAATGTCCGCCTCCCTAACAAC
>L-LsSK_yuanpu-2
CTTGCTTCACGTCTGCTTCAATATTCTCCTAGCCTTCGCTGCACAGCTCTAGAAGCATGTGCACATCCTTTCTTTGATGAGCTACGGGAGCCCAATGTCCGCCTCCCTAACAAC
