# Supplementary material for: Genome-wide identification of new reference genes for RT-qPCR normalization in CGMMV-infected Lagenaria siceraria
Source: PeerJ. 2018 Oct 12;6:e5642. doi: 10.7717/peerj.5642 (PMC6188008; doi:10.7717/peerj.5642)
Supplement: Supplemental Information S1 [file peerj-06-5642-s015.zip › Detection result of leaf and fruit variation in bottle gourd/UNSNP/L-LsSRK2I.txt.fa]

>L-LsSRK2I_CHR
TTGACCACTACCCATCTTGCAATTGTAATGGAATATGCATCCGGAGGAGAGCTCTTTGAGCGTATTAGCAATGCAGGACGCTTTAGTGAGGATGAGGCTCGC
>L-LsSRK2I_POS
TTGACCACTACCCATCTTGCAATTGTAATGGAATATGCATCCGGAGGAGAGCTCTTTGAGCGTATTAGCAATGCAGGACGCTTTAGTGAGGATGAGGCTCGC
>L-LsSRK2I_Ref
TTGACCACTACCCATCTTGCAATTGTAATGGAATATGCATCCGGAGGAGAGCTCTTTGAGCGTATTAGCAATGCAGGACGCTTTAGTGAGGATGAGGCTCGC
>L-LsSRK2I_ALT
TTGACCACTACCCATCTTGCAATTGTAATGGAATATGCATCCGGAGGAGAGCTCTTTGAGCGTATTAGCAATGCAGGACGCTTTAGTGAGGATGAGGCTCGC
>L-LsSRK2I_08LS-121
TTGACCACTACCCATCTTGCAATTGTAATGGAATATGCATCCGGAGGAGAGCTCTTTGAGCGTATTAGCAATGCAGGACGCTTTAGTGAGGATGAGGCTCGC
>L-LsSRK2I_13A-18
TTGACCACTACCCATCTTGCAATTGTAATGGAATATGCATCCGGAGGAGAGCTCTTTGAGCGTATTAGCAATGCAGGACGCTTTAGTGAGGATGAGGCTCGC
>L-LsSRK2I_13A-20
TTGACCACTACCCATCTTGCAATTGTAATGGAATATGCATCCGGAGGAGAGCTCTTTGAGCGTATTAGCAATGCAGGACGCTTTAGTGAGGATGAGGCTCGC
>L-LsSRK2I_13A-22
TTGACCACTACCCATCTTGCAATTGTAATGGAATATGCATCCGGAGGAGAGCTCTTTGAGCGTATTAGCAATGCAGGACGCTTTAGTGAGGATGAGGCTCGC
>L-LsSRK2I_13A-30
TTGACCACTACCCATCTTGCAATTGTAATGGAATATGCATCCGGAGGAGAGCTCTTTGAGCGTATTAGCAATGCAGGACGCTTTAGTGAGGATGAGGCTCGC
>L-LsSRK2I_13A-34
TTGACCACTACCCATCTTGCAATTGTAATGGAATATGCATCCGGAGGAGAGCTCTTTGAGCGTATTAGCAATGCAGGACGCTTTAGTGAGGATGAGGCTCGC
>L-LsSRK2I_13A-36
TTGACCACTACCCATCTTGCAATTGTAATGGAATATGCATCCGGAGGAGAGCTCTTTGAGCGTATTAGCAATGCAGGACGCTTTAGTGAGGATGAGGCTCGC
>L-LsSRK2I_BYP
TTGACCACTACCCATCTTGCAATTGTAATGGAATATGCATCCGGAGGAGAGCTCTTTGAGCGTATTAGCAATGCAGGACGCTTTAGTGAGGATGAGGCTCGC
>L-LsSRK2I_G17-1
TTGACCACTACCCATCTTGCAATTGTAATGGAATATGCATCCGGAGGAGAGCTCTTTGAGCGTATTAGCAATGCAGGACGCTTTAGTGAGGATGAGGCTCGC
>L-LsSRK2I_G3-11
TTGACCACTACCCATCTTGCAATTGTAATGGAATATGCATCCGGAGGAGAGCTCTTTGAGCGTATTAGCAATGCAGGACGCTTTAGTGAGGATGAGGCTCGC
>L-LsSRK2I_G32-22
TTGACCACTACCCATCTTGCAATTGTAATGGAATATGCATCCGGAGGAGAGCTCTTTGAGCGTATTAGCAATGCAGGACGCTTTAGTGAGGATGAGGCTCGC
>L-LsSRK2I_G8-212
TTGACCACTACCCATCTTGCAATTGTAATGGAATATGCATCCGGAGGAGAGCTCTTTGAGCGTATTAGCAATGCAGGACGCTTTAGTGAGGATGAGGCTCGC
>L-LsSRK2I_I103-1
TTGACCACTACCCATCTTGCAATTGTAATGGAATATGCATCCGGAGGAGAGCTCTTTGAGCGTATTAGCAATGCAGGACGCTTTAGTGAGGATGAGGCTCGC
>L-LsSRK2I_I226-1
TTGACCACTACCCATCTTGCAATTGTAATGGAATATGCATCCGGAGGAGAGCTCTTTGAGCGTATTAGCAATGCAGGACGCTTTAGTGAGGATGAGGCTCGC
>L-LsSRK2I_I31-1
TTGACCACTACCCATCTTGCAATTGTAATGGAATATGCATCCGGAGGAGAGCTCTTTGAGCGTATTAGCAATGCAGGACGCTTTAGTGAGGATGAGGCTCGC
>L-LsSRK2I_J170-211
TTGACCACTACCCATCTTGCAATTGTAATGGAATATGCATCCGGAGGAGAGCTCTTTGAGCGTATTAGCAATGCAGGACGCTTTAGTGAGGATGAGGCTCGC
>L-LsSRK2I_J7R6-1221
TTGACCACTACCCATCTTGCAATTGTAATGGAATATGCATCCGGAGGAGAGCTCTTTGAGCGTATTAGCAATGCAGGACGCTTTAGTGAGGATGAGGCTCGC
>L-LsSRK2I_JH-1
TTGACCACTACCCATCTTGCAATTGTAATGGAATATGCATCCGGAGGAGAGCTCTTTGAGCGTATTAGCAATGCAGGACGCTTTAGTGAGGATGAGGCTCGC
>L-LsSRK2I_P01
TTGACCACTACCCATCTTGCAATTGTAATGGAATATGCATCCGGAGGAGAGCTCTTTGAGCGTATTAGCAATGCAGGACGCTTTAGTGAGGATGAGGCTCGC
>L-LsSRK2I_P02
TTGACCACTACCCATCTTGCAATTGTAATGGAATATGCATCCGGAGGAGAGCTCTTTGAGCGTATTAGCAATGCAGGACGCTTTAGTGAGGATGAGGCTCGC
>L-LsSRK2I_P03
TTGACCACTACCCATCTTGCAATTGTAATGGAATATGCATCCGGAGGAGAGCTCTTTGAGCGTATTAGCAATGCAGGACGCTTTAGTGAGGATGAGGCTCGC
>L-LsSRK2I_P04
TTGACCACTACCCATCTTGCAATTGTAATGGAATATGCATCCGGAGGAGAGCTCTTTGAGCGTATTAGCAATGCAGGACGCTTTAGTGAGGATGAGGCTCGC
>L-LsSRK2I_P07
TTGACCACTACCCATCTTGCAATTGTAATGGAATATGCATCCGGAGGAGAGCTCTTTGAGCGTATTAGCAATGCAGGACGCTTTAGTGAGGATGAGGCTCGC
>L-LsSRK2I_P08
TTGACCACTACCCATCTTGCAATTGTAATGGAATATGCATCCGGAGGAGAGCTCTTTGAGCGTATTAGCAATGCAGGACGCTTTAGTGAGGATGAGGCTCGC
>L-LsSRK2I_P10
TTGACCACTACCCATCTTGCAATTGTAATGGAATATGCATCCGGAGGAGAGCTCTTTGAGCGTATTAGCAATGCAGGACGCTTTAGTGAGGATGAGGCTCGC
>L-LsSRK2I_P11
TTGACCACTACCCATCTTGCAATTGTAATGGAATATGCATCCGGAGGAGAGCTCTTTGAGCGTATTAGCAATGCAGGACGCTTTAGTGAGGATGAGGCTCGC
>L-LsSRK2I_P12
TTGACCACTACCCATCTTGCAATTGTAATGGAATATGCATCCGGAGGAGAGCTCTTTGAGCGTATTAGCAATGCAGGACGCTTTAGTGAGGATGAGGCTCGC
>L-LsSRK2I_P13
TTGACCACTACCCATCTTGCAATTGTAATGGAATATGCATCCGGAGGAGAGCTCTTTGAGCGTATTAGCAATGCAGGACGCTTTAGTGAGGATGAGGCTCGC
>L-LsSRK2I_P14
TTGACCACTACCCATCTTGCAATTGTAATGGAATATGCATCCGGAGGAGAGCTCTTTGAGCGTATTAGCAATGCAGGACGCTTTAGTGAGGATGAGGCTCGC
>L-LsSRK2I_P15
TTGACCACTACCCATCTTGCAATTGTAATGGAATATGCATCCGGAGGAGAGCTCTTTGAGCGTATTAGCAATGCAGGACGCTTTAGTGAGGATGAGGCTCGC
>L-LsSRK2I_P18
TTGACCACTACCCATCTTGCAATTGTAATGGAATATGCATCCGGAGGAGAGCTCTTTGAGCGTATTAGCAATGCAGGACGCTTTAGTGAGGATGAGGCTCGC
>L-LsSRK2I_P24
TTGACCACTACCCATCTTGCAATTGTAATGGAATATGCATCCGGAGGAGAGCTCTTTGAGCGTATTAGCAATGCAGGACGCTTTAGTGAGGATGAGGCTCGC
>L-LsSRK2I_P25
TTGACCACTACCCATCTTGCAATTGTAATGGAATATGCATCCGGAGGAGAGCTCTTTGAGCGTATTAGCAATGCAGGACGCTTTAGTGAGGATGAGGCTCGC
>L-LsSRK2I_P27
TTGACCACTACCCATCTTGCAATTGTAATGGAATATGCATCCGGAGGAGAGCTCTTTGAGCGTATTAGCAATGCAGGACGCTTTAGTGAGGATGAGGCTCGC
>L-LsSRK2I_P29
TTGACCACTACCCATCTTGCAATTGTAATGGAATATGCATCCGGAGGAGAGCTCTTTGAGCGTATTAGCAATGCAGGACGCTTTAGTGAGGATGAGGCTCGC
>L-LsSRK2I_P30
TTGACCACTACCCATCTTGCAATTGTAATGGAATATGCATCCGGAGGAGAGCTCTTTGAGCGTATTAGCAATGCAGGACGCTTTAGTGAGGATGAGGCTCGC
>L-LsSRK2I_PS122-1
TTGACCACTACCCATCTTGCAATTGTAATGGAATATGCATCCGGAGGAGAGCTCTTTGAGCGTATTAGCAATGCAGGACGCTTTAGTGAGGATGAGGCTCGC
>L-LsSRK2I_PS1561-2
TTGACCACTACCCATCTTGCAATTGTAATGGAATATGCATCCGGAGGAGAGCTCTTTGAGCGTATTAGCAATGCAGGACGCTTTAGTGAGGATGAGGCTCGC
>L-LsSRK2I_PS163-1
TTGACCACTACCCATCTTGCAATTGTAATGGAATATGCATCCGGAGGAGAGCTCTTTGAGCGTATTAGCAATGCAGGACGCTTTAGTGAGGATGAGGCTCGC
>L-LsSRK2I_PS87-2
TTGACCACTACCCATCTTGCAATTGTAATGGAATATGCATCCGGAGGAGAGCTCTTTGAGCGTATTAGCAATGCAGGACGCTTTAGTGAGGATGAGGCTCGC
>L-LsSRK2I_changhu-21
TTGACCACTACCCATCTTGCAATTGTAATGGAATATGCATCCGGAGGAGAGCTCTTTGAGCGTATTAGCAATGCAGGACGCTTTAGTGAGGATGAGGCTCGC
>L-LsSRK2I_hanqing-212
TTGACCACTACCCATCTTGCAATTGTAATGGAATATGCATCCGGAGGAGAGCTCTTTGAGCGTATTAGCAATGCAGGACGCTTTAGTGAGGATGAGGCTCGC
>L-LsSRK2I_jiushanyuanpu-1
TTGACCACTACCCATCTTGCAATTGTAATGGAATATGCATCCGGAGGAGAGCTCTTTGAGCGTATTAGCAATGCAGGACGCTTTAGTGAGGATGAGGCTCGC
>L-LsSRK2I_nanxiu-11
TTGACCACTACCCATCTTGCAATTGTAATGGAATATGCATCCGGAGGAGAGCTCTTTGAGCGTATTAGCAATGCAGGACGCTTTAGTGAGGATGAGGCTCGC
>L-LsSRK2I_qingpiyuanpu
TTGACCACTACCCATCTTGCAATTGTAATGGAATATGCATCCGGAGGAGAGCTCTTTGAGCGTATTAGCAATGCAGGACGCTTTAGTGAGGATGAGGCTCGC
>L-LsSRK2I_qingxiang-111
TTGACCACTACCCATCTTGCAATTGTAATGGAATATGCATCCGGAGGAGAGCTCTTTGAGCGTATTAGCAATGCAGGACGCTTTAGTGAGGATGAGGCTCGC
>L-LsSRK2I_qingzhan
TTGACCACTACCCATCTTGCAATTGTAATGGAATATGCATCCGGAGGAGAGCTCTTTGAGCGTATTAGCAATGCAGGACGCTTTAGTGAGGATGAGGCTCGC
>L-LsSRK2I_shaoxing-211
TTGACCACTACCCATCTTGCAATTGTAATGGAATATGCATCCGGAGGAGAGCTCTTTGAGCGTATTAGCAATGCAGGACGCTTTAGTGAGGATGAGGCTCGC
>L-LsSRK2I_yuanhu1hao-1
TTGACCACTACCCATCTTGCAATTGTAATGGAATATGCATCCGGAGGAGAGCTCTTTGAGCGTATTAGCAATGCAGGACGCTTTAGTGAGGATGAGGCTCGC
>L-LsSRK2I_yuanpu-2
TTGACCACTACCCATCTTGCAATTGTAATGGAATATGCATCCGGAGGAGAGCTCTTTGAGCGTATTAGCAATGCAGGACGCTTTAGTGAGGATGAGGCTCGC
