# Supplementary material for: Genome-wide identification of new reference genes for RT-qPCR normalization in CGMMV-infected Lagenaria siceraria
Source: PeerJ. 2018 Oct 12;6:e5642. doi: 10.7717/peerj.5642 (PMC6188008; doi:10.7717/peerj.5642)
Supplement: Supplemental Information S1 [file peerj-06-5642-s015.zip › Detection result of leaf and fruit variation in bottle gourd/UNSNP/L-LsTPT.txt.fa]

>L-LsTPT_CHR
ACCACCTACGATTGGCAGAAGGGATGCAACGACCCAGGGAGTAGGAGTCTCTCCAAGAAACATTGCTGACAGGATAACTGAAAAAAATGGCTCCATAGCTTTGATTGTGTGAGTGAACGATACCGCCACTTTTCCCAGAC
>L-LsTPT_POS
ACCACCTACGATTGGCAGAAGGGATGCAACGACCCAGGGAGTAGGAGTCTCTCCAAGAAACATTGCTGACAGGATAACTGAAAAAAATGGCTCCATAGCTTTGATTGTGTGAGTGAACGATACCGCCACTTTTCCCAGAC
>L-LsTPT_Ref
ACCACCTACGATTGGCAGAAGGGATGCAACGACCCAGGGAGTAGGAGTCTCTCCAAGAAACATTGCTGACAGGATAACTGAAAAAAATGGCTCCATAGCTTTGATTGTGTGAGTGAACGATACCGCCACTTTTCCCAGAC
>L-LsTPT_ALT
ACCACCTACGATTGGCAGAAGGGATGCAACGACCCAGGGAGTAGGAGTCTCTCCAAGAAACATTGCTGACAGGATAACTGAAAAAAATGGCTCCATAGCTTTGATTGTGTGAGTGAACGATACCGCCACTTTTCCCAGAC
>L-LsTPT_08LS-121
ACCACCTACGATTGGCAGAAGGGATGCAACGACCCAGGGAGTAGGAGTCTCTCCAAGAAACATTGCTGACAGGATAACTGAAAAAAATGGCTCCATAGCTTTGATTGTGTGAGTGAACGATACCGCCACTTTTCCCAGAC
>L-LsTPT_13A-18
ACCACCTACGATTGGCAGAAGGGATGCAACGACCCAGGGAGTAGGAGTCTCTCCAAGAAACATTGCTGACAGGATAACTGAAAAAAATGGCTCCATAGCTTTGATTGTGTGAGTGAACGATACCGCCACTTTTCCCAGAC
>L-LsTPT_13A-20
ACCACCTACGATTGGCAGAAGGGATGCAACGACCCAGGGAGTAGGAGTCTCTCCAAGAAACATTGCTGACAGGATAACTGAAAAAAATGGCTCCATAGCTTTGATTGTGTGAGTGAACGATACCGCCACTTTTCCCAGAC
>L-LsTPT_13A-22
ACCACCTACGATTGGCAGAAGGGATGCAACGACCCAGGGAGTAGGAGTCTCTCCAAGAAACATTGCTGACAGGATAACTGAAAAAAATGGCTCCATAGCTTTGATTGTGTGAGTGAACGATACCGCCACTTTTCCCAGAC
>L-LsTPT_13A-30
ACCACCTACGATTGGCAGAAGGGATGCAACGACCCAGGGAGTAGGAGTCTCTCCAAGAAACATTGCTGACAGGATAACTGAAAAAAATGGCTCCATAGCTTTGATTGTGTGAGTGAACGATACCGCCACTTTTCCCAGAC
>L-LsTPT_13A-34
ACCACCTACGATTGGCAGAAGGGATGCAACGACCCAGGGAGTAGGAGTCTCTCCAAGAAACATTGCTGACAGGATAACTGAAAAAAATGGCTCCATAGCTTTGATTGTGTGAGTGAACGATACCGCCACTTTTCCCAGAC
>L-LsTPT_13A-36
ACCACCTACGATTGGCAGAAGGGATGCAACGACCCAGGGAGTAGGAGTCTCTCCAAGAAACATTGCTGACAGGATAACTGAAAAAAATGGCTCCATAGCTTTGATTGTGTGAGTGAACGATACCGCCACTTTTCCCAGAC
>L-LsTPT_BYP
ACCACCTACGATTGGCAGAAGGGATGCAACGACCCAGGGAGTAGGAGTCTCTCCAAGAAACATTGCTGACAGGATAACTGAAAAAAATGGCTCCATAGCTTTGATTGTGTGAGTGAACGATACCGCCACTTTTCCCAGAC
>L-LsTPT_G17-1
ACCACCTACGATTGGCAGAAGGGATGCAACGACCCAGGGAGTAGGAGTCTCTCCAAGAAACATTGCTGACAGGATAACTGAAAAAAATGGCTCCATAGCTTTGATTGTGTGAGTGAACGATACCGCCACTTTTCCCAGAC
>L-LsTPT_G3-11
ACCACCTACGATTGGCAGAAGGGATGCAACGACCCAGGGAGTAGGAGTCTCTCCAAGAAACATTGCTGACAGGATAACTGAAAAAAATGGCTCCATAGCTTTGATTGTGTGAGTGAACGATACCGCCACTTTTCCCAGAC
>L-LsTPT_G32-22
ACCACCTACGATTGGCAGAAGGGATGCAACGACCCAGGGAGTAGGAGTCTCTCCAAGAAACATTGCTGACAGGATAACTGAAAAAAATGGCTCCATAGCTTTGATTGTGTGAGTGAACGATACCGCCACTTTTCCCAGAC
>L-LsTPT_G8-212
ACCACCTACGATTGGCAGAAGGGATGCAACGACCCAGGGAGTAGGAGTCTCTCCAAGAAACATTGCTGACAGGATAACTGAAAAAAATGGCTCCATAGCTTTGATTGTGTGAGTGAACGATACCGCCACTTTTCCCAGAC
>L-LsTPT_I103-1
ACCACCTACGATTGGCAGAAGGGATGCAACGACCCAGGGAGTAGGAGTCTCTCCAAGAAACATTGCTGACAGGATAACTGAAAAAAATGGCTCCATAGCTTTGATTGTGTGAGTGAACGATACCGCCACTTTTCCCAGAC
>L-LsTPT_I226-1
ACCACCTACGATTGGCAGAAGGGATGCAACGACCCAGGGAGTAGGAGTCTCTCCAAGAAACATTGCTGACAGGATAACTGAAAAAAATGGCTCCATAGCTTTGATTGTGTGAGTGAACGATACCGCCACTTTTCCCAGAC
>L-LsTPT_I31-1
ACCACCTACGATTGGCAGAAGGGATGCAACGACCCAGGGAGTAGGAGTCTCTCCAAGAAACATTGCTGACAGGATAACTGAAAAAAATGGCTCCATAGCTTTGATTGTGTGAGTGAACGATACCGCCACTTTTCCCAGAC
>L-LsTPT_J170-211
ACCACCTACGATTGGCAGAAGGGATGCAACGACCCAGGGAGTAGGAGTCTCTCCAAGAAACATTGCTGACAGGATAACTGAAAAAAATGGCTCCATAGCTTTGATTGTGTGAGTGAACGATACCGCCACTTTTCCCAGAC
>L-LsTPT_J7R6-1221
ACCACCTACGATTGGCAGAAGGGATGCAACGACCCAGGGAGTAGGAGTCTCTCCAAGAAACATTGCTGACAGGATAACTGAAAAAAATGGCTCCATAGCTTTGATTGTGTGAGTGAACGATACCGCCACTTTTCCCAGAC
>L-LsTPT_JH-1
ACCACCTACGATTGGCAGAAGGGATGCAACGACCCAGGGAGTAGGAGTCTCTCCAAGAAACATTGCTGACAGGATAACTGAAAAAAATGGCTCCATAGCTTTGATTGTGTGAGTGAACGATACCGCCACTTTTCCCAGAC
>L-LsTPT_P01
ACCACCTACGATTGGCAGAAGGGATGCAACGACCCAGGGAGTAGGAGTCTCTCCAAGAAACATTGCTGACAGGATAACTGAAAAAAATGGCTCCATAGCTTTGATTGTGTGAGTGAACGATACCGCCACTTTTCCCAGAC
>L-LsTPT_P02
ACCACCTACGATTGGCAGAAGGGATGCAACGACCCAGGGAGTAGGAGTCTCTCCAAGAAACATTGCTGACAGGATAACTGAAAAAAATGGCTCCATAGCTTTGATTGTGTGAGTGAACGATACCGCCACTTTTCCCAGAC
>L-LsTPT_P03
ACCACCTACGATTGGCAGAAGGGATGCAACGACCCAGGGAGTAGGAGTCTCTCCAAGAAACATTGCTGACAGGATAACTGAAAAAAATGGCTCCATAGCTTTGATTGTGTGAGTGAACGATACCGCCACTTTTCCCAGAC
>L-LsTPT_P04
ACCACCTACGATTGGCAGAAGGGATGCAACGACCCAGGGAGTAGGAGTCTCTCCAAGAAACATTGCTGACAGGATAACTGAAAAAAATGGCTCCATAGCTTTGATTGTGTGAGTGAACGATACCGCCACTTTTCCCAGAC
>L-LsTPT_P07
ACCACCTACGATTGGCAGAAGGGATGCAACGACCCAGGGAGTAGGAGTCTCTCCAAGAAACATTGCTGACAGGATAACTGAAAAAAATGGCTCCATAGCTTTGATTGTGTGAGTGAACGATACCGCCACTTTTCCCAGAC
>L-LsTPT_P08
ACCACCTACGATTGGCAGAAGGGATGCAACGACCCAGGGAGTAGGAGTCTCTCCAAGAAACATTGCTGACAGGATAACTGAAAAAAATGGCTCCATAGCTTTGATTGTGTGAGTGAACGATACCGCCACTTTTCCCAGAC
>L-LsTPT_P10
ACCACCTACGATTGGCAGAAGGGATGCAACGACCCAGGGAGTAGGAGTCTCTCCAAGAAACATTGCTGACAGGATAACTGAAAAAAATGGCTCCATAGCTTTGATTGTGTGAGTGAACGATACCGCCACTTTTCCCAGAC
>L-LsTPT_P11
ACCACCTACGATTGGCAGAAGGGATGCAACGACCCAGGGAGTAGGAGTCTCTCCAAGAAACATTGCTGACAGGATAACTGAAAAAAATGGCTCCATAGCTTTGATTGTGTGAGTGAACGATACCGCCACTTTTCCCAGAC
>L-LsTPT_P12
ACCACCTACGATTGGCAGAAGGGATGCAACGACCCAGGGAGTAGGAGTCTCTCCAAGAAACATTGCTGACAGGATAACTGAAAAAAATGGCTCCATAGCTTTGATTGTGTGAGTGAACGATACCGCCACTTTTCCCAGAC
>L-LsTPT_P13
ACCACCTACGATTGGCAGAAGGGATGCAACGACCCAGGGAGTAGGAGTCTCTCCAAGAAACATTGCTGACAGGATAACTGAAAAAAATGGCTCCATAGCTTTGATTGTGTGAGTGAACGATACCGCCACTTTTCCCAGAC
>L-LsTPT_P14
ACCACCTACGATTGGCAGAAGGGATGCAACGACCCAGGGAGTAGGAGTCTCTCCAAGAAACATTGCTGACAGGATAACTGAAAAAAATGGCTCCATAGCTTTGATTGTGTGAGTGAACGATACCGCCACTTTTCCCAGAC
>L-LsTPT_P15
ACCACCTACGATTGGCAGAAGGGATGCAACGACCCAGGGAGTAGGAGTCTCTCCAAGAAACATTGCTGACAGGATAACTGAAAAAAATGGCTCCATAGCTTTGATTGTGTGAGTGAACGATACCGCCACTTTTCCCAGAC
>L-LsTPT_P18
ACCACCTACGATTGGCAGAAGGGATGCAACGACCCAGGGAGTAGGAGTCTCTCCAAGAAACATTGCTGACAGGATAACTGAAAAAAATGGCTCCATAGCTTTGATTGTGTGAGTGAACGATACCGCCACTTTTCCCAGAC
>L-LsTPT_P24
ACCACCTACGATTGGCAGAAGGGATGCAACGACCCAGGGAGTAGGAGTCTCTCCAAGAAACATTGCTGACAGGATAACTGAAAAAAATGGCTCCATAGCTTTGATTGTGTGAGTGAACGATACCGCCACTTTTCCCAGAC
>L-LsTPT_P25
ACCACCTACGATTGGCAGAAGGGATGCAACGACCCAGGGAGTAGGAGTCTCTCCAAGAAACATTGCTGACAGGATAACTGAAAAAAATGGCTCCATAGCTTTGATTGTGTGAGTGAACGATACCGCCACTTTTCCCAGAC
>L-LsTPT_P27
ACCACCTACGATTGGCAGAAGGGATGCAACGACCCAGGGAGTAGGAGTCTCTCCAAGAAACATTGCTGACAGGATAACTGAAAAAAATGGCTCCATAGCTTTGATTGTGTGAGTGAACGATACCGCCACTTTTCCCAGAC
>L-LsTPT_P29
ACCACCTACGATTGGCAGAAGGGATGCAACGACCCAGGGAGTAGGAGTCTCTCCAAGAAACATTGCTGACAGGATAACTGAAAAAAATGGCTCCATAGCTTTGATTGTGTGAGTGAACGATACCGCCACTTTTCCCAGAC
>L-LsTPT_P30
ACCACCTACGATTGGCAGAAGGGATGCAACGACCCAGGGAGTAGGAGTCTCTCCAAGAAACATTGCTGACAGGATAACTGAAAAAAATGGCTCCATAGCTTTGATTGTGTGAGTGAACGATACCGCCACTTTTCCCAGAC
>L-LsTPT_PS122-1
ACCACCTACGATTGGCAGAAGGGATGCAACGACCCAGGGAGTAGGAGTCTCTCCAAGAAACATTGCTGACAGGATAACTGAAAAAAATGGCTCCATAGCTTTGATTGTGTGAGTGAACGATACCGCCACTTTTCCCAGAC
>L-LsTPT_PS1561-2
ACCACCTACGATTGGCAGAAGGGATGCAACGACCCAGGGAGTAGGAGTCTCTCCAAGAAACATTGCTGACAGGATAACTGAAAAAAATGGCTCCATAGCTTTGATTGTGTGAGTGAACGATACCGCCACTTTTCCCAGAC
>L-LsTPT_PS163-1
ACCACCTACGATTGGCAGAAGGGATGCAACGACCCAGGGAGTAGGAGTCTCTCCAAGAAACATTGCTGACAGGATAACTGAAAAAAATGGCTCCATAGCTTTGATTGTGTGAGTGAACGATACCGCCACTTTTCCCAGAC
>L-LsTPT_PS87-2
ACCACCTACGATTGGCAGAAGGGATGCAACGACCCAGGGAGTAGGAGTCTCTCCAAGAAACATTGCTGACAGGATAACTGAAAAAAATGGCTCCATAGCTTTGATTGTGTGAGTGAACGATACCGCCACTTTTCCCAGAC
>L-LsTPT_changhu-21
ACCACCTACGATTGGCAGAAGGGATGCAACGACCCAGGGAGTAGGAGTCTCTCCAAGAAACATTGCTGACAGGATAACTGAAAAAAATGGCTCCATAGCTTTGATTGTGTGAGTGAACGATACCGCCACTTTTCCCAGAC
>L-LsTPT_hanqing-212
ACCACCTACGATTGGCAGAAGGGATGCAACGACCCAGGGAGTAGGAGTCTCTCCAAGAAACATTGCTGACAGGATAACTGAAAAAAATGGCTCCATAGCTTTGATTGTGTGAGTGAACGATACCGCCACTTTTCCCAGAC
>L-LsTPT_jiushanyuanpu-1
ACCACCTACGATTGGCAGAAGGGATGCAACGACCCAGGGAGTAGGAGTCTCTCCAAGAAACATTGCTGACAGGATAACTGAAAAAAATGGCTCCATAGCTTTGATTGTGTGAGTGAACGATACCGCCACTTTTCCCAGAC
>L-LsTPT_nanxiu-11
ACCACCTACGATTGGCAGAAGGGATGCAACGACCCAGGGAGTAGGAGTCTCTCCAAGAAACATTGCTGACAGGATAACTGAAAAAAATGGCTCCATAGCTTTGATTGTGTGAGTGAACGATACCGCCACTTTTCCCAGAC
>L-LsTPT_qingpiyuanpu
ACCACCTACGATTGGCAGAAGGGATGCAACGACCCAGGGAGTAGGAGTCTCTCCAAGAAACATTGCTGACAGGATAACTGAAAAAAATGGCTCCATAGCTTTGATTGTGTGAGTGAACGATACCGCCACTTTTCCCAGAC
>L-LsTPT_qingxiang-111
ACCACCTACGATTGGCAGAAGGGATGCAACGACCCAGGGAGTAGGAGTCTCTCCAAGAAACATTGCTGACAGGATAACTGAAAAAAATGGCTCCATAGCTTTGATTGTGTGAGTGAACGATACCGCCACTTTTCCCAGAC
>L-LsTPT_qingzhan
ACCACCTACGATTGGCAGAAGGGATGCAACGACCCAGGGAGTAGGAGTCTCTCCAAGAAACATTGCTGACAGGATAACTGAAAAAAATGGCTCCATAGCTTTGATTGTGTGAGTGAACGATACCGCCACTTTTCCCAGAC
>L-LsTPT_shaoxing-211
ACCACCTACGATTGGCAGAAGGGATGCAACGACCCAGGGAGTAGGAGTCTCTCCAAGAAACATTGCTGACAGGATAACTGAAAAAAATGGCTCCATAGCTTTGATTGTGTGAGTGAACGATACCGCCACTTTTCCCAGAC
>L-LsTPT_yuanhu1hao-1
ACCACCTACGATTGGCAGAAGGGATGCAACGACCCAGGGAGTAGGAGTCTCTCCAAGAAACATTGCTGACAGGATAACTGAAAAAAATGGCTCCATAGCTTTGATTGTGTGAGTGAACGATACCGCCACTTTTCCCAGAC
>L-LsTPT_yuanpu-2
ACCACCTACGATTGGCAGAAGGGATGCAACGACCCAGGGAGTAGGAGTCTCTCCAAGAAACATTGCTGACAGGATAACTGAAAAAAATGGCTCCATAGCTTTGATTGTGTGAGTGAACGATACCGCCACTTTTCCCAGAC
