# Supplementary material for: Genome-wide identification of new reference genes for RT-qPCR normalization in CGMMV-infected Lagenaria siceraria
Source: PeerJ. 2018 Oct 12;6:e5642. doi: 10.7717/peerj.5642 (PMC6188008; doi:10.7717/peerj.5642)
Supplement: Supplemental Information S1 [file peerj-06-5642-s015.zip › Detection result of leaf and fruit variation in bottle gourd/UNSNP/LsACT.txt.fa]

>LsACT_CHR
GGCAGTGGTTGTGAACATGTACCCTCTCTCAGTGAGAATCTTCATTAAAGCATCAGTTAGATCACGACCAGCAAGGTCAAGACGGAGGATAGCATGGG
>LsACT_POS
GGCAGTGGTTGTGAACATGTACCCTCTCTCAGTGAGAATCTTCATTAAAGCATCAGTTAGATCACGACCAGCAAGGTCAAGACGGAGGATAGCATGGG
>LsACT_Ref
GGCAGTGGTTGTGAACATGTACCCTCTCTCAGTGAGAATCTTCATTAAAGCATCAGTTAGATCACGACCAGCAAGGTCAAGACGGAGGATAGCATGGG
>LsACT_ALT
GGCAGTGGTTGTGAACATGTACCCTCTCTCAGTGAGAATCTTCATTAAAGCATCAGTTAGATCACGACCAGCAAGGTCAAGACGGAGGATAGCATGGG
>LsACT_08LS-121
GGCAGTGGTTGTGAACATGTACCCTCTCTCAGTGAGAATCTTCATTAAAGCATCAGTTAGATCACGACCAGCAAGGTCAAGACGGAGGATAGCATGGG
>LsACT_13A-18
GGCAGTGGTTGTGAACATGTACCCTCTCTCAGTGAGAATCTTCATTAAAGCATCAGTTAGATCACGACCAGCAAGGTCAAGACGGAGGATAGCATGGG
>LsACT_13A-20
GGCAGTGGTTGTGAACATGTACCCTCTCTCAGTGAGAATCTTCATTAAAGCATCAGTTAGATCACGACCAGCAAGGTCAAGACGGAGGATAGCATGGG
>LsACT_13A-22
GGCAGTGGTTGTGAACATGTACCCTCTCTCAGTGAGAATCTTCATTAAAGCATCAGTTAGATCACGACCAGCAAGGTCAAGACGGAGGATAGCATGGG
>LsACT_13A-30
GGCAGTGGTTGTGAACATGTACCCTCTCTCAGTGAGAATCTTCATTAAAGCATCAGTTAGATCACGACCAGCAAGGTCAAGACGGAGGATAGCATGGG
>LsACT_13A-34
GGCAGTGGTTGTGAACATGTACCCTCTCTCAGTGAGAATCTTCATTAAAGCATCAGTTAGATCACGACCAGCAAGGTCAAGACGGAGGATAGCATGGG
>LsACT_13A-36
GGCAGTGGTTGTGAACATGTACCCTCTCTCAGTGAGAATCTTCATTAAAGCATCAGTTAGATCACGACCAGCAAGGTCAAGACGGAGGATAGCATGGG
>LsACT_BYP
GGCAGTGGTTGTGAACATGTACCCTCTCTCAGTGAGAATCTTCATTAAAGCATCAGTTAGATCACGACCAGCAAGGTCAAGACGGAGGATAGCATGGG
>LsACT_G17-1
GGCAGTGGTTGTGAACATGTACCCTCTCTCAGTGAGAATCTTCATTAAAGCATCAGTTAGATCACGACCAGCAAGGTCAAGACGGAGGATAGCATGGG
>LsACT_G3-11
GGCAGTGGTTGTGAACATGTACCCTCTCTCAGTGAGAATCTTCATTAAAGCATCAGTTAGATCACGACCAGCAAGGTCAAGACGGAGGATAGCATGGG
>LsACT_G32-22
GGCAGTGGTTGTGAACATGTACCCTCTCTCAGTGAGAATCTTCATTAAAGCATCAGTTAGATCACGACCAGCAAGGTCAAGACGGAGGATAGCATGGG
>LsACT_G8-212
GGCAGTGGTTGTGAACATGTACCCTCTCTCAGTGAGAATCTTCATTAAAGCATCAGTTAGATCACGACCAGCAAGGTCAAGACGGAGGATAGCATGGG
>LsACT_I103-1
GGCAGTGGTTGTGAACATGTACCCTCTCTCAGTGAGAATCTTCATTAAAGCATCAGTTAGATCACGACCAGCAAGGTCAAGACGGAGGATAGCATGGG
>LsACT_I226-1
GGCAGTGGTTGTGAACATGTACCCTCTCTCAGTGAGAATCTTCATTAAAGCATCAGTTAGATCACGACCAGCAAGGTCAAGACGGAGGATAGCATGGG
>LsACT_I31-1
GGCAGTGGTTGTGAACATGTACCCTCTCTCAGTGAGAATCTTCATTAAAGCATCAGTTAGATCACGACCAGCAAGGTCAAGACGGAGGATAGCATGGG
>LsACT_J170-211
GGCAGTGGTTGTGAACATGTACCCTCTCTCAGTGAGAATCTTCATTAAAGCATCAGTTAGATCACGACCAGCAAGGTCAAGACGGAGGATAGCATGGG
>LsACT_J7R6-1221
GGCAGTGGTTGTGAACATGTACCCTCTCTCAGTGAGAATCTTCATTAAAGCATCAGTTAGATCACGACCAGCAAGGTCAAGACGGAGGATAGCATGGG
>LsACT_JH-1
GGCAGTGGTTGTGAACATGTACCCTCTCTCAGTGAGAATCTTCATTAAAGCATCAGTTAGATCACGACCAGCAAGGTCAAGACGGAGGATAGCATGGG
>LsACT_P01
GGCAGTGGTTGTGAACATGTACCCTCTCTCAGTGAGAATCTTCATTAAAGCATCAGTTAGATCACGACCAGCAAGGTCAAGACGGAGGATAGCATGGG
>LsACT_P02
GGCAGTGGTTGTGAACATGTACCCTCTCTCAGTGAGAATCTTCATTAAAGCATCAGTTAGATCACGACCAGCAAGGTCAAGACGGAGGATAGCATGGG
>LsACT_P03
GGCAGTGGTTGTGAACATGTACCCTCTCTCAGTGAGAATCTTCATTAAAGCATCAGTTAGATCACGACCAGCAAGGTCAAGACGGAGGATAGCATGGG
>LsACT_P04
GGCAGTGGTTGTGAACATGTACCCTCTCTCAGTGAGAATCTTCATTAAAGCATCAGTTAGATCACGACCAGCAAGGTCAAGACGGAGGATAGCATGGG
>LsACT_P07
GGCAGTGGTTGTGAACATGTACCCTCTCTCAGTGAGAATCTTCATTAAAGCATCAGTTAGATCACGACCAGCAAGGTCAAGACGGAGGATAGCATGGG
>LsACT_P08
GGCAGTGGTTGTGAACATGTACCCTCTCTCAGTGAGAATCTTCATTAAAGCATCAGTTAGATCACGACCAGCAAGGTCAAGACGGAGGATAGCATGGG
>LsACT_P10
GGCAGTGGTTGTGAACATGTACCCTCTCTCAGTGAGAATCTTCATTAAAGCATCAGTTAGATCACGACCAGCAAGGTCAAGACGGAGGATAGCATGGG
>LsACT_P11
GGCAGTGGTTGTGAACATGTACCCTCTCTCAGTGAGAATCTTCATTAAAGCATCAGTTAGATCACGACCAGCAAGGTCAAGACGGAGGATAGCATGGG
>LsACT_P12
GGCAGTGGTTGTGAACATGTACCCTCTCTCAGTGAGAATCTTCATTAAAGCATCAGTTAGATCACGACCAGCAAGGTCAAGACGGAGGATAGCATGGG
>LsACT_P13
GGCAGTGGTTGTGAACATGTACCCTCTCTCAGTGAGAATCTTCATTAAAGCATCAGTTAGATCACGACCAGCAAGGTCAAGACGGAGGATAGCATGGG
>LsACT_P14
GGCAGTGGTTGTGAACATGTACCCTCTCTCAGTGAGAATCTTCATTAAAGCATCAGTTAGATCACGACCAGCAAGGTCAAGACGGAGGATAGCATGGG
>LsACT_P15
GGCAGTGGTTGTGAACATGTACCCTCTCTCAGTGAGAATCTTCATTAAAGCATCAGTTAGATCACGACCAGCAAGGTCAAGACGGAGGATAGCATGGG
>LsACT_P18
GGCAGTGGTTGTGAACATGTACCCTCTCTCAGTGAGAATCTTCATTAAAGCATCAGTTAGATCACGACCAGCAAGGTCAAGACGGAGGATAGCATGGG
>LsACT_P24
GGCAGTGGTTGTGAACATGTACCCTCTCTCAGTGAGAATCTTCATTAAAGCATCAGTTAGATCACGACCAGCAAGGTCAAGACGGAGGATAGCATGGG
>LsACT_P25
GGCAGTGGTTGTGAACATGTACCCTCTCTCAGTGAGAATCTTCATTAAAGCATCAGTTAGATCACGACCAGCAAGGTCAAGACGGAGGATAGCATGGG
>LsACT_P27
GGCAGTGGTTGTGAACATGTACCCTCTCTCAGTGAGAATCTTCATTAAAGCATCAGTTAGATCACGACCAGCAAGGTCAAGACGGAGGATAGCATGGG
>LsACT_P29
GGCAGTGGTTGTGAACATGTACCCTCTCTCAGTGAGAATCTTCATTAAAGCATCAGTTAGATCACGACCAGCAAGGTCAAGACGGAGGATAGCATGGG
>LsACT_P30
GGCAGTGGTTGTGAACATGTACCCTCTCTCAGTGAGAATCTTCATTAAAGCATCAGTTAGATCACGACCAGCAAGGTCAAGACGGAGGATAGCATGGG
>LsACT_PS122-1
GGCAGTGGTTGTGAACATGTACCCTCTCTCAGTGAGAATCTTCATTAAAGCATCAGTTAGATCACGACCAGCAAGGTCAAGACGGAGGATAGCATGGG
>LsACT_PS1561-2
GGCAGTGGTTGTGAACATGTACCCTCTCTCAGTGAGAATCTTCATTAAAGCATCAGTTAGATCACGACCAGCAAGGTCAAGACGGAGGATAGCATGGG
>LsACT_PS163-1
GGCAGTGGTTGTGAACATGTACCCTCTCTCAGTGAGAATCTTCATTAAAGCATCAGTTAGATCACGACCAGCAAGGTCAAGACGGAGGATAGCATGGG
>LsACT_PS87-2
GGCAGTGGTTGTGAACATGTACCCTCTCTCAGTGAGAATCTTCATTAAAGCATCAGTTAGATCACGACCAGCAAGGTCAAGACGGAGGATAGCATGGG
>LsACT_changhu-21
GGCAGTGGTTGTGAACATGTACCCTCTCTCAGTGAGAATCTTCATTAAAGCATCAGTTAGATCACGACCAGCAAGGTCAAGACGGAGGATAGCATGGG
>LsACT_hanqing-212
GGCAGTGGTTGTGAACATGTACCCTCTCTCAGTGAGAATCTTCATTAAAGCATCAGTTAGATCACGACCAGCAAGGTCAAGACGGAGGATAGCATGGG
>LsACT_jiushanyuanpu-1
GGCAGTGGTTGTGAACATGTACCCTCTCTCAGTGAGAATCTTCATTAAAGCATCAGTTAGATCACGACCAGCAAGGTCAAGACGGAGGATAGCATGGG
>LsACT_nanxiu-11
GGCAGTGGTTGTGAACATGTACCCTCTCTCAGTGAGAATCTTCATTAAAGCATCAGTTAGATCACGACCAGCAAGGTCAAGACGGAGGATAGCATGGG
>LsACT_qingpiyuanpu
GGCAGTGGTTGTGAACATGTACCCTCTCTCAGTGAGAATCTTCATTAAAGCATCAGTTAGATCACGACCAGCAAGGTCAAGACGGAGGATAGCATGGG
>LsACT_qingxiang-111
GGCAGTGGTTGTGAACATGTACCCTCTCTCAGTGAGAATCTTCATTAAAGCATCAGTTAGATCACGACCAGCAAGGTCAAGACGGAGGATAGCATGGG
>LsACT_qingzhan
GGCAGTGGTTGTGAACATGTACCCTCTCTCAGTGAGAATCTTCATTAAAGCATCAGTTAGATCACGACCAGCAAGGTCAAGACGGAGGATAGCATGGG
>LsACT_shaoxing-211
GGCAGTGGTTGTGAACATGTACCCTCTCTCAGTGAGAATCTTCATTAAAGCATCAGTTAGATCACGACCAGCAAGGTCAAGACGGAGGATAGCATGGG
>LsACT_yuanhu1hao-1
GGCAGTGGTTGTGAACATGTACCCTCTCTCAGTGAGAATCTTCATTAAAGCATCAGTTAGATCACGACCAGCAAGGTCAAGACGGAGGATAGCATGGG
>LsACT_yuanpu-2
GGCAGTGGTTGTGAACATGTACCCTCTCTCAGTGAGAATCTTCATTAAAGCATCAGTTAGATCACGACCAGCAAGGTCAAGACGGAGGATAGCATGGG
