# Supplementary material for: Genome-wide identification of new reference genes for RT-qPCR normalization in CGMMV-infected Lagenaria siceraria
Source: PeerJ. 2018 Oct 12;6:e5642. doi: 10.7717/peerj.5642 (PMC6188008; doi:10.7717/peerj.5642)
Supplement: Supplemental Information S1 [file peerj-06-5642-s015.zip › Detection result of leaf and fruit variation in bottle gourd/UNSNP/LsADP.txt.fa]

>LsADP_CHR
ATATTGCCAACAAGGCGTAGATGGGGTTTCTTTTGAGCTGGGATTGGTTCTGGAAATTCAAATTGATGTCATTTGTCCATTGTTTACGGGCA
>LsADP_POS
ATATTGCCAACAAGGCGTAGATGGGGTTTCTTTTGAGCTGGGATTGGTTCTGGAAATTCAAATTGATGTCATTTGTCCATTGTTTACGGGCA
>LsADP_Ref
ATATTGCCAACAAGGCGTAGATGGGGTTTCTTTTGAGCTGGGATTGGTTCTGGAAATTCAAATTGATGTCATTTGTCCATTGTTTACGGGCA
>LsADP_ALT
ATATTGCCAACAAGGCGTAGATGGGGTTTCTTTTGAGCTGGGATTGGTTCTGGAAATTCAAATTGATGTCATTTGTCCATTGTTTACGGGCA
>LsADP_08LS-121
ATATTGCCAACAAGGCGTAGATGGGGTTTCTTTTGAGCTGGGATTGGTTCTGGAAATTCAAATTGATGTCATTTGTCCATTGTTTACGGGCA
>LsADP_13A-18
ATATTGCCAACAAGGCGTAGATGGGGTTTCTTTTGAGCTGGGATTGGTTCTGGAAATTCAAATTGATGTCATTTGTCCATTGTTTACGGGCA
>LsADP_13A-20
ATATTGCCAACAAGGCGTAGATGGGGTTTCTTTTGAGCTGGGATTGGTTCTGGAAATTCAAATTGATGTCATTTGTCCATTGTTTACGGGCA
>LsADP_13A-22
ATATTGCCAACAAGGCGTAGATGGGGTTTCTTTTGAGCTGGGATTGGTTCTGGAAATTCAAATTGATGTCATTTGTCCATTGTTTACGGGCA
>LsADP_13A-30
ATATTGCCAACAAGGCGTAGATGGGGTTTCTTTTGAGCTGGGATTGGTTCTGGAAATTCAAATTGATGTCATTTGTCCATTGTTTACGGGCA
>LsADP_13A-34
ATATTGCCAACAAGGCGTAGATGGGGTTTCTTTTGAGCTGGGATTGGTTCTGGAAATTCAAATTGATGTCATTTGTCCATTGTTTACGGGCA
>LsADP_13A-36
ATATTGCCAACAAGGCGTAGATGGGGTTTCTTTTGAGCTGGGATTGGTTCTGGAAATTCAAATTGATGTCATTTGTCCATTGTTTACGGGCA
>LsADP_BYP
ATATTGCCAACAAGGCGTAGATGGGGTTTCTTTTGAGCTGGGATTGGTTCTGGAAATTCAAATTGATGTCATTTGTCCATTGTTTACGGGCA
>LsADP_G17-1
ATATTGCCAACAAGGCGTAGATGGGGTTTCTTTTGAGCTGGGATTGGTTCTGGAAATTCAAATTGATGTCATTTGTCCATTGTTTACGGGCA
>LsADP_G3-11
ATATTGCCAACAAGGCGTAGATGGGGTTTCTTTTGAGCTGGGATTGGTTCTGGAAATTCAAATTGATGTCATTTGTCCATTGTTTACGGGCA
>LsADP_G32-22
ATATTGCCAACAAGGCGTAGATGGGGTTTCTTTTGAGCTGGGATTGGTTCTGGAAATTCAAATTGATGTCATTTGTCCATTGTTTACGGGCA
>LsADP_G8-212
ATATTGCCAACAAGGCGTAGATGGGGTTTCTTTTGAGCTGGGATTGGTTCTGGAAATTCAAATTGATGTCATTTGTCCATTGTTTACGGGCA
>LsADP_I103-1
ATATTGCCAACAAGGCGTAGATGGGGTTTCTTTTGAGCTGGGATTGGTTCTGGAAATTCAAATTGATGTCATTTGTCCATTGTTTACGGGCA
>LsADP_I226-1
ATATTGCCAACAAGGCGTAGATGGGGTTTCTTTTGAGCTGGGATTGGTTCTGGAAATTCAAATTGATGTCATTTGTCCATTGTTTACGGGCA
>LsADP_I31-1
ATATTGCCAACAAGGCGTAGATGGGGTTTCTTTTGAGCTGGGATTGGTTCTGGAAATTCAAATTGATGTCATTTGTCCATTGTTTACGGGCA
>LsADP_J170-211
ATATTGCCAACAAGGCGTAGATGGGGTTTCTTTTGAGCTGGGATTGGTTCTGGAAATTCAAATTGATGTCATTTGTCCATTGTTTACGGGCA
>LsADP_J7R6-1221
ATATTGCCAACAAGGCGTAGATGGGGTTTCTTTTGAGCTGGGATTGGTTCTGGAAATTCAAATTGATGTCATTTGTCCATTGTTTACGGGCA
>LsADP_JH-1
ATATTGCCAACAAGGCGTAGATGGGGTTTCTTTTGAGCTGGGATTGGTTCTGGAAATTCAAATTGATGTCATTTGTCCATTGTTTACGGGCA
>LsADP_P01
ATATTGCCAACAAGGCGTAGATGGGGTTTCTTTTGAGCTGGGATTGGTTCTGGAAATTCAAATTGATGTCATTTGTCCATTGTTTACGGGCA
>LsADP_P02
ATATTGCCAACAAGGCGTAGATGGGGTTTCTTTTGAGCTGGGATTGGTTCTGGAAATTCAAATTGATGTCATTTGTCCATTGTTTACGGGCA
>LsADP_P03
ATATTGCCAACAAGGCGTAGATGGGGTTTCTTTTGAGCTGGGATTGGTTCTGGAAATTCAAATTGATGTCATTTGTCCATTGTTTACGGGCA
>LsADP_P04
ATATTGCCAACAAGGCGTAGATGGGGTTTCTTTTGAGCTGGGATTGGTTCTGGAAATTCAAATTGATGTCATTTGTCCATTGTTTACGGGCA
>LsADP_P07
ATATTGCCAACAAGGCGTAGATGGGGTTTCTTTTGAGCTGGGATTGGTTCTGGAAATTCAAATTGATGTCATTTGTCCATTGTTTACGGGCA
>LsADP_P08
ATATTGCCAACAAGGCGTAGATGGGGTTTCTTTTGAGCTGGGATTGGTTCTGGAAATTCAAATTGATGTCATTTGTCCATTGTTTACGGGCA
>LsADP_P10
ATATTGCCAACAAGGCGTAGATGGGGTTTCTTTTGAGCTGGGATTGGTTCTGGAAATTCAAATTGATGTCATTTGTCCATTGTTTACGGGCA
>LsADP_P11
ATATTGCCAACAAGGCGTAGATGGGGTTTCTTTTGAGCTGGGATTGGTTCTGGAAATTCAAATTGATGTCATTTGTCCATTGTTTACGGGCA
>LsADP_P12
ATATTGCCAACAAGGCGTAGATGGGGTTTCTTTTGAGCTGGGATTGGTTCTGGAAATTCAAATTGATGTCATTTGTCCATTGTTTACGGGCA
>LsADP_P13
ATATTGCCAACAAGGCGTAGATGGGGTTTCTTTTGAGCTGGGATTGGTTCTGGAAATTCAAATTGATGTCATTTGTCCATTGTTTACGGGCA
>LsADP_P14
ATATTGCCAACAAGGCGTAGATGGGGTTTCTTTTGAGCTGGGATTGGTTCTGGAAATTCAAATTGATGTCATTTGTCCATTGTTTACGGGCA
>LsADP_P15
ATATTGCCAACAAGGCGTAGATGGGGTTTCTTTTGAGCTGGGATTGGTTCTGGAAATTCAAATTGATGTCATTTGTCCATTGTTTACGGGCA
>LsADP_P18
ATATTGCCAACAAGGCGTAGATGGGGTTTCTTTTGAGCTGGGATTGGTTCTGGAAATTCAAATTGATGTCATTTGTCCATTGTTTACGGGCA
>LsADP_P24
ATATTGCCAACAAGGCGTAGATGGGGTTTCTTTTGAGCTGGGATTGGTTCTGGAAATTCAAATTGATGTCATTTGTCCATTGTTTACGGGCA
>LsADP_P25
ATATTGCCAACAAGGCGTAGATGGGGTTTCTTTTGAGCTGGGATTGGTTCTGGAAATTCAAATTGATGTCATTTGTCCATTGTTTACGGGCA
>LsADP_P27
ATATTGCCAACAAGGCGTAGATGGGGTTTCTTTTGAGCTGGGATTGGTTCTGGAAATTCAAATTGATGTCATTTGTCCATTGTTTACGGGCA
>LsADP_P29
ATATTGCCAACAAGGCGTAGATGGGGTTTCTTTTGAGCTGGGATTGGTTCTGGAAATTCAAATTGATGTCATTTGTCCATTGTTTACGGGCA
>LsADP_P30
ATATTGCCAACAAGGCGTAGATGGGGTTTCTTTTGAGCTGGGATTGGTTCTGGAAATTCAAATTGATGTCATTTGTCCATTGTTTACGGGCA
>LsADP_PS122-1
ATATTGCCAACAAGGCGTAGATGGGGTTTCTTTTGAGCTGGGATTGGTTCTGGAAATTCAAATTGATGTCATTTGTCCATTGTTTACGGGCA
>LsADP_PS1561-2
ATATTGCCAACAAGGCGTAGATGGGGTTTCTTTTGAGCTGGGATTGGTTCTGGAAATTCAAATTGATGTCATTTGTCCATTGTTTACGGGCA
>LsADP_PS163-1
ATATTGCCAACAAGGCGTAGATGGGGTTTCTTTTGAGCTGGGATTGGTTCTGGAAATTCAAATTGATGTCATTTGTCCATTGTTTACGGGCA
>LsADP_PS87-2
ATATTGCCAACAAGGCGTAGATGGGGTTTCTTTTGAGCTGGGATTGGTTCTGGAAATTCAAATTGATGTCATTTGTCCATTGTTTACGGGCA
>LsADP_changhu-21
ATATTGCCAACAAGGCGTAGATGGGGTTTCTTTTGAGCTGGGATTGGTTCTGGAAATTCAAATTGATGTCATTTGTCCATTGTTTACGGGCA
>LsADP_hanqing-212
ATATTGCCAACAAGGCGTAGATGGGGTTTCTTTTGAGCTGGGATTGGTTCTGGAAATTCAAATTGATGTCATTTGTCCATTGTTTACGGGCA
>LsADP_jiushanyuanpu-1
ATATTGCCAACAAGGCGTAGATGGGGTTTCTTTTGAGCTGGGATTGGTTCTGGAAATTCAAATTGATGTCATTTGTCCATTGTTTACGGGCA
>LsADP_nanxiu-11
ATATTGCCAACAAGGCGTAGATGGGGTTTCTTTTGAGCTGGGATTGGTTCTGGAAATTCAAATTGATGTCATTTGTCCATTGTTTACGGGCA
>LsADP_qingpiyuanpu
ATATTGCCAACAAGGCGTAGATGGGGTTTCTTTTGAGCTGGGATTGGTTCTGGAAATTCAAATTGATGTCATTTGTCCATTGTTTACGGGCA
>LsADP_qingxiang-111
ATATTGCCAACAAGGCGTAGATGGGGTTTCTTTTGAGCTGGGATTGGTTCTGGAAATTCAAATTGATGTCATTTGTCCATTGTTTACGGGCA
>LsADP_qingzhan
ATATTGCCAACAAGGCGTAGATGGGGTTTCTTTTGAGCTGGGATTGGTTCTGGAAATTCAAATTGATGTCATTTGTCCATTGTTTACGGGCA
>LsADP_shaoxing-211
ATATTGCCAACAAGGCGTAGATGGGGTTTCTTTTGAGCTGGGATTGGTTCTGGAAATTCAAATTGATGTCATTTGTCCATTGTTTACGGGCA
>LsADP_yuanhu1hao-1
ATATTGCCAACAAGGCGTAGATGGGGTTTCTTTTGAGCTGGGATTGGTTCTGGAAATTCAAATTGATGTCATTTGTCCATTGTTTACGGGCA
>LsADP_yuanpu-2
ATATTGCCAACAAGGCGTAGATGGGGTTTCTTTTGAGCTGGGATTGGTTCTGGAAATTCAAATTGATGTCATTTGTCCATTGTTTACGGGCA
