# Supplementary material for: Genome-wide identification of new reference genes for RT-qPCR normalization in CGMMV-infected Lagenaria siceraria
Source: PeerJ. 2018 Oct 12;6:e5642. doi: 10.7717/peerj.5642 (PMC6188008; doi:10.7717/peerj.5642)
Supplement: Supplemental Information S1 [file peerj-06-5642-s015.zip › Detection result of leaf and fruit variation in bottle gourd/UNSNP/LsCYP20.txt.fa]

>LsCYP20_CHR
TTTACCCTCGGCGATGGAAGAGGTGGAGAATCAATCTATGGAGAGAAGTTCGCTGACGAGAATTTCAAGCTGAAGCATACTGGCCCAGGCCTCCTCTCTATGGCAAACGCCGGTCCAGATACAAATGGTTCACA
>LsCYP20_POS
TTTACCCTCGGCGATGGAAGAGGTGGAGAATCAATCTATGGAGAGAAGTTCGCTGACGAGAATTTCAAGCTGAAGCATACTGGCCCAGGCCTCCTCTCTATGGCAAACGCCGGTCCAGATACAAATGGTTCACA
>LsCYP20_Ref
TTTACCCTCGGCGATGGAAGAGGTGGAGAATCAATCTATGGAGAGAAGTTCGCTGACGAGAATTTCAAGCTGAAGCATACTGGCCCAGGCCTCCTCTCTATGGCAAACGCCGGTCCAGATACAAATGGTTCACA
>LsCYP20_ALT
TTTACCCTCGGCGATGGAAGAGGTGGAGAATCAATCTATGGAGAGAAGTTCGCTGACGAGAATTTCAAGCTGAAGCATACTGGCCCAGGCCTCCTCTCTATGGCAAACGCCGGTCCAGATACAAATGGTTCACA
>LsCYP20_08LS-121
TTTACCCTCGGCGATGGAAGAGGTGGAGAATCAATCTATGGAGAGAAGTTCGCTGACGAGAATTTCAAGCTGAAGCATACTGGCCCAGGCCTCCTCTCTATGGCAAACGCCGGTCCAGATACAAATGGTTCACA
>LsCYP20_13A-18
TTTACCCTCGGCGATGGAAGAGGTGGAGAATCAATCTATGGAGAGAAGTTCGCTGACGAGAATTTCAAGCTGAAGCATACTGGCCCAGGCCTCCTCTCTATGGCAAACGCCGGTCCAGATACAAATGGTTCACA
>LsCYP20_13A-20
TTTACCCTCGGCGATGGAAGAGGTGGAGAATCAATCTATGGAGAGAAGTTCGCTGACGAGAATTTCAAGCTGAAGCATACTGGCCCAGGCCTCCTCTCTATGGCAAACGCCGGTCCAGATACAAATGGTTCACA
>LsCYP20_13A-22
TTTACCCTCGGCGATGGAAGAGGTGGAGAATCAATCTATGGAGAGAAGTTCGCTGACGAGAATTTCAAGCTGAAGCATACTGGCCCAGGCCTCCTCTCTATGGCAAACGCCGGTCCAGATACAAATGGTTCACA
>LsCYP20_13A-30
TTTACCCTCGGCGATGGAAGAGGTGGAGAATCAATCTATGGAGAGAAGTTCGCTGACGAGAATTTCAAGCTGAAGCATACTGGCCCAGGCCTCCTCTCTATGGCAAACGCCGGTCCAGATACAAATGGTTCACA
>LsCYP20_13A-34
TTTACCCTCGGCGATGGAAGAGGTGGAGAATCAATCTATGGAGAGAAGTTCGCTGACGAGAATTTCAAGCTGAAGCATACTGGCCCAGGCCTCCTCTCTATGGCAAACGCCGGTCCAGATACAAATGGTTCACA
>LsCYP20_13A-36
TTTACCCTCGGCGATGGAAGAGGTGGAGAATCAATCTATGGAGAGAAGTTCGCTGACGAGAATTTCAAGCTGAAGCATACTGGCCCAGGCCTCCTCTCTATGGCAAACGCCGGTCCAGATACAAATGGTTCACA
>LsCYP20_BYP
TTTACCCTCGGCGATGGAAGAGGTGGAGAATCAATCTATGGAGAGAAGTTCGCTGACGAGAATTTCAAGCTGAAGCATACTGGCCCAGGCCTCCTCTCTATGGCAAACGCCGGTCCAGATACAAATGGTTCACA
>LsCYP20_G17-1
TTTACCCTCGGCGATGGAAGAGGTGGAGAATCAATCTATGGAGAGAAGTTCGCTGACGAGAATTTCAAGCTGAAGCATACTGGCCCAGGCCTCCTCTCTATGGCAAACGCCGGTCCAGATACAAATGGTTCACA
>LsCYP20_G3-11
TTTACCCTCGGCGATGGAAGAGGTGGAGAATCAATCTATGGAGAGAAGTTCGCTGACGAGAATTTCAAGCTGAAGCATACTGGCCCAGGCCTCCTCTCTATGGCAAACGCCGGTCCAGATACAAATGGTTCACA
>LsCYP20_G32-22
TTTACCCTCGGCGATGGAAGAGGTGGAGAATCAATCTATGGAGAGAAGTTCGCTGACGAGAATTTCAAGCTGAAGCATACTGGCCCAGGCCTCCTCTCTATGGCAAACGCCGGTCCAGATACAAATGGTTCACA
>LsCYP20_G8-212
TTTACCCTCGGCGATGGAAGAGGTGGAGAATCAATCTATGGAGAGAAGTTCGCTGACGAGAATTTCAAGCTGAAGCATACTGGCCCAGGCCTCCTCTCTATGGCAAACGCCGGTCCAGATACAAATGGTTCACA
>LsCYP20_I103-1
TTTACCCTCGGCGATGGAAGAGGTGGAGAATCAATCTATGGAGAGAAGTTCGCTGACGAGAATTTCAAGCTGAAGCATACTGGCCCAGGCCTCCTCTCTATGGCAAACGCCGGTCCAGATACAAATGGTTCACA
>LsCYP20_I226-1
TTTACCCTCGGCGATGGAAGAGGTGGAGAATCAATCTATGGAGAGAAGTTCGCTGACGAGAATTTCAAGCTGAAGCATACTGGCCCAGGCCTCCTCTCTATGGCAAACGCCGGTCCAGATACAAATGGTTCACA
>LsCYP20_I31-1
TTTACCCTCGGCGATGGAAGAGGTGGAGAATCAATCTATGGAGAGAAGTTCGCTGACGAGAATTTCAAGCTGAAGCATACTGGCCCAGGCCTCCTCTCTATGGCAAACGCCGGTCCAGATACAAATGGTTCACA
>LsCYP20_J170-211
TTTACCCTCGGCGATGGAAGAGGTGGAGAATCAATCTATGGAGAGAAGTTCGCTGACGAGAATTTCAAGCTGAAGCATACTGGCCCAGGCCTCCTCTCTATGGCAAACGCCGGTCCAGATACAAATGGTTCACA
>LsCYP20_J7R6-1221
TTTACCCTCGGCGATGGAAGAGGTGGAGAATCAATCTATGGAGAGAAGTTCGCTGACGAGAATTTCAAGCTGAAGCATACTGGCCCAGGCCTCCTCTCTATGGCAAACGCCGGTCCAGATACAAATGGTTCACA
>LsCYP20_JH-1
TTTACCCTCGGCGATGGAAGAGGTGGAGAATCAATCTATGGAGAGAAGTTCGCTGACGAGAATTTCAAGCTGAAGCATACTGGCCCAGGCCTCCTCTCTATGGCAAACGCCGGTCCAGATACAAATGGTTCACA
>LsCYP20_P01
TTTACCCTCGGCGATGGAAGAGGTGGAGAATCAATCTATGGAGAGAAGTTCGCTGACGAGAATTTCAAGCTGAAGCATACTGGCCCAGGCCTCCTCTCTATGGCAAACGCCGGTCCAGATACAAATGGTTCACA
>LsCYP20_P02
TTTACCCTCGGCGATGGAAGAGGTGGAGAATCAATCTATGGAGAGAAGTTCGCTGACGAGAATTTCAAGCTGAAGCATACTGGCCCAGGCCTCCTCTCTATGGCAAACGCCGGTCCAGATACAAATGGTTCACA
>LsCYP20_P03
TTTACCCTCGGCGATGGAAGAGGTGGAGAATCAATCTATGGAGAGAAGTTCGCTGACGAGAATTTCAAGCTGAAGCATACTGGCCCAGGCCTCCTCTCTATGGCAAACGCCGGTCCAGATACAAATGGTTCACA
>LsCYP20_P04
TTTACCCTCGGCGATGGAAGAGGTGGAGAATCAATCTATGGAGAGAAGTTCGCTGACGAGAATTTCAAGCTGAAGCATACTGGCCCAGGCCTCCTCTCTATGGCAAACGCCGGTCCAGATACAAATGGTTCACA
>LsCYP20_P07
TTTACCCTCGGCGATGGAAGAGGTGGAGAATCAATCTATGGAGAGAAGTTCGCTGACGAGAATTTCAAGCTGAAGCATACTGGCCCAGGCCTCCTCTCTATGGCAAACGCCGGTCCAGATACAAATGGTTCACA
>LsCYP20_P08
TTTACCCTCGGCGATGGAAGAGGTGGAGAATCAATCTATGGAGAGAAGTTCGCTGACGAGAATTTCAAGCTGAAGCATACTGGCCCAGGCCTCCTCTCTATGGCAAACGCCGGTCCAGATACAAATGGTTCACA
>LsCYP20_P10
TTTACCCTCGGCGATGGAAGAGGTGGAGAATCAATCTATGGAGAGAAGTTCGCTGACGAGAATTTCAAGCTGAAGCATACTGGCCCAGGCCTCCTCTCTATGGCAAACGCCGGTCCAGATACAAATGGTTCACA
>LsCYP20_P11
TTTACCCTCGGCGATGGAAGAGGTGGAGAATCAATCTATGGAGAGAAGTTCGCTGACGAGAATTTCAAGCTGAAGCATACTGGCCCAGGCCTCCTCTCTATGGCAAACGCCGGTCCAGATACAAATGGTTCACA
>LsCYP20_P12
TTTACCCTCGGCGATGGAAGAGGTGGAGAATCAATCTATGGAGAGAAGTTCGCTGACGAGAATTTCAAGCTGAAGCATACTGGCCCAGGCCTCCTCTCTATGGCAAACGCCGGTCCAGATACAAATGGTTCACA
>LsCYP20_P13
TTTACCCTCGGCGATGGAAGAGGTGGAGAATCAATCTATGGAGAGAAGTTCGCTGACGAGAATTTCAAGCTGAAGCATACTGGCCCAGGCCTCCTCTCTATGGCAAACGCCGGTCCAGATACAAATGGTTCACA
>LsCYP20_P14
TTTACCCTCGGCGATGGAAGAGGTGGAGAATCAATCTATGGAGAGAAGTTCGCTGACGAGAATTTCAAGCTGAAGCATACTGGCCCAGGCCTCCTCTCTATGGCAAACGCCGGTCCAGATACAAATGGTTCACA
>LsCYP20_P15
TTTACCCTCGGCGATGGAAGAGGTGGAGAATCAATCTATGGAGAGAAGTTCGCTGACGAGAATTTCAAGCTGAAGCATACTGGCCCAGGCCTCCTCTCTATGGCAAACGCCGGTCCAGATACAAATGGTTCACA
>LsCYP20_P18
TTTACCCTCGGCGATGGAAGAGGTGGAGAATCAATCTATGGAGAGAAGTTCGCTGACGAGAATTTCAAGCTGAAGCATACTGGCCCAGGCCTCCTCTCTATGGCAAACGCCGGTCCAGATACAAATGGTTCACA
>LsCYP20_P24
TTTACCCTCGGCGATGGAAGAGGTGGAGAATCAATCTATGGAGAGAAGTTCGCTGACGAGAATTTCAAGCTGAAGCATACTGGCCCAGGCCTCCTCTCTATGGCAAACGCCGGTCCAGATACAAATGGTTCACA
>LsCYP20_P25
TTTACCCTCGGCGATGGAAGAGGTGGAGAATCAATCTATGGAGAGAAGTTCGCTGACGAGAATTTCAAGCTGAAGCATACTGGCCCAGGCCTCCTCTCTATGGCAAACGCCGGTCCAGATACAAATGGTTCACA
>LsCYP20_P27
TTTACCCTCGGCGATGGAAGAGGTGGAGAATCAATCTATGGAGAGAAGTTCGCTGACGAGAATTTCAAGCTGAAGCATACTGGCCCAGGCCTCCTCTCTATGGCAAACGCCGGTCCAGATACAAATGGTTCACA
>LsCYP20_P29
TTTACCCTCGGCGATGGAAGAGGTGGAGAATCAATCTATGGAGAGAAGTTCGCTGACGAGAATTTCAAGCTGAAGCATACTGGCCCAGGCCTCCTCTCTATGGCAAACGCCGGTCCAGATACAAATGGTTCACA
>LsCYP20_P30
TTTACCCTCGGCGATGGAAGAGGTGGAGAATCAATCTATGGAGAGAAGTTCGCTGACGAGAATTTCAAGCTGAAGCATACTGGCCCAGGCCTCCTCTCTATGGCAAACGCCGGTCCAGATACAAATGGTTCACA
>LsCYP20_PS122-1
TTTACCCTCGGCGATGGAAGAGGTGGAGAATCAATCTATGGAGAGAAGTTCGCTGACGAGAATTTCAAGCTGAAGCATACTGGCCCAGGCCTCCTCTCTATGGCAAACGCCGGTCCAGATACAAATGGTTCACA
>LsCYP20_PS1561-2
TTTACCCTCGGCGATGGAAGAGGTGGAGAATCAATCTATGGAGAGAAGTTCGCTGACGAGAATTTCAAGCTGAAGCATACTGGCCCAGGCCTCCTCTCTATGGCAAACGCCGGTCCAGATACAAATGGTTCACA
>LsCYP20_PS163-1
TTTACCCTCGGCGATGGAAGAGGTGGAGAATCAATCTATGGAGAGAAGTTCGCTGACGAGAATTTCAAGCTGAAGCATACTGGCCCAGGCCTCCTCTCTATGGCAAACGCCGGTCCAGATACAAATGGTTCACA
>LsCYP20_PS87-2
TTTACCCTCGGCGATGGAAGAGGTGGAGAATCAATCTATGGAGAGAAGTTCGCTGACGAGAATTTCAAGCTGAAGCATACTGGCCCAGGCCTCCTCTCTATGGCAAACGCCGGTCCAGATACAAATGGTTCACA
>LsCYP20_changhu-21
TTTACCCTCGGCGATGGAAGAGGTGGAGAATCAATCTATGGAGAGAAGTTCGCTGACGAGAATTTCAAGCTGAAGCATACTGGCCCAGGCCTCCTCTCTATGGCAAACGCCGGTCCAGATACAAATGGTTCACA
>LsCYP20_hanqing-212
TTTACCCTCGGCGATGGAAGAGGTGGAGAATCAATCTATGGAGAGAAGTTCGCTGACGAGAATTTCAAGCTGAAGCATACTGGCCCAGGCCTCCTCTCTATGGCAAACGCCGGTCCAGATACAAATGGTTCACA
>LsCYP20_jiushanyuanpu-1
TTTACCCTCGGCGATGGAAGAGGTGGAGAATCAATCTATGGAGAGAAGTTCGCTGACGAGAATTTCAAGCTGAAGCATACTGGCCCAGGCCTCCTCTCTATGGCAAACGCCGGTCCAGATACAAATGGTTCACA
>LsCYP20_nanxiu-11
TTTACCCTCGGCGATGGAAGAGGTGGAGAATCAATCTATGGAGAGAAGTTCGCTGACGAGAATTTCAAGCTGAAGCATACTGGCCCAGGCCTCCTCTCTATGGCAAACGCCGGTCCAGATACAAATGGTTCACA
>LsCYP20_qingpiyuanpu
TTTACCCTCGGCGATGGAAGAGGTGGAGAATCAATCTATGGAGAGAAGTTCGCTGACGAGAATTTCAAGCTGAAGCATACTGGCCCAGGCCTCCTCTCTATGGCAAACGCCGGTCCAGATACAAATGGTTCACA
>LsCYP20_qingxiang-111
TTTACCCTCGGCGATGGAAGAGGTGGAGAATCAATCTATGGAGAGAAGTTCGCTGACGAGAATTTCAAGCTGAAGCATACTGGCCCAGGCCTCCTCTCTATGGCAAACGCCGGTCCAGATACAAATGGTTCACA
>LsCYP20_qingzhan
TTTACCCTCGGCGATGGAAGAGGTGGAGAATCAATCTATGGAGAGAAGTTCGCTGACGAGAATTTCAAGCTGAAGCATACTGGCCCAGGCCTCCTCTCTATGGCAAACGCCGGTCCAGATACAAATGGTTCACA
>LsCYP20_shaoxing-211
TTTACCCTCGGCGATGGAAGAGGTGGAGAATCAATCTATGGAGAGAAGTTCGCTGACGAGAATTTCAAGCTGAAGCATACTGGCCCAGGCCTCCTCTCTATGGCAAACGCCGGTCCAGATACAAATGGTTCACA
>LsCYP20_yuanhu1hao-1
TTTACCCTCGGCGATGGAAGAGGTGGAGAATCAATCTATGGAGAGAAGTTCGCTGACGAGAATTTCAAGCTGAAGCATACTGGCCCAGGCCTCCTCTCTATGGCAAACGCCGGTCCAGATACAAATGGTTCACA
>LsCYP20_yuanpu-2
TTTACCCTCGGCGATGGAAGAGGTGGAGAATCAATCTATGGAGAGAAGTTCGCTGACGAGAATTTCAAGCTGAAGCATACTGGCCCAGGCCTCCTCTCTATGGCAAACGCCGGTCCAGATACAAATGGTTCACA
