# Supplementary material for: Genome-wide identification of new reference genes for RT-qPCR normalization in CGMMV-infected Lagenaria siceraria
Source: PeerJ. 2018 Oct 12;6:e5642. doi: 10.7717/peerj.5642 (PMC6188008; doi:10.7717/peerj.5642)
Supplement: Supplemental Information S1 [file peerj-06-5642-s015.zip › Detection result of leaf and fruit variation in bottle gourd/UNSNP/LsEF1a┴.txt.fa]

>LsEF1α_CHR
CTGCTTGCTCCTGCGTGAAATTTAGGCTGCTTCTTTCTTTTGATTTCTCTGCAAATTCTTGTGGTTCGATTTGGTTAATATCAAATGGGTAAAGAGAAGATTCACATCAACATCGTGG
>LsEF1α_POS
CTGCTTGCTCCTGCGTGAAATTTAGGCTGCTTCTTTCTTTTGATTTCTCTGCAAATTCTTGTGGTTCGATTTGGTTAATATCAAATGGGTAAAGAGAAGATTCACATCAACATCGTGG
>LsEF1α_Ref
CTGCTTGCTCCTGCGTGAAATTTAGGCTGCTTCTTTCTTTTGATTTCTCTGCAAATTCTTGTGGTTCGATTTGGTTAATATCAAATGGGTAAAGAGAAGATTCACATCAACATCGTGG
>LsEF1α_ALT
CTGCTTGCTCCTGCGTGAAATTTAGGCTGCTTCTTTCTTTTGATTTCTCTGCAAATTCTTGTGGTTCGATTTGGTTAATATCAAATGGGTAAAGAGAAGATTCACATCAACATCGTGG
>LsEF1α_08LS-121
CTGCTTGCTCCTGCGTGAAATTTAGGCTGCTTCTTTCTTTTGATTTCTCTGCAAATTCTTGTGGTTCGATTTGGTTAATATCAAATGGGTAAAGAGAAGATTCACATCAACATCGTGG
>LsEF1α_13A-18
CTGCTTGCTCCTGCGTGAAATTTAGGCTGCTTCTTTCTTTTGATTTCTCTGCAAATTCTTGTGGTTCGATTTGGTTAATATCAAATGGGTAAAGAGAAGATTCACATCAACATCGTGG
>LsEF1α_13A-20
CTGCTTGCTCCTGCGTGAAATTTAGGCTGCTTCTTTCTTTTGATTTCTCTGCAAATTCTTGTGGTTCGATTTGGTTAATATCAAATGGGTAAAGAGAAGATTCACATCAACATCGTGG
>LsEF1α_13A-22
CTGCTTGCTCCTGCGTGAAATTTAGGCTGCTTCTTTCTTTTGATTTCTCTGCAAATTCTTGTGGTTCGATTTGGTTAATATCAAATGGGTAAAGAGAAGATTCACATCAACATCGTGG
>LsEF1α_13A-30
CTGCTTGCTCCTGCGTGAAATTTAGGCTGCTTCTTTCTTTTGATTTCTCTGCAAATTCTTGTGGTTCGATTTGGTTAATATCAAATGGGTAAAGAGAAGATTCACATCAACATCGTGG
>LsEF1α_13A-34
CTGCTTGCTCCTGCGTGAAATTTAGGCTGCTTCTTTCTTTTGATTTCTCTGCAAATTCTTGTGGTTCGATTTGGTTAATATCAAATGGGTAAAGAGAAGATTCACATCAACATCGTGG
>LsEF1α_13A-36
CTGCTTGCTCCTGCGTGAAATTTAGGCTGCTTCTTTCTTTTGATTTCTCTGCAAATTCTTGTGGTTCGATTTGGTTAATATCAAATGGGTAAAGAGAAGATTCACATCAACATCGTGG
>LsEF1α_BYP
CTGCTTGCTCCTGCGTGAAATTTAGGCTGCTTCTTTCTTTTGATTTCTCTGCAAATTCTTGTGGTTCGATTTGGTTAATATCAAATGGGTAAAGAGAAGATTCACATCAACATCGTGG
>LsEF1α_G17-1
CTGCTTGCTCCTGCGTGAAATTTAGGCTGCTTCTTTCTTTTGATTTCTCTGCAAATTCTTGTGGTTCGATTTGGTTAATATCAAATGGGTAAAGAGAAGATTCACATCAACATCGTGG
>LsEF1α_G3-11
CTGCTTGCTCCTGCGTGAAATTTAGGCTGCTTCTTTCTTTTGATTTCTCTGCAAATTCTTGTGGTTCGATTTGGTTAATATCAAATGGGTAAAGAGAAGATTCACATCAACATCGTGG
>LsEF1α_G32-22
CTGCTTGCTCCTGCGTGAAATTTAGGCTGCTTCTTTCTTTTGATTTCTCTGCAAATTCTTGTGGTTCGATTTGGTTAATATCAAATGGGTAAAGAGAAGATTCACATCAACATCGTGG
>LsEF1α_G8-212
CTGCTTGCTCCTGCGTGAAATTTAGGCTGCTTCTTTCTTTTGATTTCTCTGCAAATTCTTGTGGTTCGATTTGGTTAATATCAAATGGGTAAAGAGAAGATTCACATCAACATCGTGG
>LsEF1α_I103-1
CTGCTTGCTCCTGCGTGAAATTTAGGCTGCTTCTTTCTTTTGATTTCTCTGCAAATTCTTGTGGTTCGATTTGGTTAATATCAAATGGGTAAAGAGAAGATTCACATCAACATCGTGG
>LsEF1α_I226-1
CTGCTTGCTCCTGCGTGAAATTTAGGCTGCTTCTTTCTTTTGATTTCTCTGCAAATTCTTGTGGTTCGATTTGGTTAATATCAAATGGGTAAAGAGAAGATTCACATCAACATCGTGG
>LsEF1α_I31-1
CTGCTTGCTCCTGCGTGAAATTTAGGCTGCTTCTTTCTTTTGATTTCTCTGCAAATTCTTGTGGTTCGATTTGGTTAATATCAAATGGGTAAAGAGAAGATTCACATCAACATCGTGG
>LsEF1α_J170-211
CTGCTTGCTCCTGCGTGAAATTTAGGCTGCTTCTTTCTTTTGATTTCTCTGCAAATTCTTGTGGTTCGATTTGGTTAATATCAAATGGGTAAAGAGAAGATTCACATCAACATCGTGG
>LsEF1α_J7R6-1221
CTGCTTGCTCCTGCGTGAAATTTAGGCTGCTTCTTTCTTTTGATTTCTCTGCAAATTCTTGTGGTTCGATTTGGTTAATATCAAATGGGTAAAGAGAAGATTCACATCAACATCGTGG
>LsEF1α_JH-1
CTGCTTGCTCCTGCGTGAAATTTAGGCTGCTTCTTTCTTTTGATTTCTCTGCAAATTCTTGTGGTTCGATTTGGTTAATATCAAATGGGTAAAGAGAAGATTCACATCAACATCGTGG
>LsEF1α_P01
CTGCTTGCTCCTGCGTGAAATTTAGGCTGCTTCTTTCTTTTGATTTCTCTGCAAATTCTTGTGGTTCGATTTGGTTAATATCAAATGGGTAAAGAGAAGATTCACATCAACATCGTGG
>LsEF1α_P02
CTGCTTGCTCCTGCGTGAAATTTAGGCTGCTTCTTTCTTTTGATTTCTCTGCAAATTCTTGTGGTTCGATTTGGTTAATATCAAATGGGTAAAGAGAAGATTCACATCAACATCGTGG
>LsEF1α_P03
CTGCTTGCTCCTGCGTGAAATTTAGGCTGCTTCTTTCTTTTGATTTCTCTGCAAATTCTTGTGGTTCGATTTGGTTAATATCAAATGGGTAAAGAGAAGATTCACATCAACATCGTGG
>LsEF1α_P04
CTGCTTGCTCCTGCGTGAAATTTAGGCTGCTTCTTTCTTTTGATTTCTCTGCAAATTCTTGTGGTTCGATTTGGTTAATATCAAATGGGTAAAGAGAAGATTCACATCAACATCGTGG
>LsEF1α_P07
CTGCTTGCTCCTGCGTGAAATTTAGGCTGCTTCTTTCTTTTGATTTCTCTGCAAATTCTTGTGGTTCGATTTGGTTAATATCAAATGGGTAAAGAGAAGATTCACATCAACATCGTGG
>LsEF1α_P08
CTGCTTGCTCCTGCGTGAAATTTAGGCTGCTTCTTTCTTTTGATTTCTCTGCAAATTCTTGTGGTTCGATTTGGTTAATATCAAATGGGTAAAGAGAAGATTCACATCAACATCGTGG
>LsEF1α_P10
CTGCTTGCTCCTGCGTGAAATTTAGGCTGCTTCTTTCTTTTGATTTCTCTGCAAATTCTTGTGGTTCGATTTGGTTAATATCAAATGGGTAAAGAGAAGATTCACATCAACATCGTGG
>LsEF1α_P11
CTGCTTGCTCCTGCGTGAAATTTAGGCTGCTTCTTTCTTTTGATTTCTCTGCAAATTCTTGTGGTTCGATTTGGTTAATATCAAATGGGTAAAGAGAAGATTCACATCAACATCGTGG
>LsEF1α_P12
CTGCTTGCTCCTGCGTGAAATTTAGGCTGCTTCTTTCTTTTGATTTCTCTGCAAATTCTTGTGGTTCGATTTGGTTAATATCAAATGGGTAAAGAGAAGATTCACATCAACATCGTGG
>LsEF1α_P13
CTGCTTGCTCCTGCGTGAAATTTAGGCTGCTTCTTTCTTTTGATTTCTCTGCAAATTCTTGTGGTTCGATTTGGTTAATATCAAATGGGTAAAGAGAAGATTCACATCAACATCGTGG
>LsEF1α_P14
CTGCTTGCTCCTGCGTGAAATTTAGGCTGCTTCTTTCTTTTGATTTCTCTGCAAATTCTTGTGGTTCGATTTGGTTAATATCAAATGGGTAAAGAGAAGATTCACATCAACATCGTGG
>LsEF1α_P15
CTGCTTGCTCCTGCGTGAAATTTAGGCTGCTTCTTTCTTTTGATTTCTCTGCAAATTCTTGTGGTTCGATTTGGTTAATATCAAATGGGTAAAGAGAAGATTCACATCAACATCGTGG
>LsEF1α_P18
CTGCTTGCTCCTGCGTGAAATTTAGGCTGCTTCTTTCTTTTGATTTCTCTGCAAATTCTTGTGGTTCGATTTGGTTAATATCAAATGGGTAAAGAGAAGATTCACATCAACATCGTGG
>LsEF1α_P24
CTGCTTGCTCCTGCGTGAAATTTAGGCTGCTTCTTTCTTTTGATTTCTCTGCAAATTCTTGTGGTTCGATTTGGTTAATATCAAATGGGTAAAGAGAAGATTCACATCAACATCGTGG
>LsEF1α_P25
CTGCTTGCTCCTGCGTGAAATTTAGGCTGCTTCTTTCTTTTGATTTCTCTGCAAATTCTTGTGGTTCGATTTGGTTAATATCAAATGGGTAAAGAGAAGATTCACATCAACATCGTGG
>LsEF1α_P27
CTGCTTGCTCCTGCGTGAAATTTAGGCTGCTTCTTTCTTTTGATTTCTCTGCAAATTCTTGTGGTTCGATTTGGTTAATATCAAATGGGTAAAGAGAAGATTCACATCAACATCGTGG
>LsEF1α_P29
CTGCTTGCTCCTGCGTGAAATTTAGGCTGCTTCTTTCTTTTGATTTCTCTGCAAATTCTTGTGGTTCGATTTGGTTAATATCAAATGGGTAAAGAGAAGATTCACATCAACATCGTGG
>LsEF1α_P30
CTGCTTGCTCCTGCGTGAAATTTAGGCTGCTTCTTTCTTTTGATTTCTCTGCAAATTCTTGTGGTTCGATTTGGTTAATATCAAATGGGTAAAGAGAAGATTCACATCAACATCGTGG
>LsEF1α_PS122-1
CTGCTTGCTCCTGCGTGAAATTTAGGCTGCTTCTTTCTTTTGATTTCTCTGCAAATTCTTGTGGTTCGATTTGGTTAATATCAAATGGGTAAAGAGAAGATTCACATCAACATCGTGG
>LsEF1α_PS1561-2
CTGCTTGCTCCTGCGTGAAATTTAGGCTGCTTCTTTCTTTTGATTTCTCTGCAAATTCTTGTGGTTCGATTTGGTTAATATCAAATGGGTAAAGAGAAGATTCACATCAACATCGTGG
>LsEF1α_PS163-1
CTGCTTGCTCCTGCGTGAAATTTAGGCTGCTTCTTTCTTTTGATTTCTCTGCAAATTCTTGTGGTTCGATTTGGTTAATATCAAATGGGTAAAGAGAAGATTCACATCAACATCGTGG
>LsEF1α_PS87-2
CTGCTTGCTCCTGCGTGAAATTTAGGCTGCTTCTTTCTTTTGATTTCTCTGCAAATTCTTGTGGTTCGATTTGGTTAATATCAAATGGGTAAAGAGAAGATTCACATCAACATCGTGG
>LsEF1α_changhu-21
CTGCTTGCTCCTGCGTGAAATTTAGGCTGCTTCTTTCTTTTGATTTCTCTGCAAATTCTTGTGGTTCGATTTGGTTAATATCAAATGGGTAAAGAGAAGATTCACATCAACATCGTGG
>LsEF1α_hanqing-212
CTGCTTGCTCCTGCGTGAAATTTAGGCTGCTTCTTTCTTTTGATTTCTCTGCAAATTCTTGTGGTTCGATTTGGTTAATATCAAATGGGTAAAGAGAAGATTCACATCAACATCGTGG
>LsEF1α_jiushanyuanpu-1
CTGCTTGCTCCTGCGTGAAATTTAGGCTGCTTCTTTCTTTTGATTTCTCTGCAAATTCTTGTGGTTCGATTTGGTTAATATCAAATGGGTAAAGAGAAGATTCACATCAACATCGTGG
>LsEF1α_nanxiu-11
CTGCTTGCTCCTGCGTGAAATTTAGGCTGCTTCTTTCTTTTGATTTCTCTGCAAATTCTTGTGGTTCGATTTGGTTAATATCAAATGGGTAAAGAGAAGATTCACATCAACATCGTGG
>LsEF1α_qingpiyuanpu
CTGCTTGCTCCTGCGTGAAATTTAGGCTGCTTCTTTCTTTTGATTTCTCTGCAAATTCTTGTGGTTCGATTTGGTTAATATCAAATGGGTAAAGAGAAGATTCACATCAACATCGTGG
>LsEF1α_qingxiang-111
CTGCTTGCTCCTGCGTGAAATTTAGGCTGCTTCTTTCTTTTGATTTCTCTGCAAATTCTTGTGGTTCGATTTGGTTAATATCAAATGGGTAAAGAGAAGATTCACATCAACATCGTGG
>LsEF1α_qingzhan
CTGCTTGCTCCTGCGTGAAATTTAGGCTGCTTCTTTCTTTTGATTTCTCTGCAAATTCTTGTGGTTCGATTTGGTTAATATCAAATGGGTAAAGAGAAGATTCACATCAACATCGTGG
>LsEF1α_shaoxing-211
CTGCTTGCTCCTGCGTGAAATTTAGGCTGCTTCTTTCTTTTGATTTCTCTGCAAATTCTTGTGGTTCGATTTGGTTAATATCAAATGGGTAAAGAGAAGATTCACATCAACATCGTGG
>LsEF1α_yuanhu1hao-1
CTGCTTGCTCCTGCGTGAAATTTAGGCTGCTTCTTTCTTTTGATTTCTCTGCAAATTCTTGTGGTTCGATTTGGTTAATATCAAATGGGTAAAGAGAAGATTCACATCAACATCGTGG
>LsEF1α_yuanpu-2
CTGCTTGCTCCTGCGTGAAATTTAGGCTGCTTCTTTCTTTTGATTTCTCTGCAAATTCTTGTGGTTCGATTTGGTTAATATCAAATGGGTAAAGAGAAGATTCACATCAACATCGTGG
