# Supplementary material for: Genome-wide identification of new reference genes for RT-qPCR normalization in CGMMV-infected Lagenaria siceraria
Source: PeerJ. 2018 Oct 12;6:e5642. doi: 10.7717/peerj.5642 (PMC6188008; doi:10.7717/peerj.5642)
Supplement: Supplemental Information S1 [file peerj-06-5642-s015.zip › Detection result of leaf and fruit variation in bottle gourd/UNSNP/LsGAPDH.txt.fa]

>LsGAPDH_CHR
CCCAGGGGATATCTGCAGGGTCCCTTTTGCTCACAACTTTGATCTGCTTCCCATTAATTTCCAAGGTCGAATCACTGAGAACTTTGATGGTTCCATTGAAAACACCATG
>LsGAPDH_POS
CCCAGGGGATATCTGCAGGGTCCCTTTTGCTCACAACTTTGATCTGCTTCCCATTAATTTCCAAGGTCGAATCACTGAGAACTTTGATGGTTCCATTGAAAACACCATG
>LsGAPDH_Ref
CCCAGGGGATATCTGCAGGGTCCCTTTTGCTCACAACTTTGATCTGCTTCCCATTAATTTCCAAGGTCGAATCACTGAGAACTTTGATGGTTCCATTGAAAACACCATG
>LsGAPDH_ALT
CCCAGGGGATATCTGCAGGGTCCCTTTTGCTCACAACTTTGATCTGCTTCCCATTAATTTCCAAGGTCGAATCACTGAGAACTTTGATGGTTCCATTGAAAACACCATG
>LsGAPDH_08LS-121
CCCAGGGGATATCTGCAGGGTCCCTTTTGCTCACAACTTTGATCTGCTTCCCATTAATTTCCAAGGTCGAATCACTGAGAACTTTGATGGTTCCATTGAAAACACCATG
>LsGAPDH_13A-18
CCCAGGGGATATCTGCAGGGTCCCTTTTGCTCACAACTTTGATCTGCTTCCCATTAATTTCCAAGGTCGAATCACTGAGAACTTTGATGGTTCCATTGAAAACACCATG
>LsGAPDH_13A-20
CCCAGGGGATATCTGCAGGGTCCCTTTTGCTCACAACTTTGATCTGCTTCCCATTAATTTCCAAGGTCGAATCACTGAGAACTTTGATGGTTCCATTGAAAACACCATG
>LsGAPDH_13A-22
CCCAGGGGATATCTGCAGGGTCCCTTTTGCTCACAACTTTGATCTGCTTCCCATTAATTTCCAAGGTCGAATCACTGAGAACTTTGATGGTTCCATTGAAAACACCATG
>LsGAPDH_13A-30
CCCAGGGGATATCTGCAGGGTCCCTTTTGCTCACAACTTTGATCTGCTTCCCATTAATTTCCAAGGTCGAATCACTGAGAACTTTGATGGTTCCATTGAAAACACCATG
>LsGAPDH_13A-34
CCCAGGGGATATCTGCAGGGTCCCTTTTGCTCACAACTTTGATCTGCTTCCCATTAATTTCCAAGGTCGAATCACTGAGAACTTTGATGGTTCCATTGAAAACACCATG
>LsGAPDH_13A-36
CCCAGGGGATATCTGCAGGGTCCCTTTTGCTCACAACTTTGATCTGCTTCCCATTAATTTCCAAGGTCGAATCACTGAGAACTTTGATGGTTCCATTGAAAACACCATG
>LsGAPDH_BYP
CCCAGGGGATATCTGCAGGGTCCCTTTTGCTCACAACTTTGATCTGCTTCCCATTAATTTCCAAGGTCGAATCACTGAGAACTTTGATGGTTCCATTGAAAACACCATG
>LsGAPDH_G17-1
CCCAGGGGATATCTGCAGGGTCCCTTTTGCTCACAACTTTGATCTGCTTCCCATTAATTTCCAAGGTCGAATCACTGAGAACTTTGATGGTTCCATTGAAAACACCATG
>LsGAPDH_G3-11
CCCAGGGGATATCTGCAGGGTCCCTTTTGCTCACAACTTTGATCTGCTTCCCATTAATTTCCAAGGTCGAATCACTGAGAACTTTGATGGTTCCATTGAAAACACCATG
>LsGAPDH_G32-22
CCCAGGGGATATCTGCAGGGTCCCTTTTGCTCACAACTTTGATCTGCTTCCCATTAATTTCCAAGGTCGAATCACTGAGAACTTTGATGGTTCCATTGAAAACACCATG
>LsGAPDH_G8-212
CCCAGGGGATATCTGCAGGGTCCCTTTTGCTCACAACTTTGATCTGCTTCCCATTAATTTCCAAGGTCGAATCACTGAGAACTTTGATGGTTCCATTGAAAACACCATG
>LsGAPDH_I103-1
CCCAGGGGATATCTGCAGGGTCCCTTTTGCTCACAACTTTGATCTGCTTCCCATTAATTTCCAAGGTCGAATCACTGAGAACTTTGATGGTTCCATTGAAAACACCATG
>LsGAPDH_I226-1
CCCAGGGGATATCTGCAGGGTCCCTTTTGCTCACAACTTTGATCTGCTTCCCATTAATTTCCAAGGTCGAATCACTGAGAACTTTGATGGTTCCATTGAAAACACCATG
>LsGAPDH_I31-1
CCCAGGGGATATCTGCAGGGTCCCTTTTGCTCACAACTTTGATCTGCTTCCCATTAATTTCCAAGGTCGAATCACTGAGAACTTTGATGGTTCCATTGAAAACACCATG
>LsGAPDH_J170-211
CCCAGGGGATATCTGCAGGGTCCCTTTTGCTCACAACTTTGATCTGCTTCCCATTAATTTCCAAGGTCGAATCACTGAGAACTTTGATGGTTCCATTGAAAACACCATG
>LsGAPDH_J7R6-1221
CCCAGGGGATATCTGCAGGGTCCCTTTTGCTCACAACTTTGATCTGCTTCCCATTAATTTCCAAGGTCGAATCACTGAGAACTTTGATGGTTCCATTGAAAACACCATG
>LsGAPDH_JH-1
CCCAGGGGATATCTGCAGGGTCCCTTTTGCTCACAACTTTGATCTGCTTCCCATTAATTTCCAAGGTCGAATCACTGAGAACTTTGATGGTTCCATTGAAAACACCATG
>LsGAPDH_P01
CCCAGGGGATATCTGCAGGGTCCCTTTTGCTCACAACTTTGATCTGCTTCCCATTAATTTCCAAGGTCGAATCACTGAGAACTTTGATGGTTCCATTGAAAACACCATG
>LsGAPDH_P02
CCCAGGGGATATCTGCAGGGTCCCTTTTGCTCACAACTTTGATCTGCTTCCCATTAATTTCCAAGGTCGAATCACTGAGAACTTTGATGGTTCCATTGAAAACACCATG
>LsGAPDH_P03
CCCAGGGGATATCTGCAGGGTCCCTTTTGCTCACAACTTTGATCTGCTTCCCATTAATTTCCAAGGTCGAATCACTGAGAACTTTGATGGTTCCATTGAAAACACCATG
>LsGAPDH_P04
CCCAGGGGATATCTGCAGGGTCCCTTTTGCTCACAACTTTGATCTGCTTCCCATTAATTTCCAAGGTCGAATCACTGAGAACTTTGATGGTTCCATTGAAAACACCATG
>LsGAPDH_P07
CCCAGGGGATATCTGCAGGGTCCCTTTTGCTCACAACTTTGATCTGCTTCCCATTAATTTCCAAGGTCGAATCACTGAGAACTTTGATGGTTCCATTGAAAACACCATG
>LsGAPDH_P08
CCCAGGGGATATCTGCAGGGTCCCTTTTGCTCACAACTTTGATCTGCTTCCCATTAATTTCCAAGGTCGAATCACTGAGAACTTTGATGGTTCCATTGAAAACACCATG
>LsGAPDH_P10
CCCAGGGGATATCTGCAGGGTCCCTTTTGCTCACAACTTTGATCTGCTTCCCATTAATTTCCAAGGTCGAATCACTGAGAACTTTGATGGTTCCATTGAAAACACCATG
>LsGAPDH_P11
CCCAGGGGATATCTGCAGGGTCCCTTTTGCTCACAACTTTGATCTGCTTCCCATTAATTTCCAAGGTCGAATCACTGAGAACTTTGATGGTTCCATTGAAAACACCATG
>LsGAPDH_P12
CCCAGGGGATATCTGCAGGGTCCCTTTTGCTCACAACTTTGATCTGCTTCCCATTAATTTCCAAGGTCGAATCACTGAGAACTTTGATGGTTCCATTGAAAACACCATG
>LsGAPDH_P13
CCCAGGGGATATCTGCAGGGTCCCTTTTGCTCACAACTTTGATCTGCTTCCCATTAATTTCCAAGGTCGAATCACTGAGAACTTTGATGGTTCCATTGAAAACACCATG
>LsGAPDH_P14
CCCAGGGGATATCTGCAGGGTCCCTTTTGCTCACAACTTTGATCTGCTTCCCATTAATTTCCAAGGTCGAATCACTGAGAACTTTGATGGTTCCATTGAAAACACCATG
>LsGAPDH_P15
CCCAGGGGATATCTGCAGGGTCCCTTTTGCTCACAACTTTGATCTGCTTCCCATTAATTTCCAAGGTCGAATCACTGAGAACTTTGATGGTTCCATTGAAAACACCATG
>LsGAPDH_P18
CCCAGGGGATATCTGCAGGGTCCCTTTTGCTCACAACTTTGATCTGCTTCCCATTAATTTCCAAGGTCGAATCACTGAGAACTTTGATGGTTCCATTGAAAACACCATG
>LsGAPDH_P24
CCCAGGGGATATCTGCAGGGTCCCTTTTGCTCACAACTTTGATCTGCTTCCCATTAATTTCCAAGGTCGAATCACTGAGAACTTTGATGGTTCCATTGAAAACACCATG
>LsGAPDH_P25
CCCAGGGGATATCTGCAGGGTCCCTTTTGCTCACAACTTTGATCTGCTTCCCATTAATTTCCAAGGTCGAATCACTGAGAACTTTGATGGTTCCATTGAAAACACCATG
>LsGAPDH_P27
CCCAGGGGATATCTGCAGGGTCCCTTTTGCTCACAACTTTGATCTGCTTCCCATTAATTTCCAAGGTCGAATCACTGAGAACTTTGATGGTTCCATTGAAAACACCATG
>LsGAPDH_P29
CCCAGGGGATATCTGCAGGGTCCCTTTTGCTCACAACTTTGATCTGCTTCCCATTAATTTCCAAGGTCGAATCACTGAGAACTTTGATGGTTCCATTGAAAACACCATG
>LsGAPDH_P30
CCCAGGGGATATCTGCAGGGTCCCTTTTGCTCACAACTTTGATCTGCTTCCCATTAATTTCCAAGGTCGAATCACTGAGAACTTTGATGGTTCCATTGAAAACACCATG
>LsGAPDH_PS122-1
CCCAGGGGATATCTGCAGGGTCCCTTTTGCTCACAACTTTGATCTGCTTCCCATTAATTTCCAAGGTCGAATCACTGAGAACTTTGATGGTTCCATTGAAAACACCATG
>LsGAPDH_PS1561-2
CCCAGGGGATATCTGCAGGGTCCCTTTTGCTCACAACTTTGATCTGCTTCCCATTAATTTCCAAGGTCGAATCACTGAGAACTTTGATGGTTCCATTGAAAACACCATG
>LsGAPDH_PS163-1
CCCAGGGGATATCTGCAGGGTCCCTTTTGCTCACAACTTTGATCTGCTTCCCATTAATTTCCAAGGTCGAATCACTGAGAACTTTGATGGTTCCATTGAAAACACCATG
>LsGAPDH_PS87-2
CCCAGGGGATATCTGCAGGGTCCCTTTTGCTCACAACTTTGATCTGCTTCCCATTAATTTCCAAGGTCGAATCACTGAGAACTTTGATGGTTCCATTGAAAACACCATG
>LsGAPDH_changhu-21
CCCAGGGGATATCTGCAGGGTCCCTTTTGCTCACAACTTTGATCTGCTTCCCATTAATTTCCAAGGTCGAATCACTGAGAACTTTGATGGTTCCATTGAAAACACCATG
>LsGAPDH_hanqing-212
CCCAGGGGATATCTGCAGGGTCCCTTTTGCTCACAACTTTGATCTGCTTCCCATTAATTTCCAAGGTCGAATCACTGAGAACTTTGATGGTTCCATTGAAAACACCATG
>LsGAPDH_jiushanyuanpu-1
CCCAGGGGATATCTGCAGGGTCCCTTTTGCTCACAACTTTGATCTGCTTCCCATTAATTTCCAAGGTCGAATCACTGAGAACTTTGATGGTTCCATTGAAAACACCATG
>LsGAPDH_nanxiu-11
CCCAGGGGATATCTGCAGGGTCCCTTTTGCTCACAACTTTGATCTGCTTCCCATTAATTTCCAAGGTCGAATCACTGAGAACTTTGATGGTTCCATTGAAAACACCATG
>LsGAPDH_qingpiyuanpu
CCCAGGGGATATCTGCAGGGTCCCTTTTGCTCACAACTTTGATCTGCTTCCCATTAATTTCCAAGGTCGAATCACTGAGAACTTTGATGGTTCCATTGAAAACACCATG
>LsGAPDH_qingxiang-111
CCCAGGGGATATCTGCAGGGTCCCTTTTGCTCACAACTTTGATCTGCTTCCCATTAATTTCCAAGGTCGAATCACTGAGAACTTTGATGGTTCCATTGAAAACACCATG
>LsGAPDH_qingzhan
CCCAGGGGATATCTGCAGGGTCCCTTTTGCTCACAACTTTGATCTGCTTCCCATTAATTTCCAAGGTCGAATCACTGAGAACTTTGATGGTTCCATTGAAAACACCATG
>LsGAPDH_shaoxing-211
CCCAGGGGATATCTGCAGGGTCCCTTTTGCTCACAACTTTGATCTGCTTCCCATTAATTTCCAAGGTCGAATCACTGAGAACTTTGATGGTTCCATTGAAAACACCATG
>LsGAPDH_yuanhu1hao-1
CCCAGGGGATATCTGCAGGGTCCCTTTTGCTCACAACTTTGATCTGCTTCCCATTAATTTCCAAGGTCGAATCACTGAGAACTTTGATGGTTCCATTGAAAACACCATG
>LsGAPDH_yuanpu-2
CCCAGGGGATATCTGCAGGGTCCCTTTTGCTCACAACTTTGATCTGCTTCCCATTAATTTCCAAGGTCGAATCACTGAGAACTTTGATGGTTCCATTGAAAACACCATG
