# Supplementary material for: Genome-wide identification of new reference genes for RT-qPCR normalization in CGMMV-infected Lagenaria siceraria
Source: PeerJ. 2018 Oct 12;6:e5642. doi: 10.7717/peerj.5642 (PMC6188008; doi:10.7717/peerj.5642)
Supplement: Supplemental Information S1 [file peerj-06-5642-s015.zip › Detection result of leaf and fruit variation in bottle gourd/UNSNP/LsH3.txt.fa]

>LsH3_CHR
CAAACTGCCCGTAAGTCCACCGGAGGAAAGGCTCCAAGGAAGCAGCTGGCCACAAAGGCTGCTCGTAAGTCTGCCCCAACCACAGGAGGAGTGAAGAAGCC
>LsH3_POS
CAAACTGCCCGTAAGTCCACCGGAGGAAAGGCTCCAAGGAAGCAGCTGGCCACAAAGGCTGCTCGTAAGTCTGCCCCAACCACAGGAGGAGTGAAGAAGCC
>LsH3_Ref
CAAACTGCCCGTAAGTCCACCGGAGGAAAGGCTCCAAGGAAGCAGCTGGCCACAAAGGCTGCTCGTAAGTCTGCCCCAACCACAGGAGGAGTGAAGAAGCC
>LsH3_ALT
CAAACTGCCCGTAAGTCCACCGGAGGAAAGGCTCCAAGGAAGCAGCTGGCCACAAAGGCTGCTCGTAAGTCTGCCCCAACCACAGGAGGAGTGAAGAAGCC
>LsH3_08LS-121
CAAACTGCCCGTAAGTCCACCGGAGGAAAGGCTCCAAGGAAGCAGCTGGCCACAAAGGCTGCTCGTAAGTCTGCCCCAACCACAGGAGGAGTGAAGAAGCC
>LsH3_13A-18
CAAACTGCCCGTAAGTCCACCGGAGGAAAGGCTCCAAGGAAGCAGCTGGCCACAAAGGCTGCTCGTAAGTCTGCCCCAACCACAGGAGGAGTGAAGAAGCC
>LsH3_13A-20
CAAACTGCCCGTAAGTCCACCGGAGGAAAGGCTCCAAGGAAGCAGCTGGCCACAAAGGCTGCTCGTAAGTCTGCCCCAACCACAGGAGGAGTGAAGAAGCC
>LsH3_13A-22
CAAACTGCCCGTAAGTCCACCGGAGGAAAGGCTCCAAGGAAGCAGCTGGCCACAAAGGCTGCTCGTAAGTCTGCCCCAACCACAGGAGGAGTGAAGAAGCC
>LsH3_13A-30
CAAACTGCCCGTAAGTCCACCGGAGGAAAGGCTCCAAGGAAGCAGCTGGCCACAAAGGCTGCTCGTAAGTCTGCCCCAACCACAGGAGGAGTGAAGAAGCC
>LsH3_13A-34
CAAACTGCCCGTAAGTCCACCGGAGGAAAGGCTCCAAGGAAGCAGCTGGCCACAAAGGCTGCTCGTAAGTCTGCCCCAACCACAGGAGGAGTGAAGAAGCC
>LsH3_13A-36
CAAACTGCCCGTAAGTCCACCGGAGGAAAGGCTCCAAGGAAGCAGCTGGCCACAAAGGCTGCTCGTAAGTCTGCCCCAACCACAGGAGGAGTGAAGAAGCC
>LsH3_BYP
CAAACTGCCCGTAAGTCCACCGGAGGAAAGGCTCCAAGGAAGCAGCTGGCCACAAAGGCTGCTCGTAAGTCTGCCCCAACCACAGGAGGAGTGAAGAAGCC
>LsH3_G17-1
CAAACTGCCCGTAAGTCCACCGGAGGAAAGGCTCCAAGGAAGCAGCTGGCCACAAAGGCTGCTCGTAAGTCTGCCCCAACCACAGGAGGAGTGAAGAAGCC
>LsH3_G3-11
CAAACTGCCCGTAAGTCCACCGGAGGAAAGGCTCCAAGGAAGCAGCTGGCCACAAAGGCTGCTCGTAAGTCTGCCCCAACCACAGGAGGAGTGAAGAAGCC
>LsH3_G32-22
CAAACTGCCCGTAAGTCCACCGGAGGAAAGGCTCCAAGGAAGCAGCTGGCCACAAAGGCTGCTCGTAAGTCTGCCCCAACCACAGGAGGAGTGAAGAAGCC
>LsH3_G8-212
CAAACTGCCCGTAAGTCCACCGGAGGAAAGGCTCCAAGGAAGCAGCTGGCCACAAAGGCTGCTCGTAAGTCTGCCCCAACCACAGGAGGAGTGAAGAAGCC
>LsH3_I103-1
CAAACTGCCCGTAAGTCCACCGGAGGAAAGGCTCCAAGGAAGCAGCTGGCCACAAAGGCTGCTCGTAAGTCTGCCCCAACCACAGGAGGAGTGAAGAAGCC
>LsH3_I226-1
CAAACTGCCCGTAAGTCCACCGGAGGAAAGGCTCCAAGGAAGCAGCTGGCCACAAAGGCTGCTCGTAAGTCTGCCCCAACCACAGGAGGAGTGAAGAAGCC
>LsH3_I31-1
CAAACTGCCCGTAAGTCCACCGGAGGAAAGGCTCCAAGGAAGCAGCTGGCCACAAAGGCTGCTCGTAAGTCTGCCCCAACCACAGGAGGAGTGAAGAAGCC
>LsH3_J170-211
CAAACTGCCCGTAAGTCCACCGGAGGAAAGGCTCCAAGGAAGCAGCTGGCCACAAAGGCTGCTCGTAAGTCTGCCCCAACCACAGGAGGAGTGAAGAAGCC
>LsH3_J7R6-1221
CAAACTGCCCGTAAGTCCACCGGAGGAAAGGCTCCAAGGAAGCAGCTGGCCACAAAGGCTGCTCGTAAGTCTGCCCCAACCACAGGAGGAGTGAAGAAGCC
>LsH3_JH-1
CAAACTGCCCGTAAGTCCACCGGAGGAAAGGCTCCAAGGAAGCAGCTGGCCACAAAGGCTGCTCGTAAGTCTGCCCCAACCACAGGAGGAGTGAAGAAGCC
>LsH3_P01
CAAACTGCCCGTAAGTCCACCGGAGGAAAGGCTCCAAGGAAGCAGCTGGCCACAAAGGCTGCTCGTAAGTCTGCCCCAACCACAGGAGGAGTGAAGAAGCC
>LsH3_P02
CAAACTGCCCGTAAGTCCACCGGAGGAAAGGCTCCAAGGAAGCAGCTGGCCACAAAGGCTGCTCGTAAGTCTGCCCCAACCACAGGAGGAGTGAAGAAGCC
>LsH3_P03
CAAACTGCCCGTAAGTCCACCGGAGGAAAGGCTCCAAGGAAGCAGCTGGCCACAAAGGCTGCTCGTAAGTCTGCCCCAACCACAGGAGGAGTGAAGAAGCC
>LsH3_P04
CAAACTGCCCGTAAGTCCACCGGAGGAAAGGCTCCAAGGAAGCAGCTGGCCACAAAGGCTGCTCGTAAGTCTGCCCCAACCACAGGAGGAGTGAAGAAGCC
>LsH3_P07
CAAACTGCCCGTAAGTCCACCGGAGGAAAGGCTCCAAGGAAGCAGCTGGCCACAAAGGCTGCTCGTAAGTCTGCCCCAACCACAGGAGGAGTGAAGAAGCC
>LsH3_P08
CAAACTGCCCGTAAGTCCACCGGAGGAAAGGCTCCAAGGAAGCAGCTGGCCACAAAGGCTGCTCGTAAGTCTGCCCCAACCACAGGAGGAGTGAAGAAGCC
>LsH3_P10
CAAACTGCCCGTAAGTCCACCGGAGGAAAGGCTCCAAGGAAGCAGCTGGCCACAAAGGCTGCTCGTAAGTCTGCCCCAACCACAGGAGGAGTGAAGAAGCC
>LsH3_P11
CAAACTGCCCGTAAGTCCACCGGAGGAAAGGCTCCAAGGAAGCAGCTGGCCACAAAGGCTGCTCGTAAGTCTGCCCCAACCACAGGAGGAGTGAAGAAGCC
>LsH3_P12
CAAACTGCCCGTAAGTCCACCGGAGGAAAGGCTCCAAGGAAGCAGCTGGCCACAAAGGCTGCTCGTAAGTCTGCCCCAACCACAGGAGGAGTGAAGAAGCC
>LsH3_P13
CAAACTGCCCGTAAGTCCACCGGAGGAAAGGCTCCAAGGAAGCAGCTGGCCACAAAGGCTGCTCGTAAGTCTGCCCCAACCACAGGAGGAGTGAAGAAGCC
>LsH3_P14
CAAACTGCCCGTAAGTCCACCGGAGGAAAGGCTCCAAGGAAGCAGCTGGCCACAAAGGCTGCTCGTAAGTCTGCCCCAACCACAGGAGGAGTGAAGAAGCC
>LsH3_P15
CAAACTGCCCGTAAGTCCACCGGAGGAAAGGCTCCAAGGAAGCAGCTGGCCACAAAGGCTGCTCGTAAGTCTGCCCCAACCACAGGAGGAGTGAAGAAGCC
>LsH3_P18
CAAACTGCCCGTAAGTCCACCGGAGGAAAGGCTCCAAGGAAGCAGCTGGCCACAAAGGCTGCTCGTAAGTCTGCCCCAACCACAGGAGGAGTGAAGAAGCC
>LsH3_P24
CAAACTGCCCGTAAGTCCACCGGAGGAAAGGCTCCAAGGAAGCAGCTGGCCACAAAGGCTGCTCGTAAGTCTGCCCCAACCACAGGAGGAGTGAAGAAGCC
>LsH3_P25
CAAACTGCCCGTAAGTCCACCGGAGGAAAGGCTCCAAGGAAGCAGCTGGCCACAAAGGCTGCTCGTAAGTCTGCCCCAACCACAGGAGGAGTGAAGAAGCC
>LsH3_P27
CAAACTGCCCGTAAGTCCACCGGAGGAAAGGCTCCAAGGAAGCAGCTGGCCACAAAGGCTGCTCGTAAGTCTGCCCCAACCACAGGAGGAGTGAAGAAGCC
>LsH3_P29
CAAACTGCCCGTAAGTCCACCGGAGGAAAGGCTCCAAGGAAGCAGCTGGCCACAAAGGCTGCTCGTAAGTCTGCCCCAACCACAGGAGGAGTGAAGAAGCC
>LsH3_P30
CAAACTGCCCGTAAGTCCACCGGAGGAAAGGCTCCAAGGAAGCAGCTGGCCACAAAGGCTGCTCGTAAGTCTGCCCCAACCACAGGAGGAGTGAAGAAGCC
>LsH3_PS122-1
CAAACTGCCCGTAAGTCCACCGGAGGAAAGGCTCCAAGGAAGCAGCTGGCCACAAAGGCTGCTCGTAAGTCTGCCCCAACCACAGGAGGAGTGAAGAAGCC
>LsH3_PS1561-2
CAAACTGCCCGTAAGTCCACCGGAGGAAAGGCTCCAAGGAAGCAGCTGGCCACAAAGGCTGCTCGTAAGTCTGCCCCAACCACAGGAGGAGTGAAGAAGCC
>LsH3_PS163-1
CAAACTGCCCGTAAGTCCACCGGAGGAAAGGCTCCAAGGAAGCAGCTGGCCACAAAGGCTGCTCGTAAGTCTGCCCCAACCACAGGAGGAGTGAAGAAGCC
>LsH3_PS87-2
CAAACTGCCCGTAAGTCCACCGGAGGAAAGGCTCCAAGGAAGCAGCTGGCCACAAAGGCTGCTCGTAAGTCTGCCCCAACCACAGGAGGAGTGAAGAAGCC
>LsH3_changhu-21
CAAACTGCCCGTAAGTCCACCGGAGGAAAGGCTCCAAGGAAGCAGCTGGCCACAAAGGCTGCTCGTAAGTCTGCCCCAACCACAGGAGGAGTGAAGAAGCC
>LsH3_hanqing-212
CAAACTGCCCGTAAGTCCACCGGAGGAAAGGCTCCAAGGAAGCAGCTGGCCACAAAGGCTGCTCGTAAGTCTGCCCCAACCACAGGAGGAGTGAAGAAGCC
>LsH3_jiushanyuanpu-1
CAAACTGCCCGTAAGTCCACCGGAGGAAAGGCTCCAAGGAAGCAGCTGGCCACAAAGGCTGCTCGTAAGTCTGCCCCAACCACAGGAGGAGTGAAGAAGCC
>LsH3_nanxiu-11
CAAACTGCCCGTAAGTCCACCGGAGGAAAGGCTCCAAGGAAGCAGCTGGCCACAAAGGCTGCTCGTAAGTCTGCCCCAACCACAGGAGGAGTGAAGAAGCC
>LsH3_qingpiyuanpu
CAAACTGCCCGTAAGTCCACCGGAGGAAAGGCTCCAAGGAAGCAGCTGGCCACAAAGGCTGCTCGTAAGTCTGCCCCAACCACAGGAGGAGTGAAGAAGCC
>LsH3_qingxiang-111
CAAACTGCCCGTAAGTCCACCGGAGGAAAGGCTCCAAGGAAGCAGCTGGCCACAAAGGCTGCTCGTAAGTCTGCCCCAACCACAGGAGGAGTGAAGAAGCC
>LsH3_qingzhan
CAAACTGCCCGTAAGTCCACCGGAGGAAAGGCTCCAAGGAAGCAGCTGGCCACAAAGGCTGCTCGTAAGTCTGCCCCAACCACAGGAGGAGTGAAGAAGCC
>LsH3_shaoxing-211
CAAACTGCCCGTAAGTCCACCGGAGGAAAGGCTCCAAGGAAGCAGCTGGCCACAAAGGCTGCTCGTAAGTCTGCCCCAACCACAGGAGGAGTGAAGAAGCC
>LsH3_yuanhu1hao-1
CAAACTGCCCGTAAGTCCACCGGAGGAAAGGCTCCAAGGAAGCAGCTGGCCACAAAGGCTGCTCGTAAGTCTGCCCCAACCACAGGAGGAGTGAAGAAGCC
>LsH3_yuanpu-2
CAAACTGCCCGTAAGTCCACCGGAGGAAAGGCTCCAAGGAAGCAGCTGGCCACAAAGGCTGCTCGTAAGTCTGCCCCAACCACAGGAGGAGTGAAGAAGCC
