# Supplementary material for: Genome-wide identification of new reference genes for RT-qPCR normalization in CGMMV-infected Lagenaria siceraria
Source: PeerJ. 2018 Oct 12;6:e5642. doi: 10.7717/peerj.5642 (PMC6188008; doi:10.7717/peerj.5642)
Supplement: Supplemental Information S1 [file peerj-06-5642-s015.zip › Detection result of leaf and fruit variation in bottle gourd/UNSNP/LsIPT.txt.fa]

>LsIPT_CHR
GCACTCCAATGGCTCGTTTAATCCCATGAGAATAATCCCCTTCCGGATCAAAAATCTGCCTCACTTCTTCGACAAATCCACCATCGACC
>LsIPT_POS
GCACTCCAATGGCTCGTTTAATCCCATGAGAATAATCCCCTTCCGGATCAAAAATCTGCCTCACTTCTTCGACAAATCCACCATCGACC
>LsIPT_Ref
GCACTCCAATGGCTCGTTTAATCCCATGAGAATAATCCCCTTCCGGATCAAAAATCTGCCTCACTTCTTCGACAAATCCACCATCGACC
>LsIPT_ALT
GCACTCCAATGGCTCGTTTAATCCCATGAGAATAATCCCCTTCCGGATCAAAAATCTGCCTCACTTCTTCGACAAATCCACCATCGACC
>LsIPT_08LS-121
GCACTCCAATGGCTCGTTTAATCCCATGAGAATAATCCCCTTCCGGATCAAAAATCTGCCTCACTTCTTCGACAAATCCACCATCGACC
>LsIPT_13A-18
GCACTCCAATGGCTCGTTTAATCCCATGAGAATAATCCCCTTCCGGATCAAAAATCTGCCTCACTTCTTCGACAAATCCACCATCGACC
>LsIPT_13A-20
GCACTCCAATGGCTCGTTTAATCCCATGAGAATAATCCCCTTCCGGATCAAAAATCTGCCTCACTTCTTCGACAAATCCACCATCGACC
>LsIPT_13A-22
GCACTCCAATGGCTCGTTTAATCCCATGAGAATAATCCCCTTCCGGATCAAAAATCTGCCTCACTTCTTCGACAAATCCACCATCGACC
>LsIPT_13A-30
GCACTCCAATGGCTCGTTTAATCCCATGAGAATAATCCCCTTCCGGATCAAAAATCTGCCTCACTTCTTCGACAAATCCACCATCGACC
>LsIPT_13A-34
GCACTCCAATGGCTCGTTTAATCCCATGAGAATAATCCCCTTCCGGATCAAAAATCTGCCTCACTTCTTCGACAAATCCACCATCGACC
>LsIPT_13A-36
GCACTCCAATGGCTCGTTTAATCCCATGAGAATAATCCCCTTCCGGATCAAAAATCTGCCTCACTTCTTCGACAAATCCACCATCGACC
>LsIPT_BYP
GCACTCCAATGGCTCGTTTAATCCCATGAGAATAATCCCCTTCCGGATCAAAAATCTGCCTCACTTCTTCGACAAATCCACCATCGACC
>LsIPT_G17-1
GCACTCCAATGGCTCGTTTAATCCCATGAGAATAATCCCCTTCCGGATCAAAAATCTGCCTCACTTCTTCGACAAATCCACCATCGACC
>LsIPT_G3-11
GCACTCCAATGGCTCGTTTAATCCCATGAGAATAATCCCCTTCCGGATCAAAAATCTGCCTCACTTCTTCGACAAATCCACCATCGACC
>LsIPT_G32-22
GCACTCCAATGGCTCGTTTAATCCCATGAGAATAATCCCCTTCCGGATCAAAAATCTGCCTCACTTCTTCGACAAATCCACCATCGACC
>LsIPT_G8-212
GCACTCCAATGGCTCGTTTAATCCCATGAGAATAATCCCCTTCCGGATCAAAAATCTGCCTCACTTCTTCGACAAATCCACCATCGACC
>LsIPT_I103-1
GCACTCCAATGGCTCGTTTAATCCCATGAGAATAATCCCCTTCCGGATCAAAAATCTGCCTCACTTCTTCGACAAATCCACCATCGACC
>LsIPT_I226-1
GCACTCCAATGGCTCGTTTAATCCCATGAGAATAATCCCCTTCCGGATCAAAAATCTGCCTCACTTCTTCGACAAATCCACCATCGACC
>LsIPT_I31-1
GCACTCCAATGGCTCGTTTAATCCCATGAGAATAATCCCCTTCCGGATCAAAAATCTGCCTCACTTCTTCGACAAATCCACCATCGACC
>LsIPT_J170-211
GCACTCCAATGGCTCGTTTAATCCCATGAGAATAATCCCCTTCCGGATCAAAAATCTGCCTCACTTCTTCGACAAATCCACCATCGACC
>LsIPT_J7R6-1221
GCACTCCAATGGCTCGTTTAATCCCATGAGAATAATCCCCTTCCGGATCAAAAATCTGCCTCACTTCTTCGACAAATCCACCATCGACC
>LsIPT_JH-1
GCACTCCAATGGCTCGTTTAATCCCATGAGAATAATCCCCTTCCGGATCAAAAATCTGCCTCACTTCTTCGACAAATCCACCATCGACC
>LsIPT_P01
GCACTCCAATGGCTCGTTTAATCCCATGAGAATAATCCCCTTCCGGATCAAAAATCTGCCTCACTTCTTCGACAAATCCACCATCGACC
>LsIPT_P02
GCACTCCAATGGCTCGTTTAATCCCATGAGAATAATCCCCTTCCGGATCAAAAATCTGCCTCACTTCTTCGACAAATCCACCATCGACC
>LsIPT_P03
GCACTCCAATGGCTCGTTTAATCCCATGAGAATAATCCCCTTCCGGATCAAAAATCTGCCTCACTTCTTCGACAAATCCACCATCGACC
>LsIPT_P04
GCACTCCAATGGCTCGTTTAATCCCATGAGAATAATCCCCTTCCGGATCAAAAATCTGCCTCACTTCTTCGACAAATCCACCATCGACC
>LsIPT_P07
GCACTCCAATGGCTCGTTTAATCCCATGAGAATAATCCCCTTCCGGATCAAAAATCTGCCTCACTTCTTCGACAAATCCACCATCGACC
>LsIPT_P08
GCACTCCAATGGCTCGTTTAATCCCATGAGAATAATCCCCTTCCGGATCAAAAATCTGCCTCACTTCTTCGACAAATCCACCATCGACC
>LsIPT_P10
GCACTCCAATGGCTCGTTTAATCCCATGAGAATAATCCCCTTCCGGATCAAAAATCTGCCTCACTTCTTCGACAAATCCACCATCGACC
>LsIPT_P11
GCACTCCAATGGCTCGTTTAATCCCATGAGAATAATCCCCTTCCGGATCAAAAATCTGCCTCACTTCTTCGACAAATCCACCATCGACC
>LsIPT_P12
GCACTCCAATGGCTCGTTTAATCCCATGAGAATAATCCCCTTCCGGATCAAAAATCTGCCTCACTTCTTCGACAAATCCACCATCGACC
>LsIPT_P13
GCACTCCAATGGCTCGTTTAATCCCATGAGAATAATCCCCTTCCGGATCAAAAATCTGCCTCACTTCTTCGACAAATCCACCATCGACC
>LsIPT_P14
GCACTCCAATGGCTCGTTTAATCCCATGAGAATAATCCCCTTCCGGATCAAAAATCTGCCTCACTTCTTCGACAAATCCACCATCGACC
>LsIPT_P15
GCACTCCAATGGCTCGTTTAATCCCATGAGAATAATCCCCTTCCGGATCAAAAATCTGCCTCACTTCTTCGACAAATCCACCATCGACC
>LsIPT_P18
GCACTCCAATGGCTCGTTTAATCCCATGAGAATAATCCCCTTCCGGATCAAAAATCTGCCTCACTTCTTCGACAAATCCACCATCGACC
>LsIPT_P24
GCACTCCAATGGCTCGTTTAATCCCATGAGAATAATCCCCTTCCGGATCAAAAATCTGCCTCACTTCTTCGACAAATCCACCATCGACC
>LsIPT_P25
GCACTCCAATGGCTCGTTTAATCCCATGAGAATAATCCCCTTCCGGATCAAAAATCTGCCTCACTTCTTCGACAAATCCACCATCGACC
>LsIPT_P27
GCACTCCAATGGCTCGTTTAATCCCATGAGAATAATCCCCTTCCGGATCAAAAATCTGCCTCACTTCTTCGACAAATCCACCATCGACC
>LsIPT_P29
GCACTCCAATGGCTCGTTTAATCCCATGAGAATAATCCCCTTCCGGATCAAAAATCTGCCTCACTTCTTCGACAAATCCACCATCGACC
>LsIPT_P30
GCACTCCAATGGCTCGTTTAATCCCATGAGAATAATCCCCTTCCGGATCAAAAATCTGCCTCACTTCTTCGACAAATCCACCATCGACC
>LsIPT_PS122-1
GCACTCCAATGGCTCGTTTAATCCCATGAGAATAATCCCCTTCCGGATCAAAAATCTGCCTCACTTCTTCGACAAATCCACCATCGACC
>LsIPT_PS1561-2
GCACTCCAATGGCTCGTTTAATCCCATGAGAATAATCCCCTTCCGGATCAAAAATCTGCCTCACTTCTTCGACAAATCCACCATCGACC
>LsIPT_PS163-1
GCACTCCAATGGCTCGTTTAATCCCATGAGAATAATCCCCTTCCGGATCAAAAATCTGCCTCACTTCTTCGACAAATCCACCATCGACC
>LsIPT_PS87-2
GCACTCCAATGGCTCGTTTAATCCCATGAGAATAATCCCCTTCCGGATCAAAAATCTGCCTCACTTCTTCGACAAATCCACCATCGACC
>LsIPT_changhu-21
GCACTCCAATGGCTCGTTTAATCCCATGAGAATAATCCCCTTCCGGATCAAAAATCTGCCTCACTTCTTCGACAAATCCACCATCGACC
>LsIPT_hanqing-212
GCACTCCAATGGCTCGTTTAATCCCATGAGAATAATCCCCTTCCGGATCAAAAATCTGCCTCACTTCTTCGACAAATCCACCATCGACC
>LsIPT_jiushanyuanpu-1
GCACTCCAATGGCTCGTTTAATCCCATGAGAATAATCCCCTTCCGGATCAAAAATCTGCCTCACTTCTTCGACAAATCCACCATCGACC
>LsIPT_nanxiu-11
GCACTCCAATGGCTCGTTTAATCCCATGAGAATAATCCCCTTCCGGATCAAAAATCTGCCTCACTTCTTCGACAAATCCACCATCGACC
>LsIPT_qingpiyuanpu
GCACTCCAATGGCTCGTTTAATCCCATGAGAATAATCCCCTTCCGGATCAAAAATCTGCCTCACTTCTTCGACAAATCCACCATCGACC
>LsIPT_qingxiang-111
GCACTCCAATGGCTCGTTTAATCCCATGAGAATAATCCCCTTCCGGATCAAAAATCTGCCTCACTTCTTCGACAAATCCACCATCGACC
>LsIPT_qingzhan
GCACTCCAATGGCTCGTTTAATCCCATGAGAATAATCCCCTTCCGGATCAAAAATCTGCCTCACTTCTTCGACAAATCCACCATCGACC
>LsIPT_shaoxing-211
GCACTCCAATGGCTCGTTTAATCCCATGAGAATAATCCCCTTCCGGATCAAAAATCTGCCTCACTTCTTCGACAAATCCACCATCGACC
>LsIPT_yuanhu1hao-1
GCACTCCAATGGCTCGTTTAATCCCATGAGAATAATCCCCTTCCGGATCAAAAATCTGCCTCACTTCTTCGACAAATCCACCATCGACC
>LsIPT_yuanpu-2
GCACTCCAATGGCTCGTTTAATCCCATGAGAATAATCCCCTTCCGGATCAAAAATCTGCCTCACTTCTTCGACAAATCCACCATCGACC
