# Supplementary material for: Genome-wide identification of new reference genes for RT-qPCR normalization in CGMMV-infected Lagenaria siceraria
Source: PeerJ. 2018 Oct 12;6:e5642. doi: 10.7717/peerj.5642 (PMC6188008; doi:10.7717/peerj.5642)
Supplement: Supplemental Information S1 [file peerj-06-5642-s015.zip › Detection result of leaf and fruit variation in bottle gourd/UNSNP/LsL23A.txt.fa]

>LsL23A_CHR
AAGGATGCCGTGAAGAAGATGTATGACATCCAGACCAAGAAAGTGAACACATTGATCAGGCCGGATGGAACCAAGAAGGCATATGTTAGGTTGACTCCTGACTACGATGC
>LsL23A_POS
AAGGATGCCGTGAAGAAGATGTATGACATCCAGACCAAGAAAGTGAACACATTGATCAGGCCGGATGGAACCAAGAAGGCATATGTTAGGTTGACTCCTGACTACGATGC
>LsL23A_Ref
AAGGATGCCGTGAAGAAGATGTATGACATCCAGACCAAGAAAGTGAACACATTGATCAGGCCGGATGGAACCAAGAAGGCATATGTTAGGTTGACTCCTGACTACGATGC
>LsL23A_ALT
AAGGATGCCGTGAAGAAGATGTATGACATCCAGACCAAGAAAGTGAACACATTGATCAGGCCGGATGGAACCAAGAAGGCATATGTTAGGTTGACTCCTGACTACGATGC
>LsL23A_08LS-121
AAGGATGCCGTGAAGAAGATGTATGACATCCAGACCAAGAAAGTGAACACATTGATCAGGCCGGATGGAACCAAGAAGGCATATGTTAGGTTGACTCCTGACTACGATGC
>LsL23A_13A-18
AAGGATGCCGTGAAGAAGATGTATGACATCCAGACCAAGAAAGTGAACACATTGATCAGGCCGGATGGAACCAAGAAGGCATATGTTAGGTTGACTCCTGACTACGATGC
>LsL23A_13A-20
AAGGATGCCGTGAAGAAGATGTATGACATCCAGACCAAGAAAGTGAACACATTGATCAGGCCGGATGGAACCAAGAAGGCATATGTTAGGTTGACTCCTGACTACGATGC
>LsL23A_13A-22
AAGGATGCCGTGAAGAAGATGTATGACATCCAGACCAAGAAAGTGAACACATTGATCAGGCCGGATGGAACCAAGAAGGCATATGTTAGGTTGACTCCTGACTACGATGC
>LsL23A_13A-30
AAGGATGCCGTGAAGAAGATGTATGACATCCAGACCAAGAAAGTGAACACATTGATCAGGCCGGATGGAACCAAGAAGGCATATGTTAGGTTGACTCCTGACTACGATGC
>LsL23A_13A-34
AAGGATGCCGTGAAGAAGATGTATGACATCCAGACCAAGAAAGTGAACACATTGATCAGGCCGGATGGAACCAAGAAGGCATATGTTAGGTTGACTCCTGACTACGATGC
>LsL23A_13A-36
AAGGATGCCGTGAAGAAGATGTATGACATCCAGACCAAGAAAGTGAACACATTGATCAGGCCGGATGGAACCAAGAAGGCATATGTTAGGTTGACTCCTGACTACGATGC
>LsL23A_BYP
AAGGATGCCGTGAAGAAGATGTATGACATCCAGACCAAGAAAGTGAACACATTGATCAGGCCGGATGGAACCAAGAAGGCATATGTTAGGTTGACTCCTGACTACGATGC
>LsL23A_G17-1
AAGGATGCCGTGAAGAAGATGTATGACATCCAGACCAAGAAAGTGAACACATTGATCAGGCCGGATGGAACCAAGAAGGCATATGTTAGGTTGACTCCTGACTACGATGC
>LsL23A_G3-11
AAGGATGCCGTGAAGAAGATGTATGACATCCAGACCAAGAAAGTGAACACATTGATCAGGCCGGATGGAACCAAGAAGGCATATGTTAGGTTGACTCCTGACTACGATGC
>LsL23A_G32-22
AAGGATGCCGTGAAGAAGATGTATGACATCCAGACCAAGAAAGTGAACACATTGATCAGGCCGGATGGAACCAAGAAGGCATATGTTAGGTTGACTCCTGACTACGATGC
>LsL23A_G8-212
AAGGATGCCGTGAAGAAGATGTATGACATCCAGACCAAGAAAGTGAACACATTGATCAGGCCGGATGGAACCAAGAAGGCATATGTTAGGTTGACTCCTGACTACGATGC
>LsL23A_I103-1
AAGGATGCCGTGAAGAAGATGTATGACATCCAGACCAAGAAAGTGAACACATTGATCAGGCCGGATGGAACCAAGAAGGCATATGTTAGGTTGACTCCTGACTACGATGC
>LsL23A_I226-1
AAGGATGCCGTGAAGAAGATGTATGACATCCAGACCAAGAAAGTGAACACATTGATCAGGCCGGATGGAACCAAGAAGGCATATGTTAGGTTGACTCCTGACTACGATGC
>LsL23A_I31-1
AAGGATGCCGTGAAGAAGATGTATGACATCCAGACCAAGAAAGTGAACACATTGATCAGGCCGGATGGAACCAAGAAGGCATATGTTAGGTTGACTCCTGACTACGATGC
>LsL23A_J170-211
AAGGATGCCGTGAAGAAGATGTATGACATCCAGACCAAGAAAGTGAACACATTGATCAGGCCGGATGGAACCAAGAAGGCATATGTTAGGTTGACTCCTGACTACGATGC
>LsL23A_J7R6-1221
AAGGATGCCGTGAAGAAGATGTATGACATCCAGACCAAGAAAGTGAACACATTGATCAGGCCGGATGGAACCAAGAAGGCATATGTTAGGTTGACTCCTGACTACGATGC
>LsL23A_JH-1
AAGGATGCCGTGAAGAAGATGTATGACATCCAGACCAAGAAAGTGAACACATTGATCAGGCCGGATGGAACCAAGAAGGCATATGTTAGGTTGACTCCTGACTACGATGC
>LsL23A_P01
AAGGATGCCGTGAAGAAGATGTATGACATCCAGACCAAGAAAGTGAACACATTGATCAGGCCGGATGGAACCAAGAAGGCATATGTTAGGTTGACTCCTGACTACGATGC
>LsL23A_P02
AAGGATGCCGTGAAGAAGATGTATGACATCCAGACCAAGAAAGTGAACACATTGATCAGGCCGGATGGAACCAAGAAGGCATATGTTAGGTTGACTCCTGACTACGATGC
>LsL23A_P03
AAGGATGCCGTGAAGAAGATGTATGACATCCAGACCAAGAAAGTGAACACATTGATCAGGCCGGATGGAACCAAGAAGGCATATGTTAGGTTGACTCCTGACTACGATGC
>LsL23A_P04
AAGGATGCCGTGAAGAAGATGTATGACATCCAGACCAAGAAAGTGAACACATTGATCAGGCCGGATGGAACCAAGAAGGCATATGTTAGGTTGACTCCTGACTACGATGC
>LsL23A_P07
AAGGATGCCGTGAAGAAGATGTATGACATCCAGACCAAGAAAGTGAACACATTGATCAGGCCGGATGGAACCAAGAAGGCATATGTTAGGTTGACTCCTGACTACGATGC
>LsL23A_P08
AAGGATGCCGTGAAGAAGATGTATGACATCCAGACCAAGAAAGTGAACACATTGATCAGGCCGGATGGAACCAAGAAGGCATATGTTAGGTTGACTCCTGACTACGATGC
>LsL23A_P10
AAGGATGCCGTGAAGAAGATGTATGACATCCAGACCAAGAAAGTGAACACATTGATCAGGCCGGATGGAACCAAGAAGGCATATGTTAGGTTGACTCCTGACTACGATGC
>LsL23A_P11
AAGGATGCCGTGAAGAAGATGTATGACATCCAGACCAAGAAAGTGAACACATTGATCAGGCCGGATGGAACCAAGAAGGCATATGTTAGGTTGACTCCTGACTACGATGC
>LsL23A_P12
AAGGATGCCGTGAAGAAGATGTATGACATCCAGACCAAGAAAGTGAACACATTGATCAGGCCGGATGGAACCAAGAAGGCATATGTTAGGTTGACTCCTGACTACGATGC
>LsL23A_P13
AAGGATGCCGTGAAGAAGATGTATGACATCCAGACCAAGAAAGTGAACACATTGATCAGGCCGGATGGAACCAAGAAGGCATATGTTAGGTTGACTCCTGACTACGATGC
>LsL23A_P14
AAGGATGCCGTGAAGAAGATGTATGACATCCAGACCAAGAAAGTGAACACATTGATCAGGCCGGATGGAACCAAGAAGGCATATGTTAGGTTGACTCCTGACTACGATGC
>LsL23A_P15
AAGGATGCCGTGAAGAAGATGTATGACATCCAGACCAAGAAAGTGAACACATTGATCAGGCCGGATGGAACCAAGAAGGCATATGTTAGGTTGACTCCTGACTACGATGC
>LsL23A_P18
AAGGATGCCGTGAAGAAGATGTATGACATCCAGACCAAGAAAGTGAACACATTGATCAGGCCGGATGGAACCAAGAAGGCATATGTTAGGTTGACTCCTGACTACGATGC
>LsL23A_P24
AAGGATGCCGTGAAGAAGATGTATGACATCCAGACCAAGAAAGTGAACACATTGATCAGGCCGGATGGAACCAAGAAGGCATATGTTAGGTTGACTCCTGACTACGATGC
>LsL23A_P25
AAGGATGCCGTGAAGAAGATGTATGACATCCAGACCAAGAAAGTGAACACATTGATCAGGCCGGATGGAACCAAGAAGGCATATGTTAGGTTGACTCCTGACTACGATGC
>LsL23A_P27
AAGGATGCCGTGAAGAAGATGTATGACATCCAGACCAAGAAAGTGAACACATTGATCAGGCCGGATGGAACCAAGAAGGCATATGTTAGGTTGACTCCTGACTACGATGC
>LsL23A_P29
AAGGATGCCGTGAAGAAGATGTATGACATCCAGACCAAGAAAGTGAACACATTGATCAGGCCGGATGGAACCAAGAAGGCATATGTTAGGTTGACTCCTGACTACGATGC
>LsL23A_P30
AAGGATGCCGTGAAGAAGATGTATGACATCCAGACCAAGAAAGTGAACACATTGATCAGGCCGGATGGAACCAAGAAGGCATATGTTAGGTTGACTCCTGACTACGATGC
>LsL23A_PS122-1
AAGGATGCCGTGAAGAAGATGTATGACATCCAGACCAAGAAAGTGAACACATTGATCAGGCCGGATGGAACCAAGAAGGCATATGTTAGGTTGACTCCTGACTACGATGC
>LsL23A_PS1561-2
AAGGATGCCGTGAAGAAGATGTATGACATCCAGACCAAGAAAGTGAACACATTGATCAGGCCGGATGGAACCAAGAAGGCATATGTTAGGTTGACTCCTGACTACGATGC
>LsL23A_PS163-1
AAGGATGCCGTGAAGAAGATGTATGACATCCAGACCAAGAAAGTGAACACATTGATCAGGCCGGATGGAACCAAGAAGGCATATGTTAGGTTGACTCCTGACTACGATGC
>LsL23A_PS87-2
AAGGATGCCGTGAAGAAGATGTATGACATCCAGACCAAGAAAGTGAACACATTGATCAGGCCGGATGGAACCAAGAAGGCATATGTTAGGTTGACTCCTGACTACGATGC
>LsL23A_changhu-21
AAGGATGCCGTGAAGAAGATGTATGACATCCAGACCAAGAAAGTGAACACATTGATCAGGCCGGATGGAACCAAGAAGGCATATGTTAGGTTGACTCCTGACTACGATGC
>LsL23A_hanqing-212
AAGGATGCCGTGAAGAAGATGTATGACATCCAGACCAAGAAAGTGAACACATTGATCAGGCCGGATGGAACCAAGAAGGCATATGTTAGGTTGACTCCTGACTACGATGC
>LsL23A_jiushanyuanpu-1
AAGGATGCCGTGAAGAAGATGTATGACATCCAGACCAAGAAAGTGAACACATTGATCAGGCCGGATGGAACCAAGAAGGCATATGTTAGGTTGACTCCTGACTACGATGC
>LsL23A_nanxiu-11
AAGGATGCCGTGAAGAAGATGTATGACATCCAGACCAAGAAAGTGAACACATTGATCAGGCCGGATGGAACCAAGAAGGCATATGTTAGGTTGACTCCTGACTACGATGC
>LsL23A_qingpiyuanpu
AAGGATGCCGTGAAGAAGATGTATGACATCCAGACCAAGAAAGTGAACACATTGATCAGGCCGGATGGAACCAAGAAGGCATATGTTAGGTTGACTCCTGACTACGATGC
>LsL23A_qingxiang-111
AAGGATGCCGTGAAGAAGATGTATGACATCCAGACCAAGAAAGTGAACACATTGATCAGGCCGGATGGAACCAAGAAGGCATATGTTAGGTTGACTCCTGACTACGATGC
>LsL23A_qingzhan
AAGGATGCCGTGAAGAAGATGTATGACATCCAGACCAAGAAAGTGAACACATTGATCAGGCCGGATGGAACCAAGAAGGCATATGTTAGGTTGACTCCTGACTACGATGC
>LsL23A_shaoxing-211
AAGGATGCCGTGAAGAAGATGTATGACATCCAGACCAAGAAAGTGAACACATTGATCAGGCCGGATGGAACCAAGAAGGCATATGTTAGGTTGACTCCTGACTACGATGC
>LsL23A_yuanhu1hao-1
AAGGATGCCGTGAAGAAGATGTATGACATCCAGACCAAGAAAGTGAACACATTGATCAGGCCGGATGGAACCAAGAAGGCATATGTTAGGTTGACTCCTGACTACGATGC
>LsL23A_yuanpu-2
AAGGATGCCGTGAAGAAGATGTATGACATCCAGACCAAGAAAGTGAACACATTGATCAGGCCGGATGGAACCAAGAAGGCATATGTTAGGTTGACTCCTGACTACGATGC
