# Supplementary material for: Genome-wide identification of new reference genes for RT-qPCR normalization in CGMMV-infected Lagenaria siceraria
Source: PeerJ. 2018 Oct 12;6:e5642. doi: 10.7717/peerj.5642 (PMC6188008; doi:10.7717/peerj.5642)
Supplement: Supplemental Information S1 [file peerj-06-5642-s015.zip › Detection result of leaf and fruit variation in bottle gourd/UNSNP/LsPP2A.txt.fa]

>LsPP2A_CHR
GGCAGATAACTCAAGTTTATGGATTCTATGACGAGTGTTTGAGAAAATATGGAAATGCAAATGTCTGGAAGCACTTTACCGACCTCTTTGATTATTTACCTCTTACAGC
>LsPP2A_POS
GGCAGATAACTCAAGTTTATGGATTCTATGACGAGTGTTTGAGAAAATATGGAAATGCAAATGTCTGGAAGCACTTTACCGACCTCTTTGATTATTTACCTCTTACAGC
>LsPP2A_Ref
GGCAGATAACTCAAGTTTATGGATTCTATGACGAGTGTTTGAGAAAATATGGAAATGCAAATGTCTGGAAGCACTTTACCGACCTCTTTGATTATTTACCTCTTACAGC
>LsPP2A_ALT
GGCAGATAACTCAAGTTTATGGATTCTATGACGAGTGTTTGAGAAAATATGGAAATGCAAATGTCTGGAAGCACTTTACCGACCTCTTTGATTATTTACCTCTTACAGC
>LsPP2A_08LS-121
GGCAGATAACTCAAGTTTATGGATTCTATGACGAGTGTTTGAGAAAATATGGAAATGCAAATGTCTGGAAGCACTTTACCGACCTCTTTGATTATTTACCTCTTACAGC
>LsPP2A_13A-18
GGCAGATAACTCAAGTTTATGGATTCTATGACGAGTGTTTGAGAAAATATGGAAATGCAAATGTCTGGAAGCACTTTACCGACCTCTTTGATTATTTACCTCTTACAGC
>LsPP2A_13A-20
GGCAGATAACTCAAGTTTATGGATTCTATGACGAGTGTTTGAGAAAATATGGAAATGCAAATGTCTGGAAGCACTTTACCGACCTCTTTGATTATTTACCTCTTACAGC
>LsPP2A_13A-22
GGCAGATAACTCAAGTTTATGGATTCTATGACGAGTGTTTGAGAAAATATGGAAATGCAAATGTCTGGAAGCACTTTACCGACCTCTTTGATTATTTACCTCTTACAGC
>LsPP2A_13A-30
GGCAGATAACTCAAGTTTATGGATTCTATGACGAGTGTTTGAGAAAATATGGAAATGCAAATGTCTGGAAGCACTTTACCGACCTCTTTGATTATTTACCTCTTACAGC
>LsPP2A_13A-34
GGCAGATAACTCAAGTTTATGGATTCTATGACGAGTGTTTGAGAAAATATGGAAATGCAAATGTCTGGAAGCACTTTACCGACCTCTTTGATTATTTACCTCTTACAGC
>LsPP2A_13A-36
GGCAGATAACTCAAGTTTATGGATTCTATGACGAGTGTTTGAGAAAATATGGAAATGCAAATGTCTGGAAGCACTTTACCGACCTCTTTGATTATTTACCTCTTACAGC
>LsPP2A_BYP
GGCAGATAACTCAAGTTTATGGATTCTATGACGAGTGTTTGAGAAAATATGGAAATGCAAATGTCTGGAAGCACTTTACCGACCTCTTTGATTATTTACCTCTTACAGC
>LsPP2A_G17-1
GGCAGATAACTCAAGTTTATGGATTCTATGACGAGTGTTTGAGAAAATATGGAAATGCAAATGTCTGGAAGCACTTTACCGACCTCTTTGATTATTTACCTCTTACAGC
>LsPP2A_G3-11
GGCAGATAACTCAAGTTTATGGATTCTATGACGAGTGTTTGAGAAAATATGGAAATGCAAATGTCTGGAAGCACTTTACCGACCTCTTTGATTATTTACCTCTTACAGC
>LsPP2A_G32-22
GGCAGATAACTCAAGTTTATGGATTCTATGACGAGTGTTTGAGAAAATATGGAAATGCAAATGTCTGGAAGCACTTTACCGACCTCTTTGATTATTTACCTCTTACAGC
>LsPP2A_G8-212
GGCAGATAACTCAAGTTTATGGATTCTATGACGAGTGTTTGAGAAAATATGGAAATGCAAATGTCTGGAAGCACTTTACCGACCTCTTTGATTATTTACCTCTTACAGC
>LsPP2A_I103-1
GGCAGATAACTCAAGTTTATGGATTCTATGACGAGTGTTTGAGAAAATATGGAAATGCAAATGTCTGGAAGCACTTTACCGACCTCTTTGATTATTTACCTCTTACAGC
>LsPP2A_I226-1
GGCAGATAACTCAAGTTTATGGATTCTATGACGAGTGTTTGAGAAAATATGGAAATGCAAATGTCTGGAAGCACTTTACCGACCTCTTTGATTATTTACCTCTTACAGC
>LsPP2A_I31-1
GGCAGATAACTCAAGTTTATGGATTCTATGACGAGTGTTTGAGAAAATATGGAAATGCAAATGTCTGGAAGCACTTTACCGACCTCTTTGATTATTTACCTCTTACAGC
>LsPP2A_J170-211
GGCAGATAACTCAAGTTTATGGATTCTATGACGAGTGTTTGAGAAAATATGGAAATGCAAATGTCTGGAAGCACTTTACCGACCTCTTTGATTATTTACCTCTTACAGC
>LsPP2A_J7R6-1221
GGCAGATAACTCAAGTTTATGGATTCTATGACGAGTGTTTGAGAAAATATGGAAATGCAAATGTCTGGAAGCACTTTACCGACCTCTTTGATTATTTACCTCTTACAGC
>LsPP2A_JH-1
GGCAGATAACTCAAGTTTATGGATTCTATGACGAGTGTTTGAGAAAATATGGAAATGCAAATGTCTGGAAGCACTTTACCGACCTCTTTGATTATTTACCTCTTACAGC
>LsPP2A_P01
GGCAGATAACTCAAGTTTATGGATTCTATGACGAGTGTTTGAGAAAATATGGAAATGCAAATGTCTGGAAGCACTTTACCGACCTCTTTGATTATTTACCTCTTACAGC
>LsPP2A_P02
GGCAGATAACTCAAGTTTATGGATTCTATGACGAGTGTTTGAGAAAATATGGAAATGCAAATGTCTGGAAGCACTTTACCGACCTCTTTGATTATTTACCTCTTACAGC
>LsPP2A_P03
GGCAGATAACTCAAGTTTATGGATTCTATGACGAGTGTTTGAGAAAATATGGAAATGCAAATGTCTGGAAGCACTTTACCGACCTCTTTGATTATTTACCTCTTACAGC
>LsPP2A_P04
GGCAGATAACTCAAGTTTATGGATTCTATGACGAGTGTTTGAGAAAATATGGAAATGCAAATGTCTGGAAGCACTTTACCGACCTCTTTGATTATTTACCTCTTACAGC
>LsPP2A_P07
GGCAGATAACTCAAGTTTATGGATTCTATGACGAGTGTTTGAGAAAATATGGAAATGCAAATGTCTGGAAGCACTTTACCGACCTCTTTGATTATTTACCTCTTACAGC
>LsPP2A_P08
GGCAGATAACTCAAGTTTATGGATTCTATGACGAGTGTTTGAGAAAATATGGAAATGCAAATGTCTGGAAGCACTTTACCGACCTCTTTGATTATTTACCTCTTACAGC
>LsPP2A_P10
GGCAGATAACTCAAGTTTATGGATTCTATGACGAGTGTTTGAGAAAATATGGAAATGCAAATGTCTGGAAGCACTTTACCGACCTCTTTGATTATTTACCTCTTACAGC
>LsPP2A_P11
GGCAGATAACTCAAGTTTATGGATTCTATGACGAGTGTTTGAGAAAATATGGAAATGCAAATGTCTGGAAGCACTTTACCGACCTCTTTGATTATTTACCTCTTACAGC
>LsPP2A_P12
GGCAGATAACTCAAGTTTATGGATTCTATGACGAGTGTTTGAGAAAATATGGAAATGCAAATGTCTGGAAGCACTTTACCGACCTCTTTGATTATTTACCTCTTACAGC
>LsPP2A_P13
GGCAGATAACTCAAGTTTATGGATTCTATGACGAGTGTTTGAGAAAATATGGAAATGCAAATGTCTGGAAGCACTTTACCGACCTCTTTGATTATTTACCTCTTACAGC
>LsPP2A_P14
GGCAGATAACTCAAGTTTATGGATTCTATGACGAGTGTTTGAGAAAATATGGAAATGCAAATGTCTGGAAGCACTTTACCGACCTCTTTGATTATTTACCTCTTACAGC
>LsPP2A_P15
GGCAGATAACTCAAGTTTATGGATTCTATGACGAGTGTTTGAGAAAATATGGAAATGCAAATGTCTGGAAGCACTTTACCGACCTCTTTGATTATTTACCTCTTACAGC
>LsPP2A_P18
GGCAGATAACTCAAGTTTATGGATTCTATGACGAGTGTTTGAGAAAATATGGAAATGCAAATGTCTGGAAGCACTTTACCGACCTCTTTGATTATTTACCTCTTACAGC
>LsPP2A_P24
GGCAGATAACTCAAGTTTATGGATTCTATGACGAGTGTTTGAGAAAATATGGAAATGCAAATGTCTGGAAGCACTTTACCGACCTCTTTGATTATTTACCTCTTACAGC
>LsPP2A_P25
GGCAGATAACTCAAGTTTATGGATTCTATGACGAGTGTTTGAGAAAATATGGAAATGCAAATGTCTGGAAGCACTTTACCGACCTCTTTGATTATTTACCTCTTACAGC
>LsPP2A_P27
GGCAGATAACTCAAGTTTATGGATTCTATGACGAGTGTTTGAGAAAATATGGAAATGCAAATGTCTGGAAGCACTTTACCGACCTCTTTGATTATTTACCTCTTACAGC
>LsPP2A_P29
GGCAGATAACTCAAGTTTATGGATTCTATGACGAGTGTTTGAGAAAATATGGAAATGCAAATGTCTGGAAGCACTTTACCGACCTCTTTGATTATTTACCTCTTACAGC
>LsPP2A_P30
GGCAGATAACTCAAGTTTATGGATTCTATGACGAGTGTTTGAGAAAATATGGAAATGCAAATGTCTGGAAGCACTTTACCGACCTCTTTGATTATTTACCTCTTACAGC
>LsPP2A_PS122-1
GGCAGATAACTCAAGTTTATGGATTCTATGACGAGTGTTTGAGAAAATATGGAAATGCAAATGTCTGGAAGCACTTTACCGACCTCTTTGATTATTTACCTCTTACAGC
>LsPP2A_PS1561-2
GGCAGATAACTCAAGTTTATGGATTCTATGACGAGTGTTTGAGAAAATATGGAAATGCAAATGTCTGGAAGCACTTTACCGACCTCTTTGATTATTTACCTCTTACAGC
>LsPP2A_PS163-1
GGCAGATAACTCAAGTTTATGGATTCTATGACGAGTGTTTGAGAAAATATGGAAATGCAAATGTCTGGAAGCACTTTACCGACCTCTTTGATTATTTACCTCTTACAGC
>LsPP2A_PS87-2
GGCAGATAACTCAAGTTTATGGATTCTATGACGAGTGTTTGAGAAAATATGGAAATGCAAATGTCTGGAAGCACTTTACCGACCTCTTTGATTATTTACCTCTTACAGC
>LsPP2A_changhu-21
GGCAGATAACTCAAGTTTATGGATTCTATGACGAGTGTTTGAGAAAATATGGAAATGCAAATGTCTGGAAGCACTTTACCGACCTCTTTGATTATTTACCTCTTACAGC
>LsPP2A_hanqing-212
GGCAGATAACTCAAGTTTATGGATTCTATGACGAGTGTTTGAGAAAATATGGAAATGCAAATGTCTGGAAGCACTTTACCGACCTCTTTGATTATTTACCTCTTACAGC
>LsPP2A_jiushanyuanpu-1
GGCAGATAACTCAAGTTTATGGATTCTATGACGAGTGTTTGAGAAAATATGGAAATGCAAATGTCTGGAAGCACTTTACCGACCTCTTTGATTATTTACCTCTTACAGC
>LsPP2A_nanxiu-11
GGCAGATAACTCAAGTTTATGGATTCTATGACGAGTGTTTGAGAAAATATGGAAATGCAAATGTCTGGAAGCACTTTACCGACCTCTTTGATTATTTACCTCTTACAGC
>LsPP2A_qingpiyuanpu
GGCAGATAACTCAAGTTTATGGATTCTATGACGAGTGTTTGAGAAAATATGGAAATGCAAATGTCTGGAAGCACTTTACCGACCTCTTTGATTATTTACCTCTTACAGC
>LsPP2A_qingxiang-111
GGCAGATAACTCAAGTTTATGGATTCTATGACGAGTGTTTGAGAAAATATGGAAATGCAAATGTCTGGAAGCACTTTACCGACCTCTTTGATTATTTACCTCTTACAGC
>LsPP2A_qingzhan
GGCAGATAACTCAAGTTTATGGATTCTATGACGAGTGTTTGAGAAAATATGGAAATGCAAATGTCTGGAAGCACTTTACCGACCTCTTTGATTATTTACCTCTTACAGC
>LsPP2A_shaoxing-211
GGCAGATAACTCAAGTTTATGGATTCTATGACGAGTGTTTGAGAAAATATGGAAATGCAAATGTCTGGAAGCACTTTACCGACCTCTTTGATTATTTACCTCTTACAGC
>LsPP2A_yuanhu1hao-1
GGCAGATAACTCAAGTTTATGGATTCTATGACGAGTGTTTGAGAAAATATGGAAATGCAAATGTCTGGAAGCACTTTACCGACCTCTTTGATTATTTACCTCTTACAGC
>LsPP2A_yuanpu-2
GGCAGATAACTCAAGTTTATGGATTCTATGACGAGTGTTTGAGAAAATATGGAAATGCAAATGTCTGGAAGCACTTTACCGACCTCTTTGATTATTTACCTCTTACAGC
