# Supplementary material for: Genome-wide identification of new reference genes for RT-qPCR normalization in CGMMV-infected Lagenaria siceraria
Source: PeerJ. 2018 Oct 12;6:e5642. doi: 10.7717/peerj.5642 (PMC6188008; doi:10.7717/peerj.5642)
Supplement: Supplemental Information S1 [file peerj-06-5642-s015.zip › Detection result of leaf and fruit variation in bottle gourd/UNSNP/LsPRL23.txt.fa]

>LsPRL23_CHR
CATGACCATATCACCAACACAAGCTGATGGCAAACGGTTGAGGCGTCCCTTGATCCCCTTCACCGAAATGATGTAAAGGTTCTTAGCTCCTGTATTGTCG
>LsPRL23_POS
CATGACCATATCACCAACACAAGCTGATGGCAAACGGTTGAGGCGTCCCTTGATCCCCTTCACCGAAATGATGTAAAGGTTCTTAGCTCCTGTATTGTCG
>LsPRL23_Ref
CATGACCATATCACCAACACAAGCTGATGGCAAACGGTTGAGGCGTCCCTTGATCCCCTTCACCGAAATGATGTAAAGGTTCTTAGCTCCTGTATTGTCG
>LsPRL23_ALT
CATGACCATATCACCAACACAAGCTGATGGCAAACGGTTGAGGCGTCCCTTGATCCCCTTCACCGAAATGATGTAAAGGTTCTTAGCTCCTGTATTGTCG
>LsPRL23_08LS-121
CATGACCATATCACCAACACAAGCTGATGGCAAACGGTTGAGGCGTCCCTTGATCCCCTTCACCGAAATGATGTAAAGGTTCTTAGCTCCTGTATTGTCG
>LsPRL23_13A-18
CATGACCATATCACCAACACAAGCTGATGGCAAACGGTTGAGGCGTCCCTTGATCCCCTTCACCGAAATGATGTAAAGGTTCTTAGCTCCTGTATTGTCG
>LsPRL23_13A-20
CATGACCATATCACCAACACAAGCTGATGGCAAACGGTTGAGGCGTCCCTTGATCCCCTTCACCGAAATGATGTAAAGGTTCTTAGCTCCTGTATTGTCG
>LsPRL23_13A-22
CATGACCATATCACCAACACAAGCTGATGGCAAACGGTTGAGGCGTCCCTTGATCCCCTTCACCGAAATGATGTAAAGGTTCTTAGCTCCTGTATTGTCG
>LsPRL23_13A-30
CATGACCATATCACCAACACAAGCTGATGGCAAACGGTTGAGGCGTCCCTTGATCCCCTTCACCGAAATGATGTAAAGGTTCTTAGCTCCTGTATTGTCG
>LsPRL23_13A-34
CATGACCATATCACCAACACAAGCTGATGGCAAACGGTTGAGGCGTCCCTTGATCCCCTTCACCGAAATGATGTAAAGGTTCTTAGCTCCTGTATTGTCG
>LsPRL23_13A-36
CATGACCATATCACCAACACAAGCTGATGGCAAACGGTTGAGGCGTCCCTTGATCCCCTTCACCGAAATGATGTAAAGGTTCTTAGCTCCTGTATTGTCG
>LsPRL23_BYP
CATGACCATATCACCAACACAAGCTGATGGCAAACGGTTGAGGCGTCCCTTGATCCCCTTCACCGAAATGATGTAAAGGTTCTTAGCTCCTGTATTGTCG
>LsPRL23_G17-1
CATGACCATATCACCAACACAAGCTGATGGCAAACGGTTGAGGCGTCCCTTGATCCCCTTCACCGAAATGATGTAAAGGTTCTTAGCTCCTGTATTGTCG
>LsPRL23_G3-11
CATGACCATATCACCAACACAAGCTGATGGCAAACGGTTGAGGCGTCCCTTGATCCCCTTCACCGAAATGATGTAAAGGTTCTTAGCTCCTGTATTGTCG
>LsPRL23_G32-22
CATGACCATATCACCAACACAAGCTGATGGCAAACGGTTGAGGCGTCCCTTGATCCCCTTCACCGAAATGATGTAAAGGTTCTTAGCTCCTGTATTGTCG
>LsPRL23_G8-212
CATGACCATATCACCAACACAAGCTGATGGCAAACGGTTGAGGCGTCCCTTGATCCCCTTCACCGAAATGATGTAAAGGTTCTTAGCTCCTGTATTGTCG
>LsPRL23_I103-1
CATGACCATATCACCAACACAAGCTGATGGCAAACGGTTGAGGCGTCCCTTGATCCCCTTCACCGAAATGATGTAAAGGTTCTTAGCTCCTGTATTGTCG
>LsPRL23_I226-1
CATGACCATATCACCAACACAAGCTGATGGCAAACGGTTGAGGCGTCCCTTGATCCCCTTCACCGAAATGATGTAAAGGTTCTTAGCTCCTGTATTGTCG
>LsPRL23_I31-1
CATGACCATATCACCAACACAAGCTGATGGCAAACGGTTGAGGCGTCCCTTGATCCCCTTCACCGAAATGATGTAAAGGTTCTTAGCTCCTGTATTGTCG
>LsPRL23_J170-211
CATGACCATATCACCAACACAAGCTGATGGCAAACGGTTGAGGCGTCCCTTGATCCCCTTCACCGAAATGATGTAAAGGTTCTTAGCTCCTGTATTGTCG
>LsPRL23_J7R6-1221
CATGACCATATCACCAACACAAGCTGATGGCAAACGGTTGAGGCGTCCCTTGATCCCCTTCACCGAAATGATGTAAAGGTTCTTAGCTCCTGTATTGTCG
>LsPRL23_JH-1
CATGACCATATCACCAACACAAGCTGATGGCAAACGGTTGAGGCGTCCCTTGATCCCCTTCACCGAAATGATGTAAAGGTTCTTAGCTCCTGTATTGTCG
>LsPRL23_P01
CATGACCATATCACCAACACAAGCTGATGGCAAACGGTTGAGGCGTCCCTTGATCCCCTTCACCGAAATGATGTAAAGGTTCTTAGCTCCTGTATTGTCG
>LsPRL23_P02
CATGACCATATCACCAACACAAGCTGATGGCAAACGGTTGAGGCGTCCCTTGATCCCCTTCACCGAAATGATGTAAAGGTTCTTAGCTCCTGTATTGTCG
>LsPRL23_P03
CATGACCATATCACCAACACAAGCTGATGGCAAACGGTTGAGGCGTCCCTTGATCCCCTTCACCGAAATGATGTAAAGGTTCTTAGCTCCTGTATTGTCG
>LsPRL23_P04
CATGACCATATCACCAACACAAGCTGATGGCAAACGGTTGAGGCGTCCCTTGATCCCCTTCACCGAAATGATGTAAAGGTTCTTAGCTCCTGTATTGTCG
>LsPRL23_P07
CATGACCATATCACCAACACAAGCTGATGGCAAACGGTTGAGGCGTCCCTTGATCCCCTTCACCGAAATGATGTAAAGGTTCTTAGCTCCTGTATTGTCG
>LsPRL23_P08
CATGACCATATCACCAACACAAGCTGATGGCAAACGGTTGAGGCGTCCCTTGATCCCCTTCACCGAAATGATGTAAAGGTTCTTAGCTCCTGTATTGTCG
>LsPRL23_P10
CATGACCATATCACCAACACAAGCTGATGGCAAACGGTTGAGGCGTCCCTTGATCCCCTTCACCGAAATGATGTAAAGGTTCTTAGCTCCTGTATTGTCG
>LsPRL23_P11
CATGACCATATCACCAACACAAGCTGATGGCAAACGGTTGAGGCGTCCCTTGATCCCCTTCACCGAAATGATGTAAAGGTTCTTAGCTCCTGTATTGTCG
>LsPRL23_P12
CATGACCATATCACCAACACAAGCTGATGGCAAACGGTTGAGGCGTCCCTTGATCCCCTTCACCGAAATGATGTAAAGGTTCTTAGCTCCTGTATTGTCG
>LsPRL23_P13
CATGACCATATCACCAACACAAGCTGATGGCAAACGGTTGAGGCGTCCCTTGATCCCCTTCACCGAAATGATGTAAAGGTTCTTAGCTCCTGTATTGTCG
>LsPRL23_P14
CATGACCATATCACCAACACAAGCTGATGGCAAACGGTTGAGGCGTCCCTTGATCCCCTTCACCGAAATGATGTAAAGGTTCTTAGCTCCTGTATTGTCG
>LsPRL23_P15
CATGACCATATCACCAACACAAGCTGATGGCAAACGGTTGAGGCGTCCCTTGATCCCCTTCACCGAAATGATGTAAAGGTTCTTAGCTCCTGTATTGTCG
>LsPRL23_P18
CATGACCATATCACCAACACAAGCTGATGGCAAACGGTTGAGGCGTCCCTTGATCCCCTTCACCGAAATGATGTAAAGGTTCTTAGCTCCTGTATTGTCG
>LsPRL23_P24
CATGACCATATCACCAACACAAGCTGATGGCAAACGGTTGAGGCGTCCCTTGATCCCCTTCACCGAAATGATGTAAAGGTTCTTAGCTCCTGTATTGTCG
>LsPRL23_P25
CATGACCATATCACCAACACAAGCTGATGGCAAACGGTTGAGGCGTCCCTTGATCCCCTTCACCGAAATGATGTAAAGGTTCTTAGCTCCTGTATTGTCG
>LsPRL23_P27
CATGACCATATCACCAACACAAGCTGATGGCAAACGGTTGAGGCGTCCCTTGATCCCCTTCACCGAAATGATGTAAAGGTTCTTAGCTCCTGTATTGTCG
>LsPRL23_P29
CATGACCATATCACCAACACAAGCTGATGGCAAACGGTTGAGGCGTCCCTTGATCCCCTTCACCGAAATGATGTAAAGGTTCTTAGCTCCTGTATTGTCG
>LsPRL23_P30
CATGACCATATCACCAACACAAGCTGATGGCAAACGGTTGAGGCGTCCCTTGATCCCCTTCACCGAAATGATGTAAAGGTTCTTAGCTCCTGTATTGTCG
>LsPRL23_PS122-1
CATGACCATATCACCAACACAAGCTGATGGCAAACGGTTGAGGCGTCCCTTGATCCCCTTCACCGAAATGATGTAAAGGTTCTTAGCTCCTGTATTGTCG
>LsPRL23_PS1561-2
CATGACCATATCACCAACACAAGCTGATGGCAAACGGTTGAGGCGTCCCTTGATCCCCTTCACCGAAATGATGTAAAGGTTCTTAGCTCCTGTATTGTCG
>LsPRL23_PS163-1
CATGACCATATCACCAACACAAGCTGATGGCAAACGGTTGAGGCGTCCCTTGATCCCCTTCACCGAAATGATGTAAAGGTTCTTAGCTCCTGTATTGTCG
>LsPRL23_PS87-2
CATGACCATATCACCAACACAAGCTGATGGCAAACGGTTGAGGCGTCCCTTGATCCCCTTCACCGAAATGATGTAAAGGTTCTTAGCTCCTGTATTGTCG
>LsPRL23_changhu-21
CATGACCATATCACCAACACAAGCTGATGGCAAACGGTTGAGGCGTCCCTTGATCCCCTTCACCGAAATGATGTAAAGGTTCTTAGCTCCTGTATTGTCG
>LsPRL23_hanqing-212
CATGACCATATCACCAACACAAGCTGATGGCAAACGGTTGAGGCGTCCCTTGATCCCCTTCACCGAAATGATGTAAAGGTTCTTAGCTCCTGTATTGTCG
>LsPRL23_jiushanyuanpu-1
CATGACCATATCACCAACACAAGCTGATGGCAAACGGTTGAGGCGTCCCTTGATCCCCTTCACCGAAATGATGTAAAGGTTCTTAGCTCCTGTATTGTCG
>LsPRL23_nanxiu-11
CATGACCATATCACCAACACAAGCTGATGGCAAACGGTTGAGGCGTCCCTTGATCCCCTTCACCGAAATGATGTAAAGGTTCTTAGCTCCTGTATTGTCG
>LsPRL23_qingpiyuanpu
CATGACCATATCACCAACACAAGCTGATGGCAAACGGTTGAGGCGTCCCTTGATCCCCTTCACCGAAATGATGTAAAGGTTCTTAGCTCCTGTATTGTCG
>LsPRL23_qingxiang-111
CATGACCATATCACCAACACAAGCTGATGGCAAACGGTTGAGGCGTCCCTTGATCCCCTTCACCGAAATGATGTAAAGGTTCTTAGCTCCTGTATTGTCG
>LsPRL23_qingzhan
CATGACCATATCACCAACACAAGCTGATGGCAAACGGTTGAGGCGTCCCTTGATCCCCTTCACCGAAATGATGTAAAGGTTCTTAGCTCCTGTATTGTCG
>LsPRL23_shaoxing-211
CATGACCATATCACCAACACAAGCTGATGGCAAACGGTTGAGGCGTCCCTTGATCCCCTTCACCGAAATGATGTAAAGGTTCTTAGCTCCTGTATTGTCG
>LsPRL23_yuanhu1hao-1
CATGACCATATCACCAACACAAGCTGATGGCAAACGGTTGAGGCGTCCCTTGATCCCCTTCACCGAAATGATGTAAAGGTTCTTAGCTCCTGTATTGTCG
>LsPRL23_yuanpu-2
CATGACCATATCACCAACACAAGCTGATGGCAAACGGTTGAGGCGTCCCTTGATCCCCTTCACCGAAATGATGTAAAGGTTCTTAGCTCCTGTATTGTCG
