# Supplementary material for: Genome-wide identification of new reference genes for RT-qPCR normalization in CGMMV-infected Lagenaria siceraria
Source: PeerJ. 2018 Oct 12;6:e5642. doi: 10.7717/peerj.5642 (PMC6188008; doi:10.7717/peerj.5642)
Supplement: Supplemental Information S1 [file peerj-06-5642-s015.zip › Detection result of leaf and fruit variation in bottle gourd/UNSNP/LsRAN.txt.fa]

>LsRAN_CHR
TCTACTGTTGGGATACCGCTGGTCAGGAGAAGTTTGGTGGACTTAGAGATGGTTACTATATTCACGGGCAATGTGCCATTATCATGTTTGATGTCACTGCTCGTTTAACATACAAAAATGTCCCAACATGGCATCGTGATCTCTG
>LsRAN_POS
TCTACTGTTGGGATACCGCTGGTCAGGAGAAGTTTGGTGGACTTAGAGATGGTTACTATATTCACGGGCAATGTGCCATTATCATGTTTGATGTCACTGCTCGTTTAACATACAAAAATGTCCCAACATGGCATCGTGATCTCTG
>LsRAN_Ref
TCTACTGTTGGGATACCGCTGGTCAGGAGAAGTTTGGTGGACTTAGAGATGGTTACTATATTCACGGGCAATGTGCCATTATCATGTTTGATGTCACTGCTCGTTTAACATACAAAAATGTCCCAACATGGCATCGTGATCTCTG
>LsRAN_ALT
TCTACTGTTGGGATACCGCTGGTCAGGAGAAGTTTGGTGGACTTAGAGATGGTTACTATATTCACGGGCAATGTGCCATTATCATGTTTGATGTCACTGCTCGTTTAACATACAAAAATGTCCCAACATGGCATCGTGATCTCTG
>LsRAN_08LS-121
TCTACTGTTGGGATACCGCTGGTCAGGAGAAGTTTGGTGGACTTAGAGATGGTTACTATATTCACGGGCAATGTGCCATTATCATGTTTGATGTCACTGCTCGTTTAACATACAAAAATGTCCCAACATGGCATCGTGATCTCTG
>LsRAN_13A-18
TCTACTGTTGGGATACCGCTGGTCAGGAGAAGTTTGGTGGACTTAGAGATGGTTACTATATTCACGGGCAATGTGCCATTATCATGTTTGATGTCACTGCTCGTTTAACATACAAAAATGTCCCAACATGGCATCGTGATCTCTG
>LsRAN_13A-20
TCTACTGTTGGGATACCGCTGGTCAGGAGAAGTTTGGTGGACTTAGAGATGGTTACTATATTCACGGGCAATGTGCCATTATCATGTTTGATGTCACTGCTCGTTTAACATACAAAAATGTCCCAACATGGCATCGTGATCTCTG
>LsRAN_13A-22
TCTACTGTTGGGATACCGCTGGTCAGGAGAAGTTTGGTGGACTTAGAGATGGTTACTATATTCACGGGCAATGTGCCATTATCATGTTTGATGTCACTGCTCGTTTAACATACAAAAATGTCCCAACATGGCATCGTGATCTCTG
>LsRAN_13A-30
TCTACTGTTGGGATACCGCTGGTCAGGAGAAGTTTGGTGGACTTAGAGATGGTTACTATATTCACGGGCAATGTGCCATTATCATGTTTGATGTCACTGCTCGTTTAACATACAAAAATGTCCCAACATGGCATCGTGATCTCTG
>LsRAN_13A-34
TCTACTGTTGGGATACCGCTGGTCAGGAGAAGTTTGGTGGACTTAGAGATGGTTACTATATTCACGGGCAATGTGCCATTATCATGTTTGATGTCACTGCTCGTTTAACATACAAAAATGTCCCAACATGGCATCGTGATCTCTG
>LsRAN_13A-36
TCTACTGTTGGGATACCGCTGGTCAGGAGAAGTTTGGTGGACTTAGAGATGGTTACTATATTCACGGGCAATGTGCCATTATCATGTTTGATGTCACTGCTCGTTTAACATACAAAAATGTCCCAACATGGCATCGTGATCTCTG
>LsRAN_BYP
TCTACTGTTGGGATACCGCTGGTCAGGAGAAGTTTGGTGGACTTAGAGATGGTTACTATATTCACGGGCAATGTGCCATTATCATGTTTGATGTCACTGCTCGTTTAACATACAAAAATGTCCCAACATGGCATCGTGATCTCTG
>LsRAN_G17-1
TCTACTGTTGGGATACCGCTGGTCAGGAGAAGTTTGGTGGACTTAGAGATGGTTACTATATTCACGGGCAATGTGCCATTATCATGTTTGATGTCACTGCTCGTTTAACATACAAAAATGTCCCAACATGGCATCGTGATCTCTG
>LsRAN_G3-11
TCTACTGTTGGGATACCGCTGGTCAGGAGAAGTTTGGTGGACTTAGAGATGGTTACTATATTCACGGGCAATGTGCCATTATCATGTTTGATGTCACTGCTCGTTTAACATACAAAAATGTCCCAACATGGCATCGTGATCTCTG
>LsRAN_G32-22
TCTACTGTTGGGATACCGCTGGTCAGGAGAAGTTTGGTGGACTTAGAGATGGTTACTATATTCACGGGCAATGTGCCATTATCATGTTTGATGTCACTGCTCGTTTAACATACAAAAATGTCCCAACATGGCATCGTGATCTCTG
>LsRAN_G8-212
TCTACTGTTGGGATACCGCTGGTCAGGAGAAGTTTGGTGGACTTAGAGATGGTTACTATATTCACGGGCAATGTGCCATTATCATGTTTGATGTCACTGCTCGTTTAACATACAAAAATGTCCCAACATGGCATCGTGATCTCTG
>LsRAN_I103-1
TCTACTGTTGGGATACCGCTGGTCAGGAGAAGTTTGGTGGACTTAGAGATGGTTACTATATTCACGGGCAATGTGCCATTATCATGTTTGATGTCACTGCTCGTTTAACATACAAAAATGTCCCAACATGGCATCGTGATCTCTG
>LsRAN_I226-1
TCTACTGTTGGGATACCGCTGGTCAGGAGAAGTTTGGTGGACTTAGAGATGGTTACTATATTCACGGGCAATGTGCCATTATCATGTTTGATGTCACTGCTCGTTTAACATACAAAAATGTCCCAACATGGCATCGTGATCTCTG
>LsRAN_I31-1
TCTACTGTTGGGATACCGCTGGTCAGGAGAAGTTTGGTGGACTTAGAGATGGTTACTATATTCACGGGCAATGTGCCATTATCATGTTTGATGTCACTGCTCGTTTAACATACAAAAATGTCCCAACATGGCATCGTGATCTCTG
>LsRAN_J170-211
TCTACTGTTGGGATACCGCTGGTCAGGAGAAGTTTGGTGGACTTAGAGATGGTTACTATATTCACGGGCAATGTGCCATTATCATGTTTGATGTCACTGCTCGTTTAACATACAAAAATGTCCCAACATGGCATCGTGATCTCTG
>LsRAN_J7R6-1221
TCTACTGTTGGGATACCGCTGGTCAGGAGAAGTTTGGTGGACTTAGAGATGGTTACTATATTCACGGGCAATGTGCCATTATCATGTTTGATGTCACTGCTCGTTTAACATACAAAAATGTCCCAACATGGCATCGTGATCTCTG
>LsRAN_JH-1
TCTACTGTTGGGATACCGCTGGTCAGGAGAAGTTTGGTGGACTTAGAGATGGTTACTATATTCACGGGCAATGTGCCATTATCATGTTTGATGTCACTGCTCGTTTAACATACAAAAATGTCCCAACATGGCATCGTGATCTCTG
>LsRAN_P01
TCTACTGTTGGGATACCGCTGGTCAGGAGAAGTTTGGTGGACTTAGAGATGGTTACTATATTCACGGGCAATGTGCCATTATCATGTTTGATGTCACTGCTCGTTTAACATACAAAAATGTCCCAACATGGCATCGTGATCTCTG
>LsRAN_P02
TCTACTGTTGGGATACCGCTGGTCAGGAGAAGTTTGGTGGACTTAGAGATGGTTACTATATTCACGGGCAATGTGCCATTATCATGTTTGATGTCACTGCTCGTTTAACATACAAAAATGTCCCAACATGGCATCGTGATCTCTG
>LsRAN_P03
TCTACTGTTGGGATACCGCTGGTCAGGAGAAGTTTGGTGGACTTAGAGATGGTTACTATATTCACGGGCAATGTGCCATTATCATGTTTGATGTCACTGCTCGTTTAACATACAAAAATGTCCCAACATGGCATCGTGATCTCTG
>LsRAN_P04
TCTACTGTTGGGATACCGCTGGTCAGGAGAAGTTTGGTGGACTTAGAGATGGTTACTATATTCACGGGCAATGTGCCATTATCATGTTTGATGTCACTGCTCGTTTAACATACAAAAATGTCCCAACATGGCATCGTGATCTCTG
>LsRAN_P07
TCTACTGTTGGGATACCGCTGGTCAGGAGAAGTTTGGTGGACTTAGAGATGGTTACTATATTCACGGGCAATGTGCCATTATCATGTTTGATGTCACTGCTCGTTTAACATACAAAAATGTCCCAACATGGCATCGTGATCTCTG
>LsRAN_P08
TCTACTGTTGGGATACCGCTGGTCAGGAGAAGTTTGGTGGACTTAGAGATGGTTACTATATTCACGGGCAATGTGCCATTATCATGTTTGATGTCACTGCTCGTTTAACATACAAAAATGTCCCAACATGGCATCGTGATCTCTG
>LsRAN_P10
TCTACTGTTGGGATACCGCTGGTCAGGAGAAGTTTGGTGGACTTAGAGATGGTTACTATATTCACGGGCAATGTGCCATTATCATGTTTGATGTCACTGCTCGTTTAACATACAAAAATGTCCCAACATGGCATCGTGATCTCTG
>LsRAN_P11
TCTACTGTTGGGATACCGCTGGTCAGGAGAAGTTTGGTGGACTTAGAGATGGTTACTATATTCACGGGCAATGTGCCATTATCATGTTTGATGTCACTGCTCGTTTAACATACAAAAATGTCCCAACATGGCATCGTGATCTCTG
>LsRAN_P12
TCTACTGTTGGGATACCGCTGGTCAGGAGAAGTTTGGTGGACTTAGAGATGGTTACTATATTCACGGGCAATGTGCCATTATCATGTTTGATGTCACTGCTCGTTTAACATACAAAAATGTCCCAACATGGCATCGTGATCTCTG
>LsRAN_P13
TCTACTGTTGGGATACCGCTGGTCAGGAGAAGTTTGGTGGACTTAGAGATGGTTACTATATTCACGGGCAATGTGCCATTATCATGTTTGATGTCACTGCTCGTTTAACATACAAAAATGTCCCAACATGGCATCGTGATCTCTG
>LsRAN_P14
TCTACTGTTGGGATACCGCTGGTCAGGAGAAGTTTGGTGGACTTAGAGATGGTTACTATATTCACGGGCAATGTGCCATTATCATGTTTGATGTCACTGCTCGTTTAACATACAAAAATGTCCCAACATGGCATCGTGATCTCTG
>LsRAN_P15
TCTACTGTTGGGATACCGCTGGTCAGGAGAAGTTTGGTGGACTTAGAGATGGTTACTATATTCACGGGCAATGTGCCATTATCATGTTTGATGTCACTGCTCGTTTAACATACAAAAATGTCCCAACATGGCATCGTGATCTCTG
>LsRAN_P18
TCTACTGTTGGGATACCGCTGGTCAGGAGAAGTTTGGTGGACTTAGAGATGGTTACTATATTCACGGGCAATGTGCCATTATCATGTTTGATGTCACTGCTCGTTTAACATACAAAAATGTCCCAACATGGCATCGTGATCTCTG
>LsRAN_P24
TCTACTGTTGGGATACCGCTGGTCAGGAGAAGTTTGGTGGACTTAGAGATGGTTACTATATTCACGGGCAATGTGCCATTATCATGTTTGATGTCACTGCTCGTTTAACATACAAAAATGTCCCAACATGGCATCGTGATCTCTG
>LsRAN_P25
TCTACTGTTGGGATACCGCTGGTCAGGAGAAGTTTGGTGGACTTAGAGATGGTTACTATATTCACGGGCAATGTGCCATTATCATGTTTGATGTCACTGCTCGTTTAACATACAAAAATGTCCCAACATGGCATCGTGATCTCTG
>LsRAN_P27
TCTACTGTTGGGATACCGCTGGTCAGGAGAAGTTTGGTGGACTTAGAGATGGTTACTATATTCACGGGCAATGTGCCATTATCATGTTTGATGTCACTGCTCGTTTAACATACAAAAATGTCCCAACATGGCATCGTGATCTCTG
>LsRAN_P29
TCTACTGTTGGGATACCGCTGGTCAGGAGAAGTTTGGTGGACTTAGAGATGGTTACTATATTCACGGGCAATGTGCCATTATCATGTTTGATGTCACTGCTCGTTTAACATACAAAAATGTCCCAACATGGCATCGTGATCTCTG
>LsRAN_P30
TCTACTGTTGGGATACCGCTGGTCAGGAGAAGTTTGGTGGACTTAGAGATGGTTACTATATTCACGGGCAATGTGCCATTATCATGTTTGATGTCACTGCTCGTTTAACATACAAAAATGTCCCAACATGGCATCGTGATCTCTG
>LsRAN_PS122-1
TCTACTGTTGGGATACCGCTGGTCAGGAGAAGTTTGGTGGACTTAGAGATGGTTACTATATTCACGGGCAATGTGCCATTATCATGTTTGATGTCACTGCTCGTTTAACATACAAAAATGTCCCAACATGGCATCGTGATCTCTG
>LsRAN_PS1561-2
TCTACTGTTGGGATACCGCTGGTCAGGAGAAGTTTGGTGGACTTAGAGATGGTTACTATATTCACGGGCAATGTGCCATTATCATGTTTGATGTCACTGCTCGTTTAACATACAAAAATGTCCCAACATGGCATCGTGATCTCTG
>LsRAN_PS163-1
TCTACTGTTGGGATACCGCTGGTCAGGAGAAGTTTGGTGGACTTAGAGATGGTTACTATATTCACGGGCAATGTGCCATTATCATGTTTGATGTCACTGCTCGTTTAACATACAAAAATGTCCCAACATGGCATCGTGATCTCTG
>LsRAN_PS87-2
TCTACTGTTGGGATACCGCTGGTCAGGAGAAGTTTGGTGGACTTAGAGATGGTTACTATATTCACGGGCAATGTGCCATTATCATGTTTGATGTCACTGCTCGTTTAACATACAAAAATGTCCCAACATGGCATCGTGATCTCTG
>LsRAN_changhu-21
TCTACTGTTGGGATACCGCTGGTCAGGAGAAGTTTGGTGGACTTAGAGATGGTTACTATATTCACGGGCAATGTGCCATTATCATGTTTGATGTCACTGCTCGTTTAACATACAAAAATGTCCCAACATGGCATCGTGATCTCTG
>LsRAN_hanqing-212
TCTACTGTTGGGATACCGCTGGTCAGGAGAAGTTTGGTGGACTTAGAGATGGTTACTATATTCACGGGCAATGTGCCATTATCATGTTTGATGTCACTGCTCGTTTAACATACAAAAATGTCCCAACATGGCATCGTGATCTCTG
>LsRAN_jiushanyuanpu-1
TCTACTGTTGGGATACCGCTGGTCAGGAGAAGTTTGGTGGACTTAGAGATGGTTACTATATTCACGGGCAATGTGCCATTATCATGTTTGATGTCACTGCTCGTTTAACATACAAAAATGTCCCAACATGGCATCGTGATCTCTG
>LsRAN_nanxiu-11
TCTACTGTTGGGATACCGCTGGTCAGGAGAAGTTTGGTGGACTTAGAGATGGTTACTATATTCACGGGCAATGTGCCATTATCATGTTTGATGTCACTGCTCGTTTAACATACAAAAATGTCCCAACATGGCATCGTGATCTCTG
>LsRAN_qingpiyuanpu
TCTACTGTTGGGATACCGCTGGTCAGGAGAAGTTTGGTGGACTTAGAGATGGTTACTATATTCACGGGCAATGTGCCATTATCATGTTTGATGTCACTGCTCGTTTAACATACAAAAATGTCCCAACATGGCATCGTGATCTCTG
>LsRAN_qingxiang-111
TCTACTGTTGGGATACCGCTGGTCAGGAGAAGTTTGGTGGACTTAGAGATGGTTACTATATTCACGGGCAATGTGCCATTATCATGTTTGATGTCACTGCTCGTTTAACATACAAAAATGTCCCAACATGGCATCGTGATCTCTG
>LsRAN_qingzhan
TCTACTGTTGGGATACCGCTGGTCAGGAGAAGTTTGGTGGACTTAGAGATGGTTACTATATTCACGGGCAATGTGCCATTATCATGTTTGATGTCACTGCTCGTTTAACATACAAAAATGTCCCAACATGGCATCGTGATCTCTG
>LsRAN_shaoxing-211
TCTACTGTTGGGATACCGCTGGTCAGGAGAAGTTTGGTGGACTTAGAGATGGTTACTATATTCACGGGCAATGTGCCATTATCATGTTTGATGTCACTGCTCGTTTAACATACAAAAATGTCCCAACATGGCATCGTGATCTCTG
>LsRAN_yuanhu1hao-1
TCTACTGTTGGGATACCGCTGGTCAGGAGAAGTTTGGTGGACTTAGAGATGGTTACTATATTCACGGGCAATGTGCCATTATCATGTTTGATGTCACTGCTCGTTTAACATACAAAAATGTCCCAACATGGCATCGTGATCTCTG
>LsRAN_yuanpu-2
TCTACTGTTGGGATACCGCTGGTCAGGAGAAGTTTGGTGGACTTAGAGATGGTTACTATATTCACGGGCAATGTGCCATTATCATGTTTGATGTCACTGCTCGTTTAACATACAAAAATGTCCCAACATGGCATCGTGATCTCTG
