# Supplementary material for: Genome-wide identification of new reference genes for RT-qPCR normalization in CGMMV-infected Lagenaria siceraria
Source: PeerJ. 2018 Oct 12;6:e5642. doi: 10.7717/peerj.5642 (PMC6188008; doi:10.7717/peerj.5642)
Supplement: Supplemental Information S1 [file peerj-06-5642-s015.zip › Detection result of leaf and fruit variation in bottle gourd/UNSNP/LsRPS15.txt.fa]

>LsRPS15_CHR
GTCCTCTTCTTCGGCACTCCGGCCGCCGCCGCCGCCACATCGGGATTATCGTCCGCCATGGTTGGAGTTCAGAAATCAGAAGAAGCCGTAGGCTGAGTGCAAATGACGATTCTGGCTGCTAGGGTTTCGAGTGGA
>LsRPS15_POS
GTCCTCTTCTTCGGCACTCCGGCCGCCGCCGCCGCCACATCGGGATTATCGTCCGCCATGGTTGGAGTTCAGAAATCAGAAGAAGCCGTAGGCTGAGTGCAAATGACGATTCTGGCTGCTAGGGTTTCGAGTGGA
>LsRPS15_Ref
GTCCTCTTCTTCGGCACTCCGGCCGCCGCCGCCGCCACATCGGGATTATCGTCCGCCATGGTTGGAGTTCAGAAATCAGAAGAAGCCGTAGGCTGAGTGCAAATGACGATTCTGGCTGCTAGGGTTTCGAGTGGA
>LsRPS15_ALT
GTCCTCTTCTTCGGCACTCCGGCCGCCGCCGCCGCCACATCGGGATTATCGTCCGCCATGGTTGGAGTTCAGAAATCAGAAGAAGCCGTAGGCTGAGTGCAAATGACGATTCTGGCTGCTAGGGTTTCGAGTGGA
>LsRPS15_08LS-121
GTCCTCTTCTTCGGCACTCCGGCCGCCGCCGCCGCCACATCGGGATTATCGTCCGCCATGGTTGGAGTTCAGAAATCAGAAGAAGCCGTAGGCTGAGTGCAAATGACGATTCTGGCTGCTAGGGTTTCGAGTGGA
>LsRPS15_13A-18
GTCCTCTTCTTCGGCACTCCGGCCGCCGCCGCCGCCACATCGGGATTATCGTCCGCCATGGTTGGAGTTCAGAAATCAGAAGAAGCCGTAGGCTGAGTGCAAATGACGATTCTGGCTGCTAGGGTTTCGAGTGGA
>LsRPS15_13A-20
GTCCTCTTCTTCGGCACTCCGGCCGCCGCCGCCGCCACATCGGGATTATCGTCCGCCATGGTTGGAGTTCAGAAATCAGAAGAAGCCGTAGGCTGAGTGCAAATGACGATTCTGGCTGCTAGGGTTTCGAGTGGA
>LsRPS15_13A-22
GTCCTCTTCTTCGGCACTCCGGCCGCCGCCGCCGCCACATCGGGATTATCGTCCGCCATGGTTGGAGTTCAGAAATCAGAAGAAGCCGTAGGCTGAGTGCAAATGACGATTCTGGCTGCTAGGGTTTCGAGTGGA
>LsRPS15_13A-30
GTCCTCTTCTTCGGCACTCCGGCCGCCGCCGCCGCCACATCGGGATTATCGTCCGCCATGGTTGGAGTTCAGAAATCAGAAGAAGCCGTAGGCTGAGTGCAAATGACGATTCTGGCTGCTAGGGTTTCGAGTGGA
>LsRPS15_13A-34
GTCCTCTTCTTCGGCACTCCGGCCGCCGCCGCCGCCACATCGGGATTATCGTCCGCCATGGTTGGAGTTCAGAAATCAGAAGAAGCCGTAGGCTGAGTGCAAATGACGATTCTGGCTGCTAGGGTTTCGAGTGGA
>LsRPS15_13A-36
GTCCTCTTCTTCGGCACTCCGGCCGCCGCCGCCGCCACATCGGGATTATCGTCCGCCATGGTTGGAGTTCAGAAATCAGAAGAAGCCGTAGGCTGAGTGCAAATGACGATTCTGGCTGCTAGGGTTTCGAGTGGA
>LsRPS15_BYP
GTCCTCTTCTTCGGCACTCCGGCCGCCGCCGCCGCCACATCGGGATTATCGTCCGCCATGGTTGGAGTTCAGAAATCAGAAGAAGCCGTAGGCTGAGTGCAAATGACGATTCTGGCTGCTAGGGTTTCGAGTGGA
>LsRPS15_G17-1
GTCCTCTTCTTCGGCACTCCGGCCGCCGCCGCCGCCACATCGGGATTATCGTCCGCCATGGTTGGAGTTCAGAAATCAGAAGAAGCCGTAGGCTGAGTGCAAATGACGATTCTGGCTGCTAGGGTTTCGAGTGGA
>LsRPS15_G3-11
GTCCTCTTCTTCGGCACTCCGGCCGCCGCCGCCGCCACATCGGGATTATCGTCCGCCATGGTTGGAGTTCAGAAATCAGAAGAAGCCGTAGGCTGAGTGCAAATGACGATTCTGGCTGCTAGGGTTTCGAGTGGA
>LsRPS15_G32-22
GTCCTCTTCTTCGGCACTCCGGCCGCCGCCGCCGCCACATCGGGATTATCGTCCGCCATGGTTGGAGTTCAGAAATCAGAAGAAGCCGTAGGCTGAGTGCAAATGACGATTCTGGCTGCTAGGGTTTCGAGTGGA
>LsRPS15_G8-212
GTCCTCTTCTTCGGCACTCCGGCCGCCGCCGCCGCCACATCGGGATTATCGTCCGCCATGGTTGGAGTTCAGAAATCAGAAGAAGCCGTAGGCTGAGTGCAAATGACGATTCTGGCTGCTAGGGTTTCGAGTGGA
>LsRPS15_I103-1
GTCCTCTTCTTCGGCACTCCGGCCGCCGCCGCCGCCACATCGGGATTATCGTCCGCCATGGTTGGAGTTCAGAAATCAGAAGAAGCCGTAGGCTGAGTGCAAATGACGATTCTGGCTGCTAGGGTTTCGAGTGGA
>LsRPS15_I226-1
GTCCTCTTCTTCGGCACTCCGGCCGCCGCCGCCGCCACATCGGGATTATCGTCCGCCATGGTTGGAGTTCAGAAATCAGAAGAAGCCGTAGGCTGAGTGCAAATGACGATTCTGGCTGCTAGGGTTTCGAGTGGA
>LsRPS15_I31-1
GTCCTCTTCTTCGGCACTCCGGCCGCCGCCGCCGCCACATCGGGATTATCGTCCGCCATGGTTGGAGTTCAGAAATCAGAAGAAGCCGTAGGCTGAGTGCAAATGACGATTCTGGCTGCTAGGGTTTCGAGTGGA
>LsRPS15_J170-211
GTCCTCTTCTTCGGCACTCCGGCCGCCGCCGCCGCCACATCGGGATTATCGTCCGCCATGGTTGGAGTTCAGAAATCAGAAGAAGCCGTAGGCTGAGTGCAAATGACGATTCTGGCTGCTAGGGTTTCGAGTGGA
>LsRPS15_J7R6-1221
GTCCTCTTCTTCGGCACTCCGGCCGCCGCCGCCGCCACATCGGGATTATCGTCCGCCATGGTTGGAGTTCAGAAATCAGAAGAAGCCGTAGGCTGAGTGCAAATGACGATTCTGGCTGCTAGGGTTTCGAGTGGA
>LsRPS15_JH-1
GTCCTCTTCTTCGGCACTCCGGCCGCCGCCGCCGCCACATCGGGATTATCGTCCGCCATGGTTGGAGTTCAGAAATCAGAAGAAGCCGTAGGCTGAGTGCAAATGACGATTCTGGCTGCTAGGGTTTCGAGTGGA
>LsRPS15_P01
GTCCTCTTCTTCGGCACTCCGGCCGCCGCCGCCGCCACATCGGGATTATCGTCCGCCATGGTTGGAGTTCAGAAATCAGAAGAAGCCGTAGGCTGAGTGCAAATGACGATTCTGGCTGCTAGGGTTTCGAGTGGA
>LsRPS15_P02
GTCCTCTTCTTCGGCACTCCGGCCGCCGCCGCCGCCACATCGGGATTATCGTCCGCCATGGTTGGAGTTCAGAAATCAGAAGAAGCCGTAGGCTGAGTGCAAATGACGATTCTGGCTGCTAGGGTTTCGAGTGGA
>LsRPS15_P03
GTCCTCTTCTTCGGCACTCCGGCCGCCGCCGCCGCCACATCGGGATTATCGTCCGCCATGGTTGGAGTTCAGAAATCAGAAGAAGCCGTAGGCTGAGTGCAAATGACGATTCTGGCTGCTAGGGTTTCGAGTGGA
>LsRPS15_P04
GTCCTCTTCTTCGGCACTCCGGCCGCCGCCGCCGCCACATCGGGATTATCGTCCGCCATGGTTGGAGTTCAGAAATCAGAAGAAGCCGTAGGCTGAGTGCAAATGACGATTCTGGCTGCTAGGGTTTCGAGTGGA
>LsRPS15_P07
GTCCTCTTCTTCGGCACTCCGGCCGCCGCCGCCGCCACATCGGGATTATCGTCCGCCATGGTTGGAGTTCAGAAATCAGAAGAAGCCGTAGGCTGAGTGCAAATGACGATTCTGGCTGCTAGGGTTTCGAGTGGA
>LsRPS15_P08
GTCCTCTTCTTCGGCACTCCGGCCGCCGCCGCCGCCACATCGGGATTATCGTCCGCCATGGTTGGAGTTCAGAAATCAGAAGAAGCCGTAGGCTGAGTGCAAATGACGATTCTGGCTGCTAGGGTTTCGAGTGGA
>LsRPS15_P10
GTCCTCTTCTTCGGCACTCCGGCCGCCGCCGCCGCCACATCGGGATTATCGTCCGCCATGGTTGGAGTTCAGAAATCAGAAGAAGCCGTAGGCTGAGTGCAAATGACGATTCTGGCTGCTAGGGTTTCGAGTGGA
>LsRPS15_P11
GTCCTCTTCTTCGGCACTCCGGCCGCCGCCGCCGCCACATCGGGATTATCGTCCGCCATGGTTGGAGTTCAGAAATCAGAAGAAGCCGTAGGCTGAGTGCAAATGACGATTCTGGCTGCTAGGGTTTCGAGTGGA
>LsRPS15_P12
GTCCTCTTCTTCGGCACTCCGGCCGCCGCCGCCGCCACATCGGGATTATCGTCCGCCATGGTTGGAGTTCAGAAATCAGAAGAAGCCGTAGGCTGAGTGCAAATGACGATTCTGGCTGCTAGGGTTTCGAGTGGA
>LsRPS15_P13
GTCCTCTTCTTCGGCACTCCGGCCGCCGCCGCCGCCACATCGGGATTATCGTCCGCCATGGTTGGAGTTCAGAAATCAGAAGAAGCCGTAGGCTGAGTGCAAATGACGATTCTGGCTGCTAGGGTTTCGAGTGGA
>LsRPS15_P14
GTCCTCTTCTTCGGCACTCCGGCCGCCGCCGCCGCCACATCGGGATTATCGTCCGCCATGGTTGGAGTTCAGAAATCAGAAGAAGCCGTAGGCTGAGTGCAAATGACGATTCTGGCTGCTAGGGTTTCGAGTGGA
>LsRPS15_P15
GTCCTCTTCTTCGGCACTCCGGCCGCCGCCGCCGCCACATCGGGATTATCGTCCGCCATGGTTGGAGTTCAGAAATCAGAAGAAGCCGTAGGCTGAGTGCAAATGACGATTCTGGCTGCTAGGGTTTCGAGTGGA
>LsRPS15_P18
GTCCTCTTCTTCGGCACTCCGGCCGCCGCCGCCGCCACATCGGGATTATCGTCCGCCATGGTTGGAGTTCAGAAATCAGAAGAAGCCGTAGGCTGAGTGCAAATGACGATTCTGGCTGCTAGGGTTTCGAGTGGA
>LsRPS15_P24
GTCCTCTTCTTCGGCACTCCGGCCGCCGCCGCCGCCACATCGGGATTATCGTCCGCCATGGTTGGAGTTCAGAAATCAGAAGAAGCCGTAGGCTGAGTGCAAATGACGATTCTGGCTGCTAGGGTTTCGAGTGGA
>LsRPS15_P25
GTCCTCTTCTTCGGCACTCCGGCCGCCGCCGCCGCCACATCGGGATTATCGTCCGCCATGGTTGGAGTTCAGAAATCAGAAGAAGCCGTAGGCTGAGTGCAAATGACGATTCTGGCTGCTAGGGTTTCGAGTGGA
>LsRPS15_P27
GTCCTCTTCTTCGGCACTCCGGCCGCCGCCGCCGCCACATCGGGATTATCGTCCGCCATGGTTGGAGTTCAGAAATCAGAAGAAGCCGTAGGCTGAGTGCAAATGACGATTCTGGCTGCTAGGGTTTCGAGTGGA
>LsRPS15_P29
GTCCTCTTCTTCGGCACTCCGGCCGCCGCCGCCGCCACATCGGGATTATCGTCCGCCATGGTTGGAGTTCAGAAATCAGAAGAAGCCGTAGGCTGAGTGCAAATGACGATTCTGGCTGCTAGGGTTTCGAGTGGA
>LsRPS15_P30
GTCCTCTTCTTCGGCACTCCGGCCGCCGCCGCCGCCACATCGGGATTATCGTCCGCCATGGTTGGAGTTCAGAAATCAGAAGAAGCCGTAGGCTGAGTGCAAATGACGATTCTGGCTGCTAGGGTTTCGAGTGGA
>LsRPS15_PS122-1
GTCCTCTTCTTCGGCACTCCGGCCGCCGCCGCCGCCACATCGGGATTATCGTCCGCCATGGTTGGAGTTCAGAAATCAGAAGAAGCCGTAGGCTGAGTGCAAATGACGATTCTGGCTGCTAGGGTTTCGAGTGGA
>LsRPS15_PS1561-2
GTCCTCTTCTTCGGCACTCCGGCCGCCGCCGCCGCCACATCGGGATTATCGTCCGCCATGGTTGGAGTTCAGAAATCAGAAGAAGCCGTAGGCTGAGTGCAAATGACGATTCTGGCTGCTAGGGTTTCGAGTGGA
>LsRPS15_PS163-1
GTCCTCTTCTTCGGCACTCCGGCCGCCGCCGCCGCCACATCGGGATTATCGTCCGCCATGGTTGGAGTTCAGAAATCAGAAGAAGCCGTAGGCTGAGTGCAAATGACGATTCTGGCTGCTAGGGTTTCGAGTGGA
>LsRPS15_PS87-2
GTCCTCTTCTTCGGCACTCCGGCCGCCGCCGCCGCCACATCGGGATTATCGTCCGCCATGGTTGGAGTTCAGAAATCAGAAGAAGCCGTAGGCTGAGTGCAAATGACGATTCTGGCTGCTAGGGTTTCGAGTGGA
>LsRPS15_changhu-21
GTCCTCTTCTTCGGCACTCCGGCCGCCGCCGCCGCCACATCGGGATTATCGTCCGCCATGGTTGGAGTTCAGAAATCAGAAGAAGCCGTAGGCTGAGTGCAAATGACGATTCTGGCTGCTAGGGTTTCGAGTGGA
>LsRPS15_hanqing-212
GTCCTCTTCTTCGGCACTCCGGCCGCCGCCGCCGCCACATCGGGATTATCGTCCGCCATGGTTGGAGTTCAGAAATCAGAAGAAGCCGTAGGCTGAGTGCAAATGACGATTCTGGCTGCTAGGGTTTCGAGTGGA
>LsRPS15_jiushanyuanpu-1
GTCCTCTTCTTCGGCACTCCGGCCGCCGCCGCCGCCACATCGGGATTATCGTCCGCCATGGTTGGAGTTCAGAAATCAGAAGAAGCCGTAGGCTGAGTGCAAATGACGATTCTGGCTGCTAGGGTTTCGAGTGGA
>LsRPS15_nanxiu-11
GTCCTCTTCTTCGGCACTCCGGCCGCCGCCGCCGCCACATCGGGATTATCGTCCGCCATGGTTGGAGTTCAGAAATCAGAAGAAGCCGTAGGCTGAGTGCAAATGACGATTCTGGCTGCTAGGGTTTCGAGTGGA
>LsRPS15_qingpiyuanpu
GTCCTCTTCTTCGGCACTCCGGCCGCCGCCGCCGCCACATCGGGATTATCGTCCGCCATGGTTGGAGTTCAGAAATCAGAAGAAGCCGTAGGCTGAGTGCAAATGACGATTCTGGCTGCTAGGGTTTCGAGTGGA
>LsRPS15_qingxiang-111
GTCCTCTTCTTCGGCACTCCGGCCGCCGCCGCCGCCACATCGGGATTATCGTCCGCCATGGTTGGAGTTCAGAAATCAGAAGAAGCCGTAGGCTGAGTGCAAATGACGATTCTGGCTGCTAGGGTTTCGAGTGGA
>LsRPS15_qingzhan
GTCCTCTTCTTCGGCACTCCGGCCGCCGCCGCCGCCACATCGGGATTATCGTCCGCCATGGTTGGAGTTCAGAAATCAGAAGAAGCCGTAGGCTGAGTGCAAATGACGATTCTGGCTGCTAGGGTTTCGAGTGGA
>LsRPS15_shaoxing-211
GTCCTCTTCTTCGGCACTCCGGCCGCCGCCGCCGCCACATCGGGATTATCGTCCGCCATGGTTGGAGTTCAGAAATCAGAAGAAGCCGTAGGCTGAGTGCAAATGACGATTCTGGCTGCTAGGGTTTCGAGTGGA
>LsRPS15_yuanhu1hao-1
GTCCTCTTCTTCGGCACTCCGGCCGCCGCCGCCGCCACATCGGGATTATCGTCCGCCATGGTTGGAGTTCAGAAATCAGAAGAAGCCGTAGGCTGAGTGCAAATGACGATTCTGGCTGCTAGGGTTTCGAGTGGA
>LsRPS15_yuanpu-2
GTCCTCTTCTTCGGCACTCCGGCCGCCGCCGCCGCCACATCGGGATTATCGTCCGCCATGGTTGGAGTTCAGAAATCAGAAGAAGCCGTAGGCTGAGTGCAAATGACGATTCTGGCTGCTAGGGTTTCGAGTGGA
