# Supplementary material for: Genome-wide identification of new reference genes for RT-qPCR normalization in CGMMV-infected Lagenaria siceraria
Source: PeerJ. 2018 Oct 12;6:e5642. doi: 10.7717/peerj.5642 (PMC6188008; doi:10.7717/peerj.5642)
Supplement: Supplemental Information S1 [file peerj-06-5642-s015.zip › Detection result of leaf and fruit variation in bottle gourd/UNSNP/LsTBP.txt.fa]

>LsTBP_CHR
AAACTCTTCCCGCTTCCTCACCCATCAATCCTTCCTCATTATCGTCTAAATTTCTCTTTCCGATCGACAGGAAATTCTTCGCCCAATTCTAGGGTTTCCCATTTGCAAGAGAGATTTCTTATAAGGAATGGCAGATCAAGGCT
>LsTBP_POS
AAACTCTTCCCGCTTCCTCACCCATCAATCCTTCCTCATTATCGTCTAAATTTCTCTTTCCGATCGACAGGAAATTCTTCGCCCAATTCTAGGGTTTCCCATTTGCAAGAGAGATTTCTTATAAGGAATGGCAGATCAAGGCT
>LsTBP_Ref
AAACTCTTCCCGCTTCCTCACCCATCAATCCTTCCTCATTATCGTCTAAATTTCTCTTTCCGATCGACAGGAAATTCTTCGCCCAATTCTAGGGTTTCCCATTTGCAAGAGAGATTTCTTATAAGGAATGGCAGATCAAGGCT
>LsTBP_ALT
AAACTCTTCCCGCTTCCTCACCCATCAATCCTTCCTCATTATCGTCTAAATTTCTCTTTCCGATCGACAGGAAATTCTTCGCCCAATTCTAGGGTTTCCCATTTGCAAGAGAGATTTCTTATAAGGAATGGCAGATCAAGGCT
>LsTBP_08LS-121
AAACTCTTCCCGCTTCCTCACCCATCAATCCTTCCTCATTATCGTCTAAATTTCTCTTTCCGATCGACAGGAAATTCTTCGCCCAATTCTAGGGTTTCCCATTTGCAAGAGAGATTTCTTATAAGGAATGGCAGATCAAGGCT
>LsTBP_13A-18
AAACTCTTCCCGCTTCCTCACCCATCAATCCTTCCTCATTATCGTCTAAATTTCTCTTTCCGATCGACAGGAAATTCTTCGCCCAATTCTAGGGTTTCCCATTTGCAAGAGAGATTTCTTATAAGGAATGGCAGATCAAGGCT
>LsTBP_13A-20
AAACTCTTCCCGCTTCCTCACCCATCAATCCTTCCTCATTATCGTCTAAATTTCTCTTTCCGATCGACAGGAAATTCTTCGCCCAATTCTAGGGTTTCCCATTTGCAAGAGAGATTTCTTATAAGGAATGGCAGATCAAGGCT
>LsTBP_13A-22
AAACTCTTCCCGCTTCCTCACCCATCAATCCTTCCTCATTATCGTCTAAATTTCTCTTTCCGATCGACAGGAAATTCTTCGCCCAATTCTAGGGTTTCCCATTTGCAAGAGAGATTTCTTATAAGGAATGGCAGATCAAGGCT
>LsTBP_13A-30
AAACTCTTCCCGCTTCCTCACCCATCAATCCTTCCTCATTATCGTCTAAATTTCTCTTTCCGATCGACAGGAAATTCTTCGCCCAATTCTAGGGTTTCCCATTTGCAAGAGAGATTTCTTATAAGGAATGGCAGATCAAGGCT
>LsTBP_13A-34
AAACTCTTCCCGCTTCCTCACCCATCAATCCTTCCTCATTATCGTCTAAATTTCTCTTTCCGATCGACAGGAAATTCTTCGCCCAATTCTAGGGTTTCCCATTTGCAAGAGAGATTTCTTATAAGGAATGGCAGATCAAGGCT
>LsTBP_13A-36
AAACTCTTCCCGCTTCCTCACCCATCAATCCTTCCTCATTATCGTCTAAATTTCTCTTTCCGATCGACAGGAAATTCTTCGCCCAATTCTAGGGTTTCCCATTTGCAAGAGAGATTTCTTATAAGGAATGGCAGATCAAGGCT
>LsTBP_BYP
AAACTCTTCCCGCTTCCTCACCCATCAATCCTTCCTCATTATCGTCTAAATTTCTCTTTCCGATCGACAGGAAATTCTTCGCCCAATTCTAGGGTTTCCCATTTGCAAGAGAGATTTCTTATAAGGAATGGCAGATCAAGGCT
>LsTBP_G17-1
AAACTCTTCCCGCTTCCTCACCCATCAATCCTTCCTCATTATCGTCTAAATTTCTCTTTCCGATCGACAGGAAATTCTTCGCCCAATTCTAGGGTTTCCCATTTGCAAGAGAGATTTCTTATAAGGAATGGCAGATCAAGGCT
>LsTBP_G3-11
AAACTCTTCCCGCTTCCTCACCCATCAATCCTTCCTCATTATCGTCTAAATTTCTCTTTCCGATCGACAGGAAATTCTTCGCCCAATTCTAGGGTTTCCCATTTGCAAGAGAGATTTCTTATAAGGAATGGCAGATCAAGGCT
>LsTBP_G32-22
AAACTCTTCCCGCTTCCTCACCCATCAATCCTTCCTCATTATCGTCTAAATTTCTCTTTCCGATCGACAGGAAATTCTTCGCCCAATTCTAGGGTTTCCCATTTGCAAGAGAGATTTCTTATAAGGAATGGCAGATCAAGGCT
>LsTBP_G8-212
AAACTCTTCCCGCTTCCTCACCCATCAATCCTTCCTCATTATCGTCTAAATTTCTCTTTCCGATCGACAGGAAATTCTTCGCCCAATTCTAGGGTTTCCCATTTGCAAGAGAGATTTCTTATAAGGAATGGCAGATCAAGGCT
>LsTBP_I103-1
AAACTCTTCCCGCTTCCTCACCCATCAATCCTTCCTCATTATCGTCTAAATTTCTCTTTCCGATCGACAGGAAATTCTTCGCCCAATTCTAGGGTTTCCCATTTGCAAGAGAGATTTCTTATAAGGAATGGCAGATCAAGGCT
>LsTBP_I226-1
AAACTCTTCCCGCTTCCTCACCCATCAATCCTTCCTCATTATCGTCTAAATTTCTCTTTCCGATCGACAGGAAATTCTTCGCCCAATTCTAGGGTTTCCCATTTGCAAGAGAGATTTCTTATAAGGAATGGCAGATCAAGGCT
>LsTBP_I31-1
AAACTCTTCCCGCTTCCTCACCCATCAATCCTTCCTCATTATCGTCTAAATTTCTCTTTCCGATCGACAGGAAATTCTTCGCCCAATTCTAGGGTTTCCCATTTGCAAGAGAGATTTCTTATAAGGAATGGCAGATCAAGGCT
>LsTBP_J170-211
AAACTCTTCCCGCTTCCTCACCCATCAATCCTTCCTCATTATCGTCTAAATTTCTCTTTCCGATCGACAGGAAATTCTTCGCCCAATTCTAGGGTTTCCCATTTGCAAGAGAGATTTCTTATAAGGAATGGCAGATCAAGGCT
>LsTBP_J7R6-1221
AAACTCTTCCCGCTTCCTCACCCATCAATCCTTCCTCATTATCGTCTAAATTTCTCTTTCCGATCGACAGGAAATTCTTCGCCCAATTCTAGGGTTTCCCATTTGCAAGAGAGATTTCTTATAAGGAATGGCAGATCAAGGCT
>LsTBP_JH-1
AAACTCTTCCCGCTTCCTCACCCATCAATCCTTCCTCATTATCGTCTAAATTTCTCTTTCCGATCGACAGGAAATTCTTCGCCCAATTCTAGGGTTTCCCATTTGCAAGAGAGATTTCTTATAAGGAATGGCAGATCAAGGCT
>LsTBP_P01
AAACTCTTCCCGCTTCCTCACCCATCAATCCTTCCTCATTATCGTCTAAATTTCTCTTTCCGATCGACAGGAAATTCTTCGCCCAATTCTAGGGTTTCCCATTTGCAAGAGAGATTTCTTATAAGGAATGGCAGATCAAGGCT
>LsTBP_P02
AAACTCTTCCCGCTTCCTCACCCATCAATCCTTCCTCATTATCGTCTAAATTTCTCTTTCCGATCGACAGGAAATTCTTCGCCCAATTCTAGGGTTTCCCATTTGCAAGAGAGATTTCTTATAAGGAATGGCAGATCAAGGCT
>LsTBP_P03
AAACTCTTCCCGCTTCCTCACCCATCAATCCTTCCTCATTATCGTCTAAATTTCTCTTTCCGATCGACAGGAAATTCTTCGCCCAATTCTAGGGTTTCCCATTTGCAAGAGAGATTTCTTATAAGGAATGGCAGATCAAGGCT
>LsTBP_P04
AAACTCTTCCCGCTTCCTCACCCATCAATCCTTCCTCATTATCGTCTAAATTTCTCTTTCCGATCGACAGGAAATTCTTCGCCCAATTCTAGGGTTTCCCATTTGCAAGAGAGATTTCTTATAAGGAATGGCAGATCAAGGCT
>LsTBP_P07
AAACTCTTCCCGCTTCCTCACCCATCAATCCTTCCTCATTATCGTCTAAATTTCTCTTTCCGATCGACAGGAAATTCTTCGCCCAATTCTAGGGTTTCCCATTTGCAAGAGAGATTTCTTATAAGGAATGGCAGATCAAGGCT
>LsTBP_P08
AAACTCTTCCCGCTTCCTCACCCATCAATCCTTCCTCATTATCGTCTAAATTTCTCTTTCCGATCGACAGGAAATTCTTCGCCCAATTCTAGGGTTTCCCATTTGCAAGAGAGATTTCTTATAAGGAATGGCAGATCAAGGCT
>LsTBP_P10
AAACTCTTCCCGCTTCCTCACCCATCAATCCTTCCTCATTATCGTCTAAATTTCTCTTTCCGATCGACAGGAAATTCTTCGCCCAATTCTAGGGTTTCCCATTTGCAAGAGAGATTTCTTATAAGGAATGGCAGATCAAGGCT
>LsTBP_P11
AAACTCTTCCCGCTTCCTCACCCATCAATCCTTCCTCATTATCGTCTAAATTTCTCTTTCCGATCGACAGGAAATTCTTCGCCCAATTCTAGGGTTTCCCATTTGCAAGAGAGATTTCTTATAAGGAATGGCAGATCAAGGCT
>LsTBP_P12
AAACTCTTCCCGCTTCCTCACCCATCAATCCTTCCTCATTATCGTCTAAATTTCTCTTTCCGATCGACAGGAAATTCTTCGCCCAATTCTAGGGTTTCCCATTTGCAAGAGAGATTTCTTATAAGGAATGGCAGATCAAGGCT
>LsTBP_P13
AAACTCTTCCCGCTTCCTCACCCATCAATCCTTCCTCATTATCGTCTAAATTTCTCTTTCCGATCGACAGGAAATTCTTCGCCCAATTCTAGGGTTTCCCATTTGCAAGAGAGATTTCTTATAAGGAATGGCAGATCAAGGCT
>LsTBP_P14
AAACTCTTCCCGCTTCCTCACCCATCAATCCTTCCTCATTATCGTCTAAATTTCTCTTTCCGATCGACAGGAAATTCTTCGCCCAATTCTAGGGTTTCCCATTTGCAAGAGAGATTTCTTATAAGGAATGGCAGATCAAGGCT
>LsTBP_P15
AAACTCTTCCCGCTTCCTCACCCATCAATCCTTCCTCATTATCGTCTAAATTTCTCTTTCCGATCGACAGGAAATTCTTCGCCCAATTCTAGGGTTTCCCATTTGCAAGAGAGATTTCTTATAAGGAATGGCAGATCAAGGCT
>LsTBP_P18
AAACTCTTCCCGCTTCCTCACCCATCAATCCTTCCTCATTATCGTCTAAATTTCTCTTTCCGATCGACAGGAAATTCTTCGCCCAATTCTAGGGTTTCCCATTTGCAAGAGAGATTTCTTATAAGGAATGGCAGATCAAGGCT
>LsTBP_P24
AAACTCTTCCCGCTTCCTCACCCATCAATCCTTCCTCATTATCGTCTAAATTTCTCTTTCCGATCGACAGGAAATTCTTCGCCCAATTCTAGGGTTTCCCATTTGCAAGAGAGATTTCTTATAAGGAATGGCAGATCAAGGCT
>LsTBP_P25
AAACTCTTCCCGCTTCCTCACCCATCAATCCTTCCTCATTATCGTCTAAATTTCTCTTTCCGATCGACAGGAAATTCTTCGCCCAATTCTAGGGTTTCCCATTTGCAAGAGAGATTTCTTATAAGGAATGGCAGATCAAGGCT
>LsTBP_P27
AAACTCTTCCCGCTTCCTCACCCATCAATCCTTCCTCATTATCGTCTAAATTTCTCTTTCCGATCGACAGGAAATTCTTCGCCCAATTCTAGGGTTTCCCATTTGCAAGAGAGATTTCTTATAAGGAATGGCAGATCAAGGCT
>LsTBP_P29
AAACTCTTCCCGCTTCCTCACCCATCAATCCTTCCTCATTATCGTCTAAATTTCTCTTTCCGATCGACAGGAAATTCTTCGCCCAATTCTAGGGTTTCCCATTTGCAAGAGAGATTTCTTATAAGGAATGGCAGATCAAGGCT
>LsTBP_P30
AAACTCTTCCCGCTTCCTCACCCATCAATCCTTCCTCATTATCGTCTAAATTTCTCTTTCCGATCGACAGGAAATTCTTCGCCCAATTCTAGGGTTTCCCATTTGCAAGAGAGATTTCTTATAAGGAATGGCAGATCAAGGCT
>LsTBP_PS122-1
AAACTCTTCCCGCTTCCTCACCCATCAATCCTTCCTCATTATCGTCTAAATTTCTCTTTCCGATCGACAGGAAATTCTTCGCCCAATTCTAGGGTTTCCCATTTGCAAGAGAGATTTCTTATAAGGAATGGCAGATCAAGGCT
>LsTBP_PS1561-2
AAACTCTTCCCGCTTCCTCACCCATCAATCCTTCCTCATTATCGTCTAAATTTCTCTTTCCGATCGACAGGAAATTCTTCGCCCAATTCTAGGGTTTCCCATTTGCAAGAGAGATTTCTTATAAGGAATGGCAGATCAAGGCT
>LsTBP_PS163-1
AAACTCTTCCCGCTTCCTCACCCATCAATCCTTCCTCATTATCGTCTAAATTTCTCTTTCCGATCGACAGGAAATTCTTCGCCCAATTCTAGGGTTTCCCATTTGCAAGAGAGATTTCTTATAAGGAATGGCAGATCAAGGCT
>LsTBP_PS87-2
AAACTCTTCCCGCTTCCTCACCCATCAATCCTTCCTCATTATCGTCTAAATTTCTCTTTCCGATCGACAGGAAATTCTTCGCCCAATTCTAGGGTTTCCCATTTGCAAGAGAGATTTCTTATAAGGAATGGCAGATCAAGGCT
>LsTBP_changhu-21
AAACTCTTCCCGCTTCCTCACCCATCAATCCTTCCTCATTATCGTCTAAATTTCTCTTTCCGATCGACAGGAAATTCTTCGCCCAATTCTAGGGTTTCCCATTTGCAAGAGAGATTTCTTATAAGGAATGGCAGATCAAGGCT
>LsTBP_hanqing-212
AAACTCTTCCCGCTTCCTCACCCATCAATCCTTCCTCATTATCGTCTAAATTTCTCTTTCCGATCGACAGGAAATTCTTCGCCCAATTCTAGGGTTTCCCATTTGCAAGAGAGATTTCTTATAAGGAATGGCAGATCAAGGCT
>LsTBP_jiushanyuanpu-1
AAACTCTTCCCGCTTCCTCACCCATCAATCCTTCCTCATTATCGTCTAAATTTCTCTTTCCGATCGACAGGAAATTCTTCGCCCAATTCTAGGGTTTCCCATTTGCAAGAGAGATTTCTTATAAGGAATGGCAGATCAAGGCT
>LsTBP_nanxiu-11
AAACTCTTCCCGCTTCCTCACCCATCAATCCTTCCTCATTATCGTCTAAATTTCTCTTTCCGATCGACAGGAAATTCTTCGCCCAATTCTAGGGTTTCCCATTTGCAAGAGAGATTTCTTATAAGGAATGGCAGATCAAGGCT
>LsTBP_qingpiyuanpu
AAACTCTTCCCGCTTCCTCACCCATCAATCCTTCCTCATTATCGTCTAAATTTCTCTTTCCGATCGACAGGAAATTCTTCGCCCAATTCTAGGGTTTCCCATTTGCAAGAGAGATTTCTTATAAGGAATGGCAGATCAAGGCT
>LsTBP_qingxiang-111
AAACTCTTCCCGCTTCCTCACCCATCAATCCTTCCTCATTATCGTCTAAATTTCTCTTTCCGATCGACAGGAAATTCTTCGCCCAATTCTAGGGTTTCCCATTTGCAAGAGAGATTTCTTATAAGGAATGGCAGATCAAGGCT
>LsTBP_qingzhan
AAACTCTTCCCGCTTCCTCACCCATCAATCCTTCCTCATTATCGTCTAAATTTCTCTTTCCGATCGACAGGAAATTCTTCGCCCAATTCTAGGGTTTCCCATTTGCAAGAGAGATTTCTTATAAGGAATGGCAGATCAAGGCT
>LsTBP_shaoxing-211
AAACTCTTCCCGCTTCCTCACCCATCAATCCTTCCTCATTATCGTCTAAATTTCTCTTTCCGATCGACAGGAAATTCTTCGCCCAATTCTAGGGTTTCCCATTTGCAAGAGAGATTTCTTATAAGGAATGGCAGATCAAGGCT
>LsTBP_yuanhu1hao-1
AAACTCTTCCCGCTTCCTCACCCATCAATCCTTCCTCATTATCGTCTAAATTTCTCTTTCCGATCGACAGGAAATTCTTCGCCCAATTCTAGGGTTTCCCATTTGCAAGAGAGATTTCTTATAAGGAATGGCAGATCAAGGCT
>LsTBP_yuanpu-2
AAACTCTTCCCGCTTCCTCACCCATCAATCCTTCCTCATTATCGTCTAAATTTCTCTTTCCGATCGACAGGAAATTCTTCGCCCAATTCTAGGGTTTCCCATTTGCAAGAGAGATTTCTTATAAGGAATGGCAGATCAAGGCT
