# Supplementary material for: Genome-wide identification of new reference genes for RT-qPCR normalization in CGMMV-infected Lagenaria siceraria
Source: PeerJ. 2018 Oct 12;6:e5642. doi: 10.7717/peerj.5642 (PMC6188008; doi:10.7717/peerj.5642)
Supplement: Supplemental Information S1 [file peerj-06-5642-s015.zip › Detection result of leaf and fruit variation in bottle gourd/UNSNP/LsUBA52.txt.fa]

>LsUBA52_CHR
AAGTGTGGACACAGCAACCAGTTGAGGCCAAAGAAGAAGATTAAGTAGACTGTTGATTTTGAGAGAGGAAATCTATGCAGAAGTTTATGCTTTGATTTATTTTATGGATCGCTTGTGCCTAGAACTATTTGCTTTATACTCATTAGGAGTTTGAATTGTTATGTTTTTTGCTTTTTAACATTCTCGAGTAATGGCATGTTTTGTTCTTGACTTTTGAGTACCAAATCTTCAGCTTGTCGTATTTCCTATTTTTGG
>LsUBA52_POS
AAGTGTGGACACAGCAACCAGTTGAGGCCAAAGAAGAAGATTAAGTAGACTGTTGATTTTGAGAGAGGAAATCTATGCAGAAGTTTATGCTTTGATTTATTTTATGGATCGCTTGTGCCTAGAACTATTTGCTTTATACTCATTAGGAGTTTGAATTGTTATGTTTTTTGCTTTTTAACATTCTCGAGTAATGGCATGTTTTGTTCTTGACTTTTGAGTACCAAATCTTCAGCTTGTCGTATTTCCTATTTTTGG
>LsUBA52_Ref
AAGTGTGGACACAGCAACCAGTTGAGGCCAAAGAAGAAGATTAAGTAGACTGTTGATTTTGAGAGAGGAAATCTATGCAGAAGTTTATGCTTTGATTTATTTTATGGATCGCTTGTGCCTAGAACTATTTGCTTTATACTCATTAGGAGTTTGAATTGTTATGTTTTTTGCTTTTTAACATTCTCGAGTAATGGCATGTTTTGTTCTTGACTTTTGAGTACCAAATCTTCAGCTTGTCGTATTTCCTATTTTTGG
>LsUBA52_ALT
AAGTGTGGACACAGCAACCAGTTGAGGCCAAAGAAGAAGATTAAGTAGACTGTTGATTTTGAGAGAGGAAATCTATGCAGAAGTTTATGCTTTGATTTATTTTATGGATCGCTTGTGCCTAGAACTATTTGCTTTATACTCATTAGGAGTTTGAATTGTTATGTTTTTTGCTTTTTAACATTCTCGAGTAATGGCATGTTTTGTTCTTGACTTTTGAGTACCAAATCTTCAGCTTGTCGTATTTCCTATTTTTGG
>LsUBA52_08LS-121
AAGTGTGGACACAGCAACCAGTTGAGGCCAAAGAAGAAGATTAAGTAGACTGTTGATTTTGAGAGAGGAAATCTATGCAGAAGTTTATGCTTTGATTTATTTTATGGATCGCTTGTGCCTAGAACTATTTGCTTTATACTCATTAGGAGTTTGAATTGTTATGTTTTTTGCTTTTTAACATTCTCGAGTAATGGCATGTTTTGTTCTTGACTTTTGAGTACCAAATCTTCAGCTTGTCGTATTTCCTATTTTTGG
>LsUBA52_13A-18
AAGTGTGGACACAGCAACCAGTTGAGGCCAAAGAAGAAGATTAAGTAGACTGTTGATTTTGAGAGAGGAAATCTATGCAGAAGTTTATGCTTTGATTTATTTTATGGATCGCTTGTGCCTAGAACTATTTGCTTTATACTCATTAGGAGTTTGAATTGTTATGTTTTTTGCTTTTTAACATTCTCGAGTAATGGCATGTTTTGTTCTTGACTTTTGAGTACCAAATCTTCAGCTTGTCGTATTTCCTATTTTTGG
>LsUBA52_13A-20
AAGTGTGGACACAGCAACCAGTTGAGGCCAAAGAAGAAGATTAAGTAGACTGTTGATTTTGAGAGAGGAAATCTATGCAGAAGTTTATGCTTTGATTTATTTTATGGATCGCTTGTGCCTAGAACTATTTGCTTTATACTCATTAGGAGTTTGAATTGTTATGTTTTTTGCTTTTTAACATTCTCGAGTAATGGCATGTTTTGTTCTTGACTTTTGAGTACCAAATCTTCAGCTTGTCGTATTTCCTATTTTTGG
>LsUBA52_13A-22
AAGTGTGGACACAGCAACCAGTTGAGGCCAAAGAAGAAGATTAAGTAGACTGTTGATTTTGAGAGAGGAAATCTATGCAGAAGTTTATGCTTTGATTTATTTTATGGATCGCTTGTGCCTAGAACTATTTGCTTTATACTCATTAGGAGTTTGAATTGTTATGTTTTTTGCTTTTTAACATTCTCGAGTAATGGCATGTTTTGTTCTTGACTTTTGAGTACCAAATCTTCAGCTTGTCGTATTTCCTATTTTTGG
>LsUBA52_13A-30
AAGTGTGGACACAGCAACCAGTTGAGGCCAAAGAAGAAGATTAAGTAGACTGTTGATTTTGAGAGAGGAAATCTATGCAGAAGTTTATGCTTTGATTTATTTTATGGATCGCTTGTGCCTAGAACTATTTGCTTTATACTCATTAGGAGTTTGAATTGTTATGTTTTTTGCTTTTTAACATTCTCGAGTAATGGCATGTTTTGTTCTTGACTTTTGAGTACCAAATCTTCAGCTTGTCGTATTTCCTATTTTTGG
>LsUBA52_13A-34
AAGTGTGGACACAGCAACCAGTTGAGGCCAAAGAAGAAGATTAAGTAGACTGTTGATTTTGAGAGAGGAAATCTATGCAGAAGTTTATGCTTTGATTTATTTTATGGATCGCTTGTGCCTAGAACTATTTGCTTTATACTCATTAGGAGTTTGAATTGTTATGTTTTTTGCTTTTTAACATTCTCGAGTAATGGCATGTTTTGTTCTTGACTTTTGAGTACCAAATCTTCAGCTTGTCGTATTTCCTATTTTTGG
>LsUBA52_13A-36
AAGTGTGGACACAGCAACCAGTTGAGGCCAAAGAAGAAGATTAAGTAGACTGTTGATTTTGAGAGAGGAAATCTATGCAGAAGTTTATGCTTTGATTTATTTTATGGATCGCTTGTGCCTAGAACTATTTGCTTTATACTCATTAGGAGTTTGAATTGTTATGTTTTTTGCTTTTTAACATTCTCGAGTAATGGCATGTTTTGTTCTTGACTTTTGAGTACCAAATCTTCAGCTTGTCGTATTTCCTATTTTTGG
>LsUBA52_BYP
AAGTGTGGACACAGCAACCAGTTGAGGCCAAAGAAGAAGATTAAGTAGACTGTTGATTTTGAGAGAGGAAATCTATGCAGAAGTTTATGCTTTGATTTATTTTATGGATCGCTTGTGCCTAGAACTATTTGCTTTATACTCATTAGGAGTTTGAATTGTTATGTTTTTTGCTTTTTAACATTCTCGAGTAATGGCATGTTTTGTTCTTGACTTTTGAGTACCAAATCTTCAGCTTGTCGTATTTCCTATTTTTGG
>LsUBA52_G17-1
AAGTGTGGACACAGCAACCAGTTGAGGCCAAAGAAGAAGATTAAGTAGACTGTTGATTTTGAGAGAGGAAATCTATGCAGAAGTTTATGCTTTGATTTATTTTATGGATCGCTTGTGCCTAGAACTATTTGCTTTATACTCATTAGGAGTTTGAATTGTTATGTTTTTTGCTTTTTAACATTCTCGAGTAATGGCATGTTTTGTTCTTGACTTTTGAGTACCAAATCTTCAGCTTGTCGTATTTCCTATTTTTGG
>LsUBA52_G3-11
AAGTGTGGACACAGCAACCAGTTGAGGCCAAAGAAGAAGATTAAGTAGACTGTTGATTTTGAGAGAGGAAATCTATGCAGAAGTTTATGCTTTGATTTATTTTATGGATCGCTTGTGCCTAGAACTATTTGCTTTATACTCATTAGGAGTTTGAATTGTTATGTTTTTTGCTTTTTAACATTCTCGAGTAATGGCATGTTTTGTTCTTGACTTTTGAGTACCAAATCTTCAGCTTGTCGTATTTCCTATTTTTGG
>LsUBA52_G32-22
AAGTGTGGACACAGCAACCAGTTGAGGCCAAAGAAGAAGATTAAGTAGACTGTTGATTTTGAGAGAGGAAATCTATGCAGAAGTTTATGCTTTGATTTATTTTATGGATCGCTTGTGCCTAGAACTATTTGCTTTATACTCATTAGGAGTTTGAATTGTTATGTTTTTTGCTTTTTAACATTCTCGAGTAATGGCATGTTTTGTTCTTGACTTTTGAGTACCAAATCTTCAGCTTGTCGTATTTCCTATTTTTGG
>LsUBA52_G8-212
AAGTGTGGACACAGCAACCAGTTGAGGCCAAAGAAGAAGATTAAGTAGACTGTTGATTTTGAGAGAGGAAATCTATGCAGAAGTTTATGCTTTGATTTATTTTATGGATCGCTTGTGCCTAGAACTATTTGCTTTATACTCATTAGGAGTTTGAATTGTTATGTTTTTTGCTTTTTAACATTCTCGAGTAATGGCATGTTTTGTTCTTGACTTTTGAGTACCAAATCTTCAGCTTGTCGTATTTCCTATTTTTGG
>LsUBA52_I103-1
AAGTGTGGACACAGCAACCAGTTGAGGCCAAAGAAGAAGATTAAGTAGACTGTTGATTTTGAGAGAGGAAATCTATGCAGAAGTTTATGCTTTGATTTATTTTATGGATCGCTTGTGCCTAGAACTATTTGCTTTATACTCATTAGGAGTTTGAATTGTTATGTTTTTTGCTTTTTAACATTCTCGAGTAATGGCATGTTTTGTTCTTGACTTTTGAGTACCAAATCTTCAGCTTGTCGTATTTCCTATTTTTGG
>LsUBA52_I226-1
AAGTGTGGACACAGCAACCAGTTGAGGCCAAAGAAGAAGATTAAGTAGACTGTTGATTTTGAGAGAGGAAATCTATGCAGAAGTTTATGCTTTGATTTATTTTATGGATCGCTTGTGCCTAGAACTATTTGCTTTATACTCATTAGGAGTTTGAATTGTTATGTTTTTTGCTTTTTAACATTCTCGAGTAATGGCATGTTTTGTTCTTGACTTTTGAGTACCAAATCTTCAGCTTGTCGTATTTCCTATTTTTGG
>LsUBA52_I31-1
AAGTGTGGACACAGCAACCAGTTGAGGCCAAAGAAGAAGATTAAGTAGACTGTTGATTTTGAGAGAGGAAATCTATGCAGAAGTTTATGCTTTGATTTATTTTATGGATCGCTTGTGCCTAGAACTATTTGCTTTATACTCATTAGGAGTTTGAATTGTTATGTTTTTTGCTTTTTAACATTCTCGAGTAATGGCATGTTTTGTTCTTGACTTTTGAGTACCAAATCTTCAGCTTGTCGTATTTCCTATTTTTGG
>LsUBA52_J170-211
AAGTGTGGACACAGCAACCAGTTGAGGCCAAAGAAGAAGATTAAGTAGACTGTTGATTTTGAGAGAGGAAATCTATGCAGAAGTTTATGCTTTGATTTATTTTATGGATCGCTTGTGCCTAGAACTATTTGCTTTATACTCATTAGGAGTTTGAATTGTTATGTTTTTTGCTTTTTAACATTCTCGAGTAATGGCATGTTTTGTTCTTGACTTTTGAGTACCAAATCTTCAGCTTGTCGTATTTCCTATTTTTGG
>LsUBA52_J7R6-1221
AAGTGTGGACACAGCAACCAGTTGAGGCCAAAGAAGAAGATTAAGTAGACTGTTGATTTTGAGAGAGGAAATCTATGCAGAAGTTTATGCTTTGATTTATTTTATGGATCGCTTGTGCCTAGAACTATTTGCTTTATACTCATTAGGAGTTTGAATTGTTATGTTTTTTGCTTTTTAACATTCTCGAGTAATGGCATGTTTTGTTCTTGACTTTTGAGTACCAAATCTTCAGCTTGTCGTATTTCCTATTTTTGG
>LsUBA52_JH-1
AAGTGTGGACACAGCAACCAGTTGAGGCCAAAGAAGAAGATTAAGTAGACTGTTGATTTTGAGAGAGGAAATCTATGCAGAAGTTTATGCTTTGATTTATTTTATGGATCGCTTGTGCCTAGAACTATTTGCTTTATACTCATTAGGAGTTTGAATTGTTATGTTTTTTGCTTTTTAACATTCTCGAGTAATGGCATGTTTTGTTCTTGACTTTTGAGTACCAAATCTTCAGCTTGTCGTATTTCCTATTTTTGG
>LsUBA52_P01
AAGTGTGGACACAGCAACCAGTTGAGGCCAAAGAAGAAGATTAAGTAGACTGTTGATTTTGAGAGAGGAAATCTATGCAGAAGTTTATGCTTTGATTTATTTTATGGATCGCTTGTGCCTAGAACTATTTGCTTTATACTCATTAGGAGTTTGAATTGTTATGTTTTTTGCTTTTTAACATTCTCGAGTAATGGCATGTTTTGTTCTTGACTTTTGAGTACCAAATCTTCAGCTTGTCGTATTTCCTATTTTTGG
>LsUBA52_P02
AAGTGTGGACACAGCAACCAGTTGAGGCCAAAGAAGAAGATTAAGTAGACTGTTGATTTTGAGAGAGGAAATCTATGCAGAAGTTTATGCTTTGATTTATTTTATGGATCGCTTGTGCCTAGAACTATTTGCTTTATACTCATTAGGAGTTTGAATTGTTATGTTTTTTGCTTTTTAACATTCTCGAGTAATGGCATGTTTTGTTCTTGACTTTTGAGTACCAAATCTTCAGCTTGTCGTATTTCCTATTTTTGG
>LsUBA52_P03
AAGTGTGGACACAGCAACCAGTTGAGGCCAAAGAAGAAGATTAAGTAGACTGTTGATTTTGAGAGAGGAAATCTATGCAGAAGTTTATGCTTTGATTTATTTTATGGATCGCTTGTGCCTAGAACTATTTGCTTTATACTCATTAGGAGTTTGAATTGTTATGTTTTTTGCTTTTTAACATTCTCGAGTAATGGCATGTTTTGTTCTTGACTTTTGAGTACCAAATCTTCAGCTTGTCGTATTTCCTATTTTTGG
>LsUBA52_P04
AAGTGTGGACACAGCAACCAGTTGAGGCCAAAGAAGAAGATTAAGTAGACTGTTGATTTTGAGAGAGGAAATCTATGCAGAAGTTTATGCTTTGATTTATTTTATGGATCGCTTGTGCCTAGAACTATTTGCTTTATACTCATTAGGAGTTTGAATTGTTATGTTTTTTGCTTTTTAACATTCTCGAGTAATGGCATGTTTTGTTCTTGACTTTTGAGTACCAAATCTTCAGCTTGTCGTATTTCCTATTTTTGG
>LsUBA52_P07
AAGTGTGGACACAGCAACCAGTTGAGGCCAAAGAAGAAGATTAAGTAGACTGTTGATTTTGAGAGAGGAAATCTATGCAGAAGTTTATGCTTTGATTTATTTTATGGATCGCTTGTGCCTAGAACTATTTGCTTTATACTCATTAGGAGTTTGAATTGTTATGTTTTTTGCTTTTTAACATTCTCGAGTAATGGCATGTTTTGTTCTTGACTTTTGAGTACCAAATCTTCAGCTTGTCGTATTTCCTATTTTTGG
>LsUBA52_P08
AAGTGTGGACACAGCAACCAGTTGAGGCCAAAGAAGAAGATTAAGTAGACTGTTGATTTTGAGAGAGGAAATCTATGCAGAAGTTTATGCTTTGATTTATTTTATGGATCGCTTGTGCCTAGAACTATTTGCTTTATACTCATTAGGAGTTTGAATTGTTATGTTTTTTGCTTTTTAACATTCTCGAGTAATGGCATGTTTTGTTCTTGACTTTTGAGTACCAAATCTTCAGCTTGTCGTATTTCCTATTTTTGG
>LsUBA52_P10
AAGTGTGGACACAGCAACCAGTTGAGGCCAAAGAAGAAGATTAAGTAGACTGTTGATTTTGAGAGAGGAAATCTATGCAGAAGTTTATGCTTTGATTTATTTTATGGATCGCTTGTGCCTAGAACTATTTGCTTTATACTCATTAGGAGTTTGAATTGTTATGTTTTTTGCTTTTTAACATTCTCGAGTAATGGCATGTTTTGTTCTTGACTTTTGAGTACCAAATCTTCAGCTTGTCGTATTTCCTATTTTTGG
>LsUBA52_P11
AAGTGTGGACACAGCAACCAGTTGAGGCCAAAGAAGAAGATTAAGTAGACTGTTGATTTTGAGAGAGGAAATCTATGCAGAAGTTTATGCTTTGATTTATTTTATGGATCGCTTGTGCCTAGAACTATTTGCTTTATACTCATTAGGAGTTTGAATTGTTATGTTTTTTGCTTTTTAACATTCTCGAGTAATGGCATGTTTTGTTCTTGACTTTTGAGTACCAAATCTTCAGCTTGTCGTATTTCCTATTTTTGG
>LsUBA52_P12
AAGTGTGGACACAGCAACCAGTTGAGGCCAAAGAAGAAGATTAAGTAGACTGTTGATTTTGAGAGAGGAAATCTATGCAGAAGTTTATGCTTTGATTTATTTTATGGATCGCTTGTGCCTAGAACTATTTGCTTTATACTCATTAGGAGTTTGAATTGTTATGTTTTTTGCTTTTTAACATTCTCGAGTAATGGCATGTTTTGTTCTTGACTTTTGAGTACCAAATCTTCAGCTTGTCGTATTTCCTATTTTTGG
>LsUBA52_P13
AAGTGTGGACACAGCAACCAGTTGAGGCCAAAGAAGAAGATTAAGTAGACTGTTGATTTTGAGAGAGGAAATCTATGCAGAAGTTTATGCTTTGATTTATTTTATGGATCGCTTGTGCCTAGAACTATTTGCTTTATACTCATTAGGAGTTTGAATTGTTATGTTTTTTGCTTTTTAACATTCTCGAGTAATGGCATGTTTTGTTCTTGACTTTTGAGTACCAAATCTTCAGCTTGTCGTATTTCCTATTTTTGG
>LsUBA52_P14
AAGTGTGGACACAGCAACCAGTTGAGGCCAAAGAAGAAGATTAAGTAGACTGTTGATTTTGAGAGAGGAAATCTATGCAGAAGTTTATGCTTTGATTTATTTTATGGATCGCTTGTGCCTAGAACTATTTGCTTTATACTCATTAGGAGTTTGAATTGTTATGTTTTTTGCTTTTTAACATTCTCGAGTAATGGCATGTTTTGTTCTTGACTTTTGAGTACCAAATCTTCAGCTTGTCGTATTTCCTATTTTTGG
>LsUBA52_P15
AAGTGTGGACACAGCAACCAGTTGAGGCCAAAGAAGAAGATTAAGTAGACTGTTGATTTTGAGAGAGGAAATCTATGCAGAAGTTTATGCTTTGATTTATTTTATGGATCGCTTGTGCCTAGAACTATTTGCTTTATACTCATTAGGAGTTTGAATTGTTATGTTTTTTGCTTTTTAACATTCTCGAGTAATGGCATGTTTTGTTCTTGACTTTTGAGTACCAAATCTTCAGCTTGTCGTATTTCCTATTTTTGG
>LsUBA52_P18
AAGTGTGGACACAGCAACCAGTTGAGGCCAAAGAAGAAGATTAAGTAGACTGTTGATTTTGAGAGAGGAAATCTATGCAGAAGTTTATGCTTTGATTTATTTTATGGATCGCTTGTGCCTAGAACTATTTGCTTTATACTCATTAGGAGTTTGAATTGTTATGTTTTTTGCTTTTTAACATTCTCGAGTAATGGCATGTTTTGTTCTTGACTTTTGAGTACCAAATCTTCAGCTTGTCGTATTTCCTATTTTTGG
>LsUBA52_P24
AAGTGTGGACACAGCAACCAGTTGAGGCCAAAGAAGAAGATTAAGTAGACTGTTGATTTTGAGAGAGGAAATCTATGCAGAAGTTTATGCTTTGATTTATTTTATGGATCGCTTGTGCCTAGAACTATTTGCTTTATACTCATTAGGAGTTTGAATTGTTATGTTTTTTGCTTTTTAACATTCTCGAGTAATGGCATGTTTTGTTCTTGACTTTTGAGTACCAAATCTTCAGCTTGTCGTATTTCCTATTTTTGG
>LsUBA52_P25
AAGTGTGGACACAGCAACCAGTTGAGGCCAAAGAAGAAGATTAAGTAGACTGTTGATTTTGAGAGAGGAAATCTATGCAGAAGTTTATGCTTTGATTTATTTTATGGATCGCTTGTGCCTAGAACTATTTGCTTTATACTCATTAGGAGTTTGAATTGTTATGTTTTTTGCTTTTTAACATTCTCGAGTAATGGCATGTTTTGTTCTTGACTTTTGAGTACCAAATCTTCAGCTTGTCGTATTTCCTATTTTTGG
>LsUBA52_P27
AAGTGTGGACACAGCAACCAGTTGAGGCCAAAGAAGAAGATTAAGTAGACTGTTGATTTTGAGAGAGGAAATCTATGCAGAAGTTTATGCTTTGATTTATTTTATGGATCGCTTGTGCCTAGAACTATTTGCTTTATACTCATTAGGAGTTTGAATTGTTATGTTTTTTGCTTTTTAACATTCTCGAGTAATGGCATGTTTTGTTCTTGACTTTTGAGTACCAAATCTTCAGCTTGTCGTATTTCCTATTTTTGG
>LsUBA52_P29
AAGTGTGGACACAGCAACCAGTTGAGGCCAAAGAAGAAGATTAAGTAGACTGTTGATTTTGAGAGAGGAAATCTATGCAGAAGTTTATGCTTTGATTTATTTTATGGATCGCTTGTGCCTAGAACTATTTGCTTTATACTCATTAGGAGTTTGAATTGTTATGTTTTTTGCTTTTTAACATTCTCGAGTAATGGCATGTTTTGTTCTTGACTTTTGAGTACCAAATCTTCAGCTTGTCGTATTTCCTATTTTTGG
>LsUBA52_P30
AAGTGTGGACACAGCAACCAGTTGAGGCCAAAGAAGAAGATTAAGTAGACTGTTGATTTTGAGAGAGGAAATCTATGCAGAAGTTTATGCTTTGATTTATTTTATGGATCGCTTGTGCCTAGAACTATTTGCTTTATACTCATTAGGAGTTTGAATTGTTATGTTTTTTGCTTTTTAACATTCTCGAGTAATGGCATGTTTTGTTCTTGACTTTTGAGTACCAAATCTTCAGCTTGTCGTATTTCCTATTTTTGG
>LsUBA52_PS122-1
AAGTGTGGACACAGCAACCAGTTGAGGCCAAAGAAGAAGATTAAGTAGACTGTTGATTTTGAGAGAGGAAATCTATGCAGAAGTTTATGCTTTGATTTATTTTATGGATCGCTTGTGCCTAGAACTATTTGCTTTATACTCATTAGGAGTTTGAATTGTTATGTTTTTTGCTTTTTAACATTCTCGAGTAATGGCATGTTTTGTTCTTGACTTTTGAGTACCAAATCTTCAGCTTGTCGTATTTCCTATTTTTGG
>LsUBA52_PS1561-2
AAGTGTGGACACAGCAACCAGTTGAGGCCAAAGAAGAAGATTAAGTAGACTGTTGATTTTGAGAGAGGAAATCTATGCAGAAGTTTATGCTTTGATTTATTTTATGGATCGCTTGTGCCTAGAACTATTTGCTTTATACTCATTAGGAGTTTGAATTGTTATGTTTTTTGCTTTTTAACATTCTCGAGTAATGGCATGTTTTGTTCTTGACTTTTGAGTACCAAATCTTCAGCTTGTCGTATTTCCTATTTTTGG
>LsUBA52_PS163-1
AAGTGTGGACACAGCAACCAGTTGAGGCCAAAGAAGAAGATTAAGTAGACTGTTGATTTTGAGAGAGGAAATCTATGCAGAAGTTTATGCTTTGATTTATTTTATGGATCGCTTGTGCCTAGAACTATTTGCTTTATACTCATTAGGAGTTTGAATTGTTATGTTTTTTGCTTTTTAACATTCTCGAGTAATGGCATGTTTTGTTCTTGACTTTTGAGTACCAAATCTTCAGCTTGTCGTATTTCCTATTTTTGG
>LsUBA52_PS87-2
AAGTGTGGACACAGCAACCAGTTGAGGCCAAAGAAGAAGATTAAGTAGACTGTTGATTTTGAGAGAGGAAATCTATGCAGAAGTTTATGCTTTGATTTATTTTATGGATCGCTTGTGCCTAGAACTATTTGCTTTATACTCATTAGGAGTTTGAATTGTTATGTTTTTTGCTTTTTAACATTCTCGAGTAATGGCATGTTTTGTTCTTGACTTTTGAGTACCAAATCTTCAGCTTGTCGTATTTCCTATTTTTGG
>LsUBA52_changhu-21
AAGTGTGGACACAGCAACCAGTTGAGGCCAAAGAAGAAGATTAAGTAGACTGTTGATTTTGAGAGAGGAAATCTATGCAGAAGTTTATGCTTTGATTTATTTTATGGATCGCTTGTGCCTAGAACTATTTGCTTTATACTCATTAGGAGTTTGAATTGTTATGTTTTTTGCTTTTTAACATTCTCGAGTAATGGCATGTTTTGTTCTTGACTTTTGAGTACCAAATCTTCAGCTTGTCGTATTTCCTATTTTTGG
>LsUBA52_hanqing-212
AAGTGTGGACACAGCAACCAGTTGAGGCCAAAGAAGAAGATTAAGTAGACTGTTGATTTTGAGAGAGGAAATCTATGCAGAAGTTTATGCTTTGATTTATTTTATGGATCGCTTGTGCCTAGAACTATTTGCTTTATACTCATTAGGAGTTTGAATTGTTATGTTTTTTGCTTTTTAACATTCTCGAGTAATGGCATGTTTTGTTCTTGACTTTTGAGTACCAAATCTTCAGCTTGTCGTATTTCCTATTTTTGG
>LsUBA52_jiushanyuanpu-1
AAGTGTGGACACAGCAACCAGTTGAGGCCAAAGAAGAAGATTAAGTAGACTGTTGATTTTGAGAGAGGAAATCTATGCAGAAGTTTATGCTTTGATTTATTTTATGGATCGCTTGTGCCTAGAACTATTTGCTTTATACTCATTAGGAGTTTGAATTGTTATGTTTTTTGCTTTTTAACATTCTCGAGTAATGGCATGTTTTGTTCTTGACTTTTGAGTACCAAATCTTCAGCTTGTCGTATTTCCTATTTTTGG
>LsUBA52_nanxiu-11
AAGTGTGGACACAGCAACCAGTTGAGGCCAAAGAAGAAGATTAAGTAGACTGTTGATTTTGAGAGAGGAAATCTATGCAGAAGTTTATGCTTTGATTTATTTTATGGATCGCTTGTGCCTAGAACTATTTGCTTTATACTCATTAGGAGTTTGAATTGTTATGTTTTTTGCTTTTTAACATTCTCGAGTAATGGCATGTTTTGTTCTTGACTTTTGAGTACCAAATCTTCAGCTTGTCGTATTTCCTATTTTTGG
>LsUBA52_qingpiyuanpu
AAGTGTGGACACAGCAACCAGTTGAGGCCAAAGAAGAAGATTAAGTAGACTGTTGATTTTGAGAGAGGAAATCTATGCAGAAGTTTATGCTTTGATTTATTTTATGGATCGCTTGTGCCTAGAACTATTTGCTTTATACTCATTAGGAGTTTGAATTGTTATGTTTTTTGCTTTTTAACATTCTCGAGTAATGGCATGTTTTGTTCTTGACTTTTGAGTACCAAATCTTCAGCTTGTCGTATTTCCTATTTTTGG
>LsUBA52_qingxiang-111
AAGTGTGGACACAGCAACCAGTTGAGGCCAAAGAAGAAGATTAAGTAGACTGTTGATTTTGAGAGAGGAAATCTATGCAGAAGTTTATGCTTTGATTTATTTTATGGATCGCTTGTGCCTAGAACTATTTGCTTTATACTCATTAGGAGTTTGAATTGTTATGTTTTTTGCTTTTTAACATTCTCGAGTAATGGCATGTTTTGTTCTTGACTTTTGAGTACCAAATCTTCAGCTTGTCGTATTTCCTATTTTTGG
>LsUBA52_qingzhan
AAGTGTGGACACAGCAACCAGTTGAGGCCAAAGAAGAAGATTAAGTAGACTGTTGATTTTGAGAGAGGAAATCTATGCAGAAGTTTATGCTTTGATTTATTTTATGGATCGCTTGTGCCTAGAACTATTTGCTTTATACTCATTAGGAGTTTGAATTGTTATGTTTTTTGCTTTTTAACATTCTCGAGTAATGGCATGTTTTGTTCTTGACTTTTGAGTACCAAATCTTCAGCTTGTCGTATTTCCTATTTTTGG
>LsUBA52_shaoxing-211
AAGTGTGGACACAGCAACCAGTTGAGGCCAAAGAAGAAGATTAAGTAGACTGTTGATTTTGAGAGAGGAAATCTATGCAGAAGTTTATGCTTTGATTTATTTTATGGATCGCTTGTGCCTAGAACTATTTGCTTTATACTCATTAGGAGTTTGAATTGTTATGTTTTTTGCTTTTTAACATTCTCGAGTAATGGCATGTTTTGTTCTTGACTTTTGAGTACCAAATCTTCAGCTTGTCGTATTTCCTATTTTTGG
>LsUBA52_yuanhu1hao-1
AAGTGTGGACACAGCAACCAGTTGAGGCCAAAGAAGAAGATTAAGTAGACTGTTGATTTTGAGAGAGGAAATCTATGCAGAAGTTTATGCTTTGATTTATTTTATGGATCGCTTGTGCCTAGAACTATTTGCTTTATACTCATTAGGAGTTTGAATTGTTATGTTTTTTGCTTTTTAACATTCTCGAGTAATGGCATGTTTTGTTCTTGACTTTTGAGTACCAAATCTTCAGCTTGTCGTATTTCCTATTTTTGG
>LsUBA52_yuanpu-2
AAGTGTGGACACAGCAACCAGTTGAGGCCAAAGAAGAAGATTAAGTAGACTGTTGATTTTGAGAGAGGAAATCTATGCAGAAGTTTATGCTTTGATTTATTTTATGGATCGCTTGTGCCTAGAACTATTTGCTTTATACTCATTAGGAGTTTGAATTGTTATGTTTTTTGCTTTTTAACATTCTCGAGTAATGGCATGTTTTGTTCTTGACTTTTGAGTACCAAATCTTCAGCTTGTCGTATTTCCTATTTTTGG
