# Supplementary material for: Genome-wide identification of new reference genes for RT-qPCR normalization in CGMMV-infected Lagenaria siceraria
Source: PeerJ. 2018 Oct 12;6:e5642. doi: 10.7717/peerj.5642 (PMC6188008; doi:10.7717/peerj.5642)
Supplement: Supplemental Information S1 [file peerj-06-5642-s015.zip › Detection result of leaf and fruit variation in bottle gourd/UNSNP/LsWD.txt.fa]

>LsWD_CHR
TCTGTGGTACTCGAGAAGGCTACCATATGTTCGATCCCATACTCCAATGAAAAGTGATTCTGTGTCTGGACTAAACGACACACCGGAGATTTCTC
>LsWD_POS
TCTGTGGTACTCGAGAAGGCTACCATATGTTCGATCCCATACTCCAATGAAAAGTGATTCTGTGTCTGGACTAAACGACACACCGGAGATTTCTC
>LsWD_Ref
TCTGTGGTACTCGAGAAGGCTACCATATGTTCGATCCCATACTCCAATGAAAAGTGATTCTGTGTCTGGACTAAACGACACACCGGAGATTTCTC
>LsWD_ALT
TCTGTGGTACTCGAGAAGGCTACCATATGTTCGATCCCATACTCCAATGAAAAGTGATTCTGTGTCTGGACTAAACGACACACCGGAGATTTCTC
>LsWD_08LS-121
TCTGTGGTACTCGAGAAGGCTACCATATGTTCGATCCCATACTCCAATGAAAAGTGATTCTGTGTCTGGACTAAACGACACACCGGAGATTTCTC
>LsWD_13A-18
TCTGTGGTACTCGAGAAGGCTACCATATGTTCGATCCCATACTCCAATGAAAAGTGATTCTGTGTCTGGACTAAACGACACACCGGAGATTTCTC
>LsWD_13A-20
TCTGTGGTACTCGAGAAGGCTACCATATGTTCGATCCCATACTCCAATGAAAAGTGATTCTGTGTCTGGACTAAACGACACACCGGAGATTTCTC
>LsWD_13A-22
TCTGTGGTACTCGAGAAGGCTACCATATGTTCGATCCCATACTCCAATGAAAAGTGATTCTGTGTCTGGACTAAACGACACACCGGAGATTTCTC
>LsWD_13A-30
TCTGTGGTACTCGAGAAGGCTACCATATGTTCGATCCCATACTCCAATGAAAAGTGATTCTGTGTCTGGACTAAACGACACACCGGAGATTTCTC
>LsWD_13A-34
TCTGTGGTACTCGAGAAGGCTACCATATGTTCGATCCCATACTCCAATGAAAAGTGATTCTGTGTCTGGACTAAACGACACACCGGAGATTTCTC
>LsWD_13A-36
TCTGTGGTACTCGAGAAGGCTACCATATGTTCGATCCCATACTCCAATGAAAAGTGATTCTGTGTCTGGACTAAACGACACACCGGAGATTTCTC
>LsWD_BYP
TCTGTGGTACTCGAGAAGGCTACCATATGTTCGATCCCATACTCCAATGAAAAGTGATTCTGTGTCTGGACTAAACGACACACCGGAGATTTCTC
>LsWD_G17-1
TCTGTGGTACTCGAGAAGGCTACCATATGTTCGATCCCATACTCCAATGAAAAGTGATTCTGTGTCTGGACTAAACGACACACCGGAGATTTCTC
>LsWD_G3-11
TCTGTGGTACTCGAGAAGGCTACCATATGTTCGATCCCATACTCCAATGAAAAGTGATTCTGTGTCTGGACTAAACGACACACCGGAGATTTCTC
>LsWD_G32-22
TCTGTGGTACTCGAGAAGGCTACCATATGTTCGATCCCATACTCCAATGAAAAGTGATTCTGTGTCTGGACTAAACGACACACCGGAGATTTCTC
>LsWD_G8-212
TCTGTGGTACTCGAGAAGGCTACCATATGTTCGATCCCATACTCCAATGAAAAGTGATTCTGTGTCTGGACTAAACGACACACCGGAGATTTCTC
>LsWD_I103-1
TCTGTGGTACTCGAGAAGGCTACCATATGTTCGATCCCATACTCCAATGAAAAGTGATTCTGTGTCTGGACTAAACGACACACCGGAGATTTCTC
>LsWD_I226-1
TCTGTGGTACTCGAGAAGGCTACCATATGTTCGATCCCATACTCCAATGAAAAGTGATTCTGTGTCTGGACTAAACGACACACCGGAGATTTCTC
>LsWD_I31-1
TCTGTGGTACTCGAGAAGGCTACCATATGTTCGATCCCATACTCCAATGAAAAGTGATTCTGTGTCTGGACTAAACGACACACCGGAGATTTCTC
>LsWD_J170-211
TCTGTGGTACTCGAGAAGGCTACCATATGTTCGATCCCATACTCCAATGAAAAGTGATTCTGTGTCTGGACTAAACGACACACCGGAGATTTCTC
>LsWD_J7R6-1221
TCTGTGGTACTCGAGAAGGCTACCATATGTTCGATCCCATACTCCAATGAAAAGTGATTCTGTGTCTGGACTAAACGACACACCGGAGATTTCTC
>LsWD_JH-1
TCTGTGGTACTCGAGAAGGCTACCATATGTTCGATCCCATACTCCAATGAAAAGTGATTCTGTGTCTGGACTAAACGACACACCGGAGATTTCTC
>LsWD_P01
TCTGTGGTACTCGAGAAGGCTACCATATGTTCGATCCCATACTCCAATGAAAAGTGATTCTGTGTCTGGACTAAACGACACACCGGAGATTTCTC
>LsWD_P02
TCTGTGGTACTCGAGAAGGCTACCATATGTTCGATCCCATACTCCAATGAAAAGTGATTCTGTGTCTGGACTAAACGACACACCGGAGATTTCTC
>LsWD_P03
TCTGTGGTACTCGAGAAGGCTACCATATGTTCGATCCCATACTCCAATGAAAAGTGATTCTGTGTCTGGACTAAACGACACACCGGAGATTTCTC
>LsWD_P04
TCTGTGGTACTCGAGAAGGCTACCATATGTTCGATCCCATACTCCAATGAAAAGTGATTCTGTGTCTGGACTAAACGACACACCGGAGATTTCTC
>LsWD_P07
TCTGTGGTACTCGAGAAGGCTACCATATGTTCGATCCCATACTCCAATGAAAAGTGATTCTGTGTCTGGACTAAACGACACACCGGAGATTTCTC
>LsWD_P08
TCTGTGGTACTCGAGAAGGCTACCATATGTTCGATCCCATACTCCAATGAAAAGTGATTCTGTGTCTGGACTAAACGACACACCGGAGATTTCTC
>LsWD_P10
TCTGTGGTACTCGAGAAGGCTACCATATGTTCGATCCCATACTCCAATGAAAAGTGATTCTGTGTCTGGACTAAACGACACACCGGAGATTTCTC
>LsWD_P11
TCTGTGGTACTCGAGAAGGCTACCATATGTTCGATCCCATACTCCAATGAAAAGTGATTCTGTGTCTGGACTAAACGACACACCGGAGATTTCTC
>LsWD_P12
TCTGTGGTACTCGAGAAGGCTACCATATGTTCGATCCCATACTCCAATGAAAAGTGATTCTGTGTCTGGACTAAACGACACACCGGAGATTTCTC
>LsWD_P13
TCTGTGGTACTCGAGAAGGCTACCATATGTTCGATCCCATACTCCAATGAAAAGTGATTCTGTGTCTGGACTAAACGACACACCGGAGATTTCTC
>LsWD_P14
TCTGTGGTACTCGAGAAGGCTACCATATGTTCGATCCCATACTCCAATGAAAAGTGATTCTGTGTCTGGACTAAACGACACACCGGAGATTTCTC
>LsWD_P15
TCTGTGGTACTCGAGAAGGCTACCATATGTTCGATCCCATACTCCAATGAAAAGTGATTCTGTGTCTGGACTAAACGACACACCGGAGATTTCTC
>LsWD_P18
TCTGTGGTACTCGAGAAGGCTACCATATGTTCGATCCCATACTCCAATGAAAAGTGATTCTGTGTCTGGACTAAACGACACACCGGAGATTTCTC
>LsWD_P24
TCTGTGGTACTCGAGAAGGCTACCATATGTTCGATCCCATACTCCAATGAAAAGTGATTCTGTGTCTGGACTAAACGACACACCGGAGATTTCTC
>LsWD_P25
TCTGTGGTACTCGAGAAGGCTACCATATGTTCGATCCCATACTCCAATGAAAAGTGATTCTGTGTCTGGACTAAACGACACACCGGAGATTTCTC
>LsWD_P27
TCTGTGGTACTCGAGAAGGCTACCATATGTTCGATCCCATACTCCAATGAAAAGTGATTCTGTGTCTGGACTAAACGACACACCGGAGATTTCTC
>LsWD_P29
TCTGTGGTACTCGAGAAGGCTACCATATGTTCGATCCCATACTCCAATGAAAAGTGATTCTGTGTCTGGACTAAACGACACACCGGAGATTTCTC
>LsWD_P30
TCTGTGGTACTCGAGAAGGCTACCATATGTTCGATCCCATACTCCAATGAAAAGTGATTCTGTGTCTGGACTAAACGACACACCGGAGATTTCTC
>LsWD_PS122-1
TCTGTGGTACTCGAGAAGGCTACCATATGTTCGATCCCATACTCCAATGAAAAGTGATTCTGTGTCTGGACTAAACGACACACCGGAGATTTCTC
>LsWD_PS1561-2
TCTGTGGTACTCGAGAAGGCTACCATATGTTCGATCCCATACTCCAATGAAAAGTGATTCTGTGTCTGGACTAAACGACACACCGGAGATTTCTC
>LsWD_PS163-1
TCTGTGGTACTCGAGAAGGCTACCATATGTTCGATCCCATACTCCAATGAAAAGTGATTCTGTGTCTGGACTAAACGACACACCGGAGATTTCTC
>LsWD_PS87-2
TCTGTGGTACTCGAGAAGGCTACCATATGTTCGATCCCATACTCCAATGAAAAGTGATTCTGTGTCTGGACTAAACGACACACCGGAGATTTCTC
>LsWD_changhu-21
TCTGTGGTACTCGAGAAGGCTACCATATGTTCGATCCCATACTCCAATGAAAAGTGATTCTGTGTCTGGACTAAACGACACACCGGAGATTTCTC
>LsWD_hanqing-212
TCTGTGGTACTCGAGAAGGCTACCATATGTTCGATCCCATACTCCAATGAAAAGTGATTCTGTGTCTGGACTAAACGACACACCGGAGATTTCTC
>LsWD_jiushanyuanpu-1
TCTGTGGTACTCGAGAAGGCTACCATATGTTCGATCCCATACTCCAATGAAAAGTGATTCTGTGTCTGGACTAAACGACACACCGGAGATTTCTC
>LsWD_nanxiu-11
TCTGTGGTACTCGAGAAGGCTACCATATGTTCGATCCCATACTCCAATGAAAAGTGATTCTGTGTCTGGACTAAACGACACACCGGAGATTTCTC
>LsWD_qingpiyuanpu
TCTGTGGTACTCGAGAAGGCTACCATATGTTCGATCCCATACTCCAATGAAAAGTGATTCTGTGTCTGGACTAAACGACACACCGGAGATTTCTC
>LsWD_qingxiang-111
TCTGTGGTACTCGAGAAGGCTACCATATGTTCGATCCCATACTCCAATGAAAAGTGATTCTGTGTCTGGACTAAACGACACACCGGAGATTTCTC
>LsWD_qingzhan
TCTGTGGTACTCGAGAAGGCTACCATATGTTCGATCCCATACTCCAATGAAAAGTGATTCTGTGTCTGGACTAAACGACACACCGGAGATTTCTC
>LsWD_shaoxing-211
TCTGTGGTACTCGAGAAGGCTACCATATGTTCGATCCCATACTCCAATGAAAAGTGATTCTGTGTCTGGACTAAACGACACACCGGAGATTTCTC
>LsWD_yuanhu1hao-1
TCTGTGGTACTCGAGAAGGCTACCATATGTTCGATCCCATACTCCAATGAAAAGTGATTCTGTGTCTGGACTAAACGACACACCGGAGATTTCTC
>LsWD_yuanpu-2
TCTGTGGTACTCGAGAAGGCTACCATATGTTCGATCCCATACTCCAATGAAAAGTGATTCTGTGTCTGGACTAAACGACACACCGGAGATTTCTC
