# Supplementary material for: Genome-wide identification of new reference genes for RT-qPCR normalization in CGMMV-infected Lagenaria siceraria
Source: PeerJ. 2018 Oct 12;6:e5642. doi: 10.7717/peerj.5642 (PMC6188008; doi:10.7717/peerj.5642)
Supplement: Supplemental Information S2 [file peerj-06-5642-s016.zip]

Archive with 10 entries (9 files):
- The raw  photographs, electrophoretic gels and blots-1/
- The raw  photographs, electrophoretic gels and blots-1/Fig. S1 Detection of CGMMV ZYMV and WMV in systemic leaves and fruits of L. siceraria By RT-PCR-1.png
- The raw  photographs, electrophoretic gels and blots-1/Fig. S1 Detection of CGMMV ZYMV and WMV in systemic leaves and fruits of L. siceraria By RT-PCR-2.png
- The raw  photographs, electrophoretic gels and blots-1/Fig. S1 Detection of CGMMV in systemic leaves and fruits of L. siceraria By western blot 1.png
- The raw  photographs, electrophoretic gels and blots-1/Fig. S1 Detection of CGMMV in systemic leaves and fruits of L. siceraria By western blot 2.png
- The raw  photographs, electrophoretic gels and blots-1/Fig. S1 The healthy control bottle gourd leaf.png
- The raw  photographs, electrophoretic gels and blots-1/Fig. S3 Polymerase chain reaction (PCR) amplification products of all reference genes in L. siceraria fruit in 2% agarose gel-2.png
- The raw  photographs, electrophoretic gels and blots-1/Fig. S3 Polymerase chain reaction (PCR) amplification products of all reference genes in L. siceraria fruit in 2% agarose gel-3.png
- The raw  photographs, electrophoretic gels and blots-1/Fig. S3 Polymerase chain reaction (PCR) amplification products of all reference genes in L. siceraria leaf in 2% agarose gel-1..png
- The raw  photographs, electrophoretic gels and blots-1/The raw  photographs, electrophoretic gels and blots were all photographed by the Chenhua Zhang..docx
