# Supplementary material for: Genome-wide identification of new reference genes for RT-qPCR normalization in CGMMV-infected Lagenaria siceraria
Source: PeerJ. 2018 Oct 12;6:e5642. doi: 10.7717/peerj.5642 (PMC6188008; doi:10.7717/peerj.5642)
Supplement: Supplemental Information S3 [file peerj-06-5642-s017.zip]

Archive with 3 entries (2 files):
- The raw  photographs, electrophoretic gels and blots-2/Fig. S1 The  bottle gourd leaf infected by CGMMV.png
- The raw  photographs, electrophoretic gels and blots-2/The raw  photographs, electrophoretic gels and blots were all photographed by the Chenhua Zhang..docx
- The raw  photographs, electrophoretic gels and blots-2/
